# Supplementary material for: A Temporal Proteomic Map of Epstein-Barr Virus Lytic Replication in B Cells
Source: Cell Rep. 2017 May 16;19(7):1479–93. doi: 10.1016/j.celrep.2017.04.062 (PMC5446956; doi:10.1016/j.celrep.2017.04.062)
Supplement: Table S1. Interactive Plotter and Summary Table for All Proteomic Data, Related to Figure 1 [file mmc2.xlsx]

## Sheet: Data
	Swissprot or Trembl	Species	Uniprot	M	PM	IPM	CS	XC	Nuc	ShG		Gene Symbol	Description	WCL1 Peptides	WCL2 Peptides	WCL3 Peptides	PM1 Peptides		Akata IgG Peptides	Isoforms		WCL1 Uninduced	WCL1 P3HR1 parental Uninduced	WCL1 P3HR1 parental 24h	WCL1 P3HR1 parental 72h	WCL1 24h gp350-	WCL1 48h gp350-	WCL1 72h gp350-	WCL1 24h gp350+	WCL1 48h gp350+	WCL1 72h gp350+	WCL2 Uninduced 1	WCL2 Uninduced 2	WCL2 15h gp350-	WCL2 24h gp350-	WCL2 48h gp350-	WCL2 72h gp350-	WCL2 15h gp350+	WCL2 24h gp350+	WCL2 48h gp350+	WCL2 72h gp350+	WCL3 Uninduced	WCL3 P3HR1 parental 24h	WCL3 P3HR1 parental 48h	WCL3 P3HR1 parental 72h	WCL3 24h gp350-	WCL3 48h gp350-	WCL3 72h gp350-	WCL3 24h gp350+
	sp	HUMAN	Q8NE71	M								ABCF1	ATP-binding cassette sub-family F member 1	38	47	45	0		39	2		9611.95	10765.6	9844.53	10048.2	10696	9725.28	10078.3	9887.47	10899.7	10051.9	11878	12509.3	11762.6	10812.6	10033.3	11619.7	12669.9	12504.2	12630	15232.5	7382.53	7614.29	7287.21	7622.67	6206.91	6911.66	6165.19	7400.08
	tr	HUMAN	Q5STZ8									ABCF1	ATP-binding cassette sub-family F member 1 (Fragment)	0	0	1	0		1	2		0	0	0	0	0	0	0	0	0	0	0	0	0	0	0	0	0	0	0	0	318.981	229.008	295.017	227.527	118.53	237.947	306.636	279.257
	sp	HUMAN	P53396	M	PM							ACLY	ATP-citrate synthase	64	107	83	2		74	2		15564.5	14558.4	13902.6	16529	14655.7	14413.2	14817.8	16426.3	15233.6	16450.3	47691.1	45331	42524.1	39296.9	29817.6	41444	42022	40288.4	34146.8	30364.4	19942.4	18054.3	18295.3	17929.8	14915.3	16002.3	14598.5	17681.8
	sp	HUMAN	P53396-2	M	PM							ACLY	Isoform 2 of ATP-citrate synthase	0	4	1	0		0	2		0	0	0	0	0	0	0	0	0	0	2583.92	2541.15	2295.64	2979.44	1614.27	1995.04	2258.17	2239.85	1775.74	1613.9	646.701	259.375	517.378	515.367	137.103	288.481	508.537	433.797
	sp	HUMAN	Q13155	M					Nuc			AIMP2	Aminoacyl tRNA synthase complex-interacting multifunctional protein 2	17	22	15	0		11	2		3593.57	3662.56	3844.41	3707.45	3543.05	3724.22	2945.73	3493.71	3620.89	3448.17	9863.84	9785.77	9164.48	7909.92	6210.34	8795.28	8856.01	8512.17	8426.02	11168.5	3566.92	3605.53	3206.95	3415.01	2815.11	2781.42	2665.52	2890.03
	tr	HUMAN	F8W950									AIMP2	Aminoacyl tRNA synthase complex-interacting multifunctional protein 2	0	1	0	0		0	2		0	0	0	0	0	0	0	0	0	0	132.26	146.768	142.975	151.943	83.2054	146.358	148.353	120.574	152.93	123.326	0	0	0	0	0	0	0	0
	sp	HUMAN	P04075-2	M				XC	Nuc			ALDOA	Isoform 2 of Fructose-bisphosphate aldolase A	120	147	134	5		107	2		29057.6	27675.5	25561.6	27867.6	28050.2	26328.1	27339.7	30409.1	27409.3	30677.9	34192.8	33296.9	36754	39641.4	28283.8	35220.4	34640.4	34612.9	28371.9	18321.1	26918.4	24318.7	27395	26108.3	17285.2	20346.4	20327	24344.6
	sp	HUMAN	P04075	M				XC	Nuc			ALDOA	Fructose-bisphosphate aldolase A	1	0	0	0		0	2		129.607	130.05	234.704	240.216	150.484	109.517	162.4	148.682	124.265	184.887	0	0	0	0	0	0	0	0	0	0	0	0	0	0	0	0	0	0
	sp	HUMAN	Q8IWZ3-6									ANKHD1	Isoform 6 of Ankyrin repeat and KH domain-containing protein 1	42	38	30	0		19	2		8714.46	8757	9092.47	8894.88	9126.06	8648.7	7856.75	8382.07	8029.37	7681.08	8720.79	8982.7	10884.1	9105.73	8351.71	9385.53	10305.2	9861.15	10090.4	11626.6	4894.92	5054.47	4796.38	4752.9	3881.91	4214.28	3925.5	4257.05
	sp	HUMAN	Q8IWZ3-2									ANKHD1	Isoform 2 of Ankyrin repeat and KH domain-containing protein 1	0	1	2	0		0	2		0	0	0	0	0	0	0	0	0	0	477.024	471.766	663.113	319.119	436.118	522.977	665.116	626.924	594.79	779.386	478.519	394.916	447.253	369.702	416.319	460.388	428.179	439.006
	sp	HUMAN	Q9NXR5									ANKRD10	Ankyrin repeat domain-containing protein 10	0	1	1	0		4	2		0	0	0	0	0	0	0	0	0	0	56.937	60.6231	26.3971	32.5697	29.2874	23.2502	43.5037	29.9819	31.1491	29.348	423.599	317.283	216.043	345.387	209.798	178.885	315.015	135.647
	tr	HUMAN	S4R3R2									ANKRD10	Ankyrin repeat domain-containing protein 10 (Fragment)	0	0	0	0		2	2		0	0	0	0	0	0	0	0	0	0	0	0	0	0	0	0	0	0	0	0	0	0	0	0	0	0	0	0
	sp	HUMAN	Q8N8A2-2									ANKRD44	Isoform 2 of Serine/threonine-protein phosphatase 6 regulatory ankyrin repeat subunit B	12	11	7	0		6	2		3074.57	2897.05	3001.63	3302.83	2955.18	2897.62	3052.23	2868.83	3358.46	3560.18	2776.4	2575.89	2282.92	1888.49	2089.39	1918.74	2468.85	2373.94	2319.72	2533.74	882.51	776.821	860.135	854.543	801.143	840.831	862.406	935.007
	sp	HUMAN	Q8N8A2									ANKRD44	Serine/threonine-protein phosphatase 6 regulatory ankyrin repeat subunit B	0	1	0	0		0	2		0	0	0	0	0	0	0	0	0	0	171.572	163.422	153.11	136.925	127.292	118.901	156.935	137.071	153.184	173.268	0	0	0	0	0	0	0	0
	sp	HUMAN	Q10567	M								AP1B1	AP-1 complex subunit beta-1	21	27	22	0		15	2		4100.59	3547.06	3410.6	3486.76	4564.25	4551.1	4373.81	4190.77	4144.16	4132.04	5837.17	6205.78	5686.22	6033.38	5031.26	6935.4	6101.97	5664.5	5717.07	4355.59	4765.94	4961.08	5084.04	4751.49	4689.87	4497.63	4592.58	4482.67
	sp	HUMAN	Q10567-3	M								AP1B1	Isoform C of AP-1 complex subunit beta-1	1	1	1	0		0	2		142.983	118.245	129.88	109.419	107.836	160.499	112.105	138.634	129.24	140.05	220.801	199.859	196.666	191.194	181.009	208.316	209.652	216.764	194.762	118.421	74.7284	63.4411	75.0878	58.2758	51.5205	58.8302	60.7104	51.8114
	sp	HUMAN	O94973-2	M	PM							AP2A2	Isoform 2 of AP-2 complex subunit alpha-2	6	22	14	0		10	2		1824.41	2035.26	1683.32	2007.59	2211.44	1888.49	2487.14	1831.86	2207.53	2194.77	8716.26	8755.64	7213.43	6415.85	7229.14	8064.29	7662.31	7385.89	7240.71	5103.42	2405.88	2484.3	2590.69	2460	2676.22	2614.8	2731.14	2502.7
	sp	HUMAN	O94973	M	PM							AP2A2	AP-2 complex subunit alpha-2	0	2	2	0		0	2		0	0	0	0	0	0	0	0	0	0	341.766	360.751	261.702	563.757	280.915	297.78	289.699	313.271	321.407	172.865	208.83	217.526	228.163	200.748	240.71	212.077	257.076	202.83
	sp	HUMAN	Q9BZZ5	M					Nuc			API5	Apoptosis inhibitor 5	27	40	41	0		26	3		8609.17	9897.75	8727.98	9447.32	8980.46	8789.11	8921.23	7694.23	7895.76	7659.28	20399.7	19924.2	16332.4	15304.9	13672.4	16112.9	15573.4	15257.1	12384	7507.06	10842.9	11333.6	11796.4	11229.4	9797.35	8812.3	9201.27	7880.23
	sp	HUMAN	Q9BZZ5-2	M					Nuc			API5	Isoform 2 of Apoptosis inhibitor 5	0	1	1	0		1	3		0	0	0	0	0	0	0	0	0	0	98.526	73.2395	98.6617	56.72	73.0362	75.5055	80.684	63.1858	61.179	43.8487	175.499	199.262	197.541	181.52	137.623	133.684	110.551	117.503
	sp	HUMAN	Q9BZZ5-1	M					Nuc			API5	Isoform 1 of Apoptosis inhibitor 5	1	0	0	0		0	3		90.9658	72.603	58.092	73.8559	99.227	88.6894	55.1624	66.4323	81.5732	61.2861	0	0	0	0	0	0	0	0	0	0	0	0	0	0	0	0	0	0
	sp	HUMAN	P53367	M								ARFIP1	Arfaptin-1	10	17	10	0		10	2		2834.85	2483.43	2387.59	2437.63	2933.36	3076.63	2840.82	2400.97	2768.81	2713.93	5347.38	5357.18	5291.66	3535.56	3151.43	4112.39	4673.96	4405.66	3445.83	3296.17	1443.18	1253.25	1242.55	1270.87	1412.87	1505.1	1419.22	1503.36
	sp	HUMAN	P53367-2	M								ARFIP1	Isoform A of Arfaptin-1	0	2	0	0		2	2		0	0	0	0	0	0	0	0	0	0	466.512	528.31	385.354	411.423	295.423	524.965	396.056	541.159	298.044	267.844	0	0	0	0	0	0	0	0
	sp	HUMAN	P98171-2									ARHGAP4	Isoform 2 of Rho GTPase-activating protein 4	14	20	14	0		17	2		2508.56	2173.36	2349.73	2244.65	2567.53	2971.69	2671.68	2419.85	2697.97	2830.33	3789.6	3865.92	3920.75	3257.44	3415.53	4309.13	3898.89	3805.94	3761.85	4866.13	3046.38	2792.99	2922.87	2651.12	3245.83	2976.82	2750.95	2987.45
	tr	HUMAN	H7C3G3									ARHGAP4	Rho GTPase-activating protein 4 (Fragment)	2	2	0	0		1	2		341.145	312.221	326.714	293.682	387.389	419.811	379.416	752.424	585.284	580.102	793.361	825.706	905.444	990.929	1154.79	969.893	917.629	842.667	1020.29	1106.62	0	0	0	0	0	0	0	0
	sp	HUMAN	Q92888-3	M	PM							ARHGEF1	Isoform 3 of Rho guanine nucleotide exchange factor 1	35	60	38	0		24	2		8546.22	7062.35	7090.76	7298.22	8452.45	9027.14	7911.12	8874.67	9715.29	8501.81	14078.7	14010.1	15123.5	15616.8	13375.9	17589.3	15093.3	15290.9	15518.2	23154.2	7178.37	6079.16	6200.31	6083.88	6307.28	6082.02	5306.63	6685.23
	tr	HUMAN	M0QZR4									ARHGEF1	Rho guanine nucleotide exchange factor 1	1	2	1	0		0	2		105.763	89.0736	83.5433	81.0342	112.899	246.387	124.281	95.3228	191.934	119.008	146.736	158.698	199.792	240.966	198.705	205.445	212.784	241.117	309.482	288.936	66.279	57.3325	56.4075	40.2503	80.3235	59.3418	69.1931	60.3347
	sp	HUMAN	Q66PJ3						Nuc			ARL6IP4	ADP-ribosylation factor-like protein 6-interacting protein 4	9	8	6	1		4	2		2234.3	2493.2	2250.33	2298.19	2467.22	2555.79	3698.45	2632.01	2352.52	3101.75	1870.92	2104.13	1853.51	1688.43	1508.28	2359.95	1879.78	1745.07	1549.19	1827.31	1027.76	1051.93	1018.19	1037.36	1028.17	1199.25	897.948	1640.96
	sp	HUMAN	Q66PJ3-2						Nuc			ARL6IP4	Isoform 2 of ADP-ribosylation factor-like protein 6-interacting protein 4	0	2	0	1		2	2		0	0	0	0	0	0	0	0	0	0	567.57	584.711	621.046	711.916	444.945	831.825	557.35	504.513	417.804	506.173	0	0	0	0	0	0	0	0
	sp	HUMAN	Q8N2F6	M								ARMC10	Armadillo repeat-containing protein 10	7	10	1	0		2	2		2123.86	1883.64	1796.91	1926.65	2050.79	2556.81	2338.61	1799.95	1909.73	2239.44	2930.63	2954.06	2323.49	2556.64	3120.37	2301.53	2876.94	2725.37	2728.26	2438.44	138.486	104.996	123.837	102.232	215.278	183.768	325.387	164.92
	sp	HUMAN	Q8N2F6-2	M								ARMC10	Isoform 2 of Armadillo repeat-containing protein 10	2	0	0	0		0	2		299.414	343.989	337.622	210.859	212.921	145.554	245.998	209.779	145.002	221.588	0	0	0	0	0	0	0	0	0	0	0	0	0	0	0	0	0	0
	sp	HUMAN	Q8IUR7									ARMC8	Armadillo repeat-containing protein 8	9	19	8	0		9	2		2735.92	2360.03	2198.2	2524.04	2390.53	2373.49	2788.2	2414.59	2490.27	2951.12	5264.99	5376.05	4909.62	4148.4	3643.62	4496.05	5041.4	4657.38	4332.49	4968.02	1599.59	1691.23	1631.52	1588.52	1505.99	1549.32	1311.14	1545.84
	sp	HUMAN	Q8IUR7-6									ARMC8	Isoform 6 of Armadillo repeat-containing protein 8	0	1	0	0		0	2		0	0	0	0	0	0	0	0	0	0	44.49	59.1301	62.2234	72.9425	40.1865	59.6502	56.4468	47.8552	59.947	57.0475	0	0	0	0	0	0	0	0
	sp	HUMAN	Q9NWL6									ASNSD1	Asparagine synthetase domain-containing protein 1	3	2	0	0		0	2		910.573	977.811	1053.24	953.948	975.355	746.15	816.526	862.268	709.135	720.841	306.302	333.94	388.211	401.104	424.809	281.406	345.355	355.231	410.413	360.509	0	0	0	0	0	0	0	0
	tr	HUMAN	L0R819									ASNSD1	Alternative protein ASNSD1	2	0	1	0		0	2		215.053	154.872	205.236	173.484	157.119	229.103	135.042	185.015	148.718	170.441	0	0	0	0	0	0	0	0	0	0	195.128	227.061	181.985	227.684	178.197	168.187	204.402	180.114
	sp	HUMAN	O95260-2						Nuc			ATE1	Isoform ATE1-2 of Arginyl-tRNA--protein transferase 1	5	15	5	0		5	2		1259.01	1496.1	1571.8	1599.56	1252.7	1087.1	1156.51	1167.18	1193.86	1184.65	4807.84	5015.17	4845.5	3859.41	3429.25	4417.09	4588.73	4246.48	3956.17	4800.98	1457.96	1005.18	1428.66	1047.88	1039.83	807.093	1114.66	831.328
	sp	HUMAN	O95260						Nuc			ATE1	Arginyl-tRNA--protein transferase 1	1	1	2	0		1	2		67.8742	62.7559	59.1234	65.0436	60.6313	54.3396	67.6647	48.3436	63.9065	57.656	170.534	194.942	121.827	179.051	110.773	186.742	166.063	171.754	136.829	192.051	195.529	167.998	170.984	178.564	151.641	150.874	129.396	177.632
	sp	HUMAN	Q6VMQ6						Nuc			ATF7IP	Activating transcription factor 7-interacting protein 1	7	6	11	0		9	2		2553.03	2917.03	3104.91	3134.06	2364.96	1750.77	2072.71	1680.32	1535.59	1792.32	1801.9	1798.4	1751.6	1600.98	1572.65	1508.24	1338.74	1237.13	1147.74	1208.03	2532.35	2899.76	2619.4	2622.73	1963.25	1722.23	1947.34	1237.84
	sp	HUMAN	Q6VMQ6-2						Nuc			ATF7IP	Isoform 2 of Activating transcription factor 7-interacting protein 1	0	0	2	0		0	2		0	0	0	0	0	0	0	0	0	0	0	0	0	0	0	0	0	0	0	0	221.482	288.408	271.209	244.738	154.323	124.011	154.4	16.1963
	sp	HUMAN	Q9H7F0	M	PM							ATP13A3	Probable cation-transporting ATPase 13A3	6	3	8	15		4	2		1042.71	1082.24	1154.38	1207.71	1028.27	941.979	940.67	1020.9	1400.49	1028.4	274.137	345.085	295.805	331.239	449.035	372.951	376.606	448.782	532.658	548.319	1313.68	937.924	1149.26	1092.96	1451.58	1484.61	1477.87	1554.42
	tr	HUMAN	H7C1U7									ATP13A3	Probable cation-transporting ATPase 13A3 (Fragment)	1	0	0	1		0	2		95.4752	109.138	103.291	105.378	99.5982	119.357	114.963	112.761	92.2057	117.724	0	0	0	0	0	0	0	0	0	0	0	0	0	0	0	0	0	0
	tr	P3HR1	A0A0C7TMI0									BaRF1	BaRF1 (Ribonucleoside-diphosphate reductase small chain)	21	47	34	1		10	2		552.375	822.383	692.236	577.181	2376.53	1778.04	1573	24824.2	21849.7	14106.4	1539.24	1494.28	5081.93	10860.2	6688.01	3131.03	27819.7	28923.7	37404.5	19182	1142.17	986.814	1463.14	1363.93	3916.47	7495.49	2715.09	23967.4
	tr	P3HR1	G3CUP1									BARF1	BaRF1 (Ribonucleoside-diphosphate reductase small chain)	1	1	4	0		0	2		15.9093	13.1737	9.81091	15.9191	77.6672	39.4779	40.6617	567.276	351.097	216.021	14.6075	17.1705	55.5081	75.2308	105.196	40.1794	254.886	304.235	441.427	198.622	12.9332	14.8301	58.2985	43.9331	176.044	1021.68	228.533	1829.83
	sp	HUMAN	Q9P287-2						Nuc			BCCIP	Isoform 2 of BRCA2 and CDKN1A-interacting protein	13	18	11	0		5	2		3433.91	3150.64	3052.31	2844.28	3118.95	3426.88	2679.3	2941.75	2713.23	2735.63	4509.03	4279.37	4674.53	4420.05	2985.67	3749.54	3886.53	3715.46	3082.14	3412.12	1557.32	1715.5	1590.74	1770.86	1225.01	1422.87	1377.35	1401.7
	sp	HUMAN	Q9P287						Nuc			BCCIP	BRCA2 and CDKN1A-interacting protein	6	13	5	0		7	2		2125.94	1521.96	1772.09	1607.13	1688.1	1653.07	1443.29	1725.81	1473.43	1696.24	4332.46	4223.48	4421.45	3196.39	2991.9	3552.08	3614.45	3596.94	2799.27	3169.04	1212.91	970.875	982.477	972.852	860.603	893.6	897.52	959.643
	sp	HUMAN	Q4VC05-2									BCL7A	Isoform 2 of B-cell CLL/lymphoma 7 protein family member A	12	2	9	0		7	2		5092.79	5139.41	5085.44	5501.88	3580.17	3757.67	3783.9	2894.53	3157.12	3407.09	1782.48	1912.9	1766.83	1750.71	2283.67	1630.01	1563.28	1565.43	1632.5	1114.11	1916.91	2314.15	2315.76	2278.32	2164.78	1951.19	1792.24	1585.24
	sp	HUMAN	Q4VC05									BCL7A	B-cell CLL/lymphoma 7 protein family member A	3	0	0	0		0	2		350.123	429.889	382.879	467.117	300.263	265.583	292.708	197.615	229.55	251.307	0	0	0	0	0	0	0	0	0	0	0	0	0	0	0	0	0	0
	tr	P3HR1	K9USY7									BDRF1	BDRF1 (BGRF1-BDRF1 protein) (BGRF1/BDRF1) (Tripartite terminase subunit UL15 homolog)	7	6	7	0		2	2		398.318	458.554	449.867	432.905	590.477	386.159	470.966	3751.5	2169.48	1631.62	139.514	245.048	498.699	3164.25	449.17	428.747	3063.61	3332.16	2262.72	1091.17	47.9655	36.8919	91.9982	78.6364	355.034	785.857	189.446	2394.36
	tr	P3HR1	K9USC3									BdRF1	BDRF1 (BGRF1-BDRF1 protein) (BGRF1/BDRF1) (Tripartite terminase subunit UL15 homolog)	5	5	5	0		4	2		44.7878	68.4262	54.7313	43.1688	186.036	90.6075	79.981	2750.58	1222.43	746.1	23.6409	21.9337	134.707	301.582	124.379	26.9191	1417.2	1894.24	1401.94	235.47	34.2519	31.7756	58.8435	57.6276	144.358	213.217	90.331	1312.66
	sp	HUMAN	O95861									BPNT1	3'(2'),5'-bisphosphate nucleotidase 1	16	25	20	0		15	2		5948.56	5137.76	5313.79	5015.51	5104.56	4777.57	3887.81	5714.17	5047.51	4711.92	8197.68	7829.22	7050.69	6656.06	4346.37	6087.47	6238.75	5601.51	4789.2	3287.81	6027.59	4715.14	4439.5	4631.7	4367.33	3742.03	3275.17	4826.48
	tr	HUMAN	A6NF51									BPNT1	3'(2'),5'-bisphosphate nucleotidase 1	0	1	1	0		0	2		0	0	0	0	0	0	0	0	0	0	315.424	326.021	283.138	310.818	174.491	214.337	290.571	249.922	253.691	150.518	227.321	166.043	171.841	154.341	186.366	180.782	156.478	210.854
	sp	HUMAN	Q12830						Nuc			BPTF	Nucleosome-remodeling factor subunit BPTF	68	55	80	0		39	2		16877.3	20591.9	19499.1	21853	17886.6	13999.7	19188	16862.7	15086.6	17654.5	12614.6	12455.8	14765.4	15180.9	26356.9	16919.1	14742.4	15847.5	18951.9	15534.2	12333.2	14114.3	18703.1	15880.2	15443.8	15697.1	16060.7	11445.6
	tr	HUMAN	E9PE19									BPTF	Nucleosome-remodeling factor subunit BPTF (Fragment)	1	2	2	0		0	2		67.0714	65.9488	58.1348	72.3467	66.4921	52.1246	77.6242	29.8516	36.7624	58.3294	501.434	503.219	612.82	780.973	1409.66	775.076	695.588	703.302	874.237	786.488	345.243	416.795	580.483	487.481	486.614	450.823	414.289	332.016
	sp	HUMAN	Q9NPI1-2						Nuc			BRD7	Isoform 2 of Bromodomain-containing protein 7	14	19	15	0		13	2		2897.44	2746.72	2912.68	2934.69	2674.74	3554.59	3408.53	2676.75	3172.96	3345.76	3377.16	3638.19	3266.77	5400.33	5587.53	4284.12	3441.59	3769.32	4529.88	4310.53	1864.38	2264.89	2711.42	2427.63	3228.75	3179.58	2946.83	2562.97
	sp	HUMAN	Q9NPI1						Nuc			BRD7	Bromodomain-containing protein 7	0	0	1	0		0	2		0	0	0	0	0	0	0	0	0	0	0	0	0	0	0	0	0	0	0	0	75.1532	123.633	124.054	129.047	166.024	160.804	162.113	126.964
	sp	HUMAN	Q8NDD1									C1orf131	Uncharacterized protein C1orf131	9	11	5	0		5	2		2508.68	2943.99	3116.36	2803.69	2392.22	2329.07	2317.45	1499.4	1648.33	1727.01	2804.32	2576.41	2212.67	2249.67	3809.95	1984.4	1655.02	1786.51	2205.97	1566.96	1151.31	951.912	888.653	1023.79	1181.5	1040.61	1316.87	479.873
	sp	HUMAN	Q8NDD1-3									C1orf131	Isoform 3 of Uncharacterized protein C1orf131	0	1	0	0		0	2		0	0	0	0	0	0	0	0	0	0	210.587	235.124	178.811	239.939	379.136	182.817	102.621	158.598	175.402	146.578	0	0	0	0	0	0	0	0
	sp	HUMAN	Q6NTE8									C5orf45	UPF0544 protein C5orf45	13	8	5	0		1	2		3400.54	2587.15	2738.6	2618.34	2998.3	3511.69	3317.58	2238.71	2577.28	2609.62	1874.55	2426.74	2568.81	3701.57	1792.35	3118.91	2381.59	1978.02	2040.94	2027.95	563.211	677.179	523.383	675.868	445.999	546.401	400.603	516.905
	sp	HUMAN	Q6NTE8-2									C5orf45	Isoform 2 of UPF0544 protein C5orf45	2	0	1	0		0	2		608.413	488.191	497.106	449.258	529.092	604.509	609.434	385.653	338.531	448.493	0	0	0	0	0	0	0	0	0	0	149.547	147.902	133.655	156.8	121.222	113.702	112.908	98.0933
	sp	HUMAN	Q9ULU8-4	M								CADPS	Isoform 4 of Calcium-dependent secretion activator 1	6	2	12	0		12	2		1351.46	1021.13	987.892	1206.38	1414.14	1296.29	1435.56	1077.41	1323.93	1321.04	516.551	529.178	597.122	413.43	454.467	463.383	567.051	624.498	490.576	419.971	2601.46	2910.27	3091.42	3037.86	2099.29	1917.55	2025.06	1892.26
	tr	HUMAN	H7C4P2									CADPS	Calcium-dependent secretion activator 1 (Fragment)	1	0	0	0		0	2		273.185	190.984	216.007	207.465	358.413	341.244	249.687	241.231	291.285	232.88	0	0	0	0	0	0	0	0	0	0	0	0	0	0	0	0	0	0
	sp	HUMAN	O43852-3	M				XC				CALU	Isoform 3 of Calumenin	13	28	24	3		12	2		4582.72	4792.63	3884.6	4609.37	5155.06	4708.16	6511.1	5180.67	6242.95	5882.02	7788.07	7531.57	9733.8	7686.53	11634.4	9894.5	10030.9	10397.8	10199.4	9702.7	4422.46	4101.28	4092.83	4516.53	6211.41	5920.3	5622.46	6210.35
	sp	HUMAN	O43852-4	M				XC				CALU	Isoform 4 of Calumenin	1	4	3	0		2	2		94.0687	164.766	76.2913	126.495	149.982	80.4823	143.579	103.904	148.763	117.203	717.443	709.861	780.654	635.781	922.35	811.147	810.694	847.541	845.654	750.98	413.18	409.644	466.386	410.706	552.862	525.495	551.994	514.584
	sp	HUMAN	Q8IU85						Nuc			CAMK1D	Calcium/calmodulin-dependent protein kinase type 1D	9	13	10	0		1	2		2834.38	1017.19	1027.38	1114.45	2771.05	2579.34	2857.93	3105.61	2954.12	3414.62	3324.89	3323.41	3221.62	2814.61	2550.68	3154.48	3339.95	3106.04	2719.53	3948.83	1159.66	567.398	480.56	589.029	1077.88	1229.34	1141.18	1295.71
	sp	HUMAN	Q8IU85-2						Nuc			CAMK1D	Isoform 2 of Calcium/calmodulin-dependent protein kinase type 1D	1	0	1	0		0	2		293.554	90.7254	83.0634	109.623	264.921	247.879	272.963	258.815	243.698	311.715	0	0	0	0	0	0	0	0	0	0	373.279	201.049	153.131	219.073	338.146	402.595	283.799	417.758
	sp	HUMAN	Q13555-6	M	PM							CAMK2G	Isoform 6 of Calcium/calmodulin-dependent protein kinase type II subunit gamma	3	10	5	0		1	3		401.888	328.958	292.21	395.38	349.025	335.416	327.644	312.381	375.63	403.567	1568.85	1706.73	1429.21	1368.12	1379.44	1634.43	1573.51	1521.69	1667.36	2605.17	774.802	771.456	804.055	785.867	772.622	859.868	627.352	995.87
	sp	HUMAN	Q13555-7	M	PM							CAMK2G	Isoform 7 of Calcium/calmodulin-dependent protein kinase type II subunit gamma	1	0	0	0		0	3		149.15	120.87	178.557	157.46	117.588	143.594	129.267	152.609	141.612	153.699	0	0	0	0	0	0	0	0	0	0	0	0	0	0	0	0	0	0
	sp	HUMAN	Q13555-9	M	PM							CAMK2G	Isoform 9 of Calcium/calmodulin-dependent protein kinase type II subunit gamma	0	0	1	0		0	3		0	0	0	0	0	0	0	0	0	0	0	0	0	0	0	0	0	0	0	0	73.1231	56.4643	67.3141	83.9516	65.8307	72.8626	54.6834	77.1065
	sp	HUMAN	Q13951-2	M					Nuc			CBFB	Isoform 2 of Core-binding factor subunit beta	14	18	21	0		6	2		2920	3368.41	3165.8	3248.48	3003.23	3339.8	2963.63	3406.11	3682.9	3150.23	4029.49	3820.24	4327.34	4822.26	3337.19	5102.36	4417.51	4156.75	4161.64	4359.14	4098.49	4131.82	3844.97	4357.13	3962.26	3947.7	3680.15	4520.09
	sp	HUMAN	Q13951	M					Nuc			CBFB	Core-binding factor subunit beta	3	4	0	0		2	2		690.308	519.439	576.895	466.092	678.901	630.87	638.533	632.708	594.234	548.168	1081.41	1019.62	1185.08	937.799	900.55	1250.62	1350.23	1100.78	1238.71	1369.58	0	0	0	0	0	0	0	0
	sp	HUMAN	Q8N163						Nuc			CCAR2	Cell cycle and apoptosis regulator protein 2	55	69	56	0		52	2		20738.5	21654.7	20193.8	19978.1	19939.4	19776.3	19185.1	18974.7	19557	19342.4	26001.9	26712.7	21151.9	19525	18541	19778.9	20582	19842.7	19021.5	22173.1	10897.1	11396.8	11225.6	10891.3	9352.15	9113.73	9162.47	9318.21
	tr	HUMAN	G3V119									CCAR2	Cell cycle and apoptosis regulator protein 2	3	0	0	0		1	2		223.451	189.35	217.345	189.865	188.508	185.349	238.103	197.818	235.043	220.119	0	0	0	0	0	0	0	0	0	0	0	0	0	0	0	0	0	0
	sp	HUMAN	P15529-2	M	PM		CS					CD46	Isoform B of Membrane cofactor protein	1	3	4	11		9	2		170.73	265.826	249.411	320.769	190.947	148.338	194.885	195.512	193.49	203.183	674.625	703.728	653.319	782.225	604.083	645.914	751.352	797.713	818.294	835.114	640.332	589.227	855.066	696.993	832.152	808.645	898.459	921.031
	sp	HUMAN	P15529	M	PM		CS					CD46	Membrane cofactor protein	0	0	0	4		0	2		0	0	0	0	0	0	0	0	0	0	0	0	0	0	0	0	0	0	0	0	0	0	0	0	0	0	0	0
	sp	HUMAN	P04233	M	PM		CS					CD74	HLA class II histocompatibility antigen gamma chain	13	16	18	7		11	2		8557.98	7643.57	8812.77	7231.53	4784.52	3134.88	2755.01	4479.48	3064.26	3138.21	8417.04	9058.43	5777.91	4595.7	6505.53	1986.04	8364.04	5930.28	5697.89	4071.85	7629.53	5547.85	5858.52	4953.16	7584.53	5107.11	6100.26	5597.61
	sp	HUMAN	P04233-2	M	PM		CS					CD74	Isoform 2 of HLA class II histocompatibility antigen gamma chain	1	2	3	0		1	2		264.668	293.124	233.597	222.948	209.648	89.7566	86.192	140.976	92.73	77.2215	1727.51	1565.21	1683.76	1018.11	1331.29	280.93	1506.31	1120.92	1073.28	772.92	1115.44	870.616	699.593	776.186	1264.58	878.522	836.886	958.412
	sp	HUMAN	Q7Z7K6						Nuc			CENPV	Centromere protein V	8	19	17	0		10	2		3059.35	2923.19	2717.96	2680.02	2646.93	3568.16	3828.75	2784.14	2999.61	3888.35	5116.04	5041.22	4650.37	6725.4	9339.16	5766.1	5428.98	5864.72	6905.12	6237.89	2275.09	2600.69	2751.79	2800.72	3853.85	4475	3244.36	3597.95
	sp	HUMAN	Q7Z7K6-3						Nuc			CENPV	Isoform 3 of Centromere protein V	3	2	2	0		0	2		364.353	364.932	316.146	367.695	329.808	333.822	451.716	320.153	397.091	393.759	255.912	259.132	252.203	243.478	511.153	277.028	282.07	315.158	367.885	240.437	187.444	211.117	232.915	245.425	348.217	352.679	270.388	256.649
	sp	HUMAN	Q12873-3						Nuc			CHD3	Isoform 3 of Chromodomain-helicase-DNA-binding protein 3	44	58	71	0		40	2		13757.2	14603.8	14230.6	14121.2	12839.7	13116.1	13168.1	13608.8	13008.6	13771.8	15067.8	15088.5	14834.9	16579.8	21451.4	15994.2	16658.5	17921.8	22890.2	22649	14131.1	15322.9	15438	15918.1	16913.6	18382.8	16030.7	16389.6
	tr	HUMAN	H7C0J3									CHD3	Chromodomain-helicase-DNA-binding protein 3 (Fragment)	2	0	0	0		0	2		137.686	175.405	168.254	162.641	156.487	208.614	218.225	148.833	166.041	140.118	0	0	0	0	0	0	0	0	0	0	0	0	0	0	0	0	0	0
	sp	HUMAN	Q9HD42	M								CHMP1A	Charged multivesicular body protein 1a	7	14	17	0		11	2		1955.99	2004.43	1940.04	1887.06	2091.97	2175.19	1820.41	1745.89	1888.55	1774.13	6465.39	6470.59	6859.72	5923.28	4641.62	6580.83	6321.19	5657.71	5067.48	7599.46	2839.79	2899.62	2974.28	2942.24	2192.34	2870.49	2613.13	3089.37
	tr	HUMAN	A6NG32									CHMP1A	Charged multivesicular body protein 1a	2	0	0	0		0	2		203.857	196.395	257.985	226.6	235.491	215.927	155.254	193.993	203.691	161.556	0	0	0	0	0	0	0	0	0	0	0	0	0	0	0	0	0	0
	sp	HUMAN	P0CG12						Nuc			CHTF8	Chromosome transmission fidelity protein 8 homolog isoform 2	3	1	5	0		5	2		335.072	278.485	361.997	355.691	389.327	330.197	400.735	267.818	221.412	323.202	152.026	172.057	157.445	108.404	156.156	195.804	132.283	147.868	134.517	130.732	696.283	884.371	1092.13	780.578	653.597	720.372	662.325	501.161
	sp	HUMAN	P0CG13						Nuc			CHTF8	Chromosome transmission fidelity protein 8 homolog	2	0	1	0		0	2		973.694	821.918	494.55	611.25	890.435	845.838	625.646	740.82	493.107	575.665	0	0	0	0	0	0	0	0	0	0	214.243	151.388	244.301	210.841	123.389	158.439	189.582	141.897
	sp	HUMAN	Q14011						Nuc			CIRBP	Cold-inducible RNA-binding protein	17	19	17	0		14	2		4909.49	4970.68	4721.67	4796.11	5214.99	4446.5	4640.74	4326.05	3431.74	3813.16	6393.28	6599.6	8389.63	6976	6951.61	6544.27	6958.96	7422.08	4138.9	3559.5	3444.63	2654.99	2704.49	2488.91	3017.83	2742.86	3524.76	2359.22
	tr	HUMAN	K7EPM4									CIRBP	Cold-inducible RNA-binding protein	1	0	0	0		0	2		182.411	226.231	195.855	196.187	165.565	260.706	157.702	106.667	137.106	96.5833	0	0	0	0	0	0	0	0	0	0	0	0	0	0	0	0	0	0
	sp	HUMAN	Q8WWK9									CKAP2	Cytoskeleton-associated protein 2	28	31	19	0		18	2		11335.3	9549.16	9976.69	9369.61	8327.03	11166.7	6403.02	14515.2	12402.1	8355.04	4195.84	3858.41	7541.39	5631.69	7363.5	9679.47	11902.6	9584.67	13132.1	16489.6	1880.86	2572.36	2742.59	2887.76	2368.51	3164.62	2096.89	5144.2
	sp	HUMAN	Q8WWK9-5									CKAP2	Isoform 3 of Cytoskeleton-associated protein 2	1	1	0	0		0	2		37.5886	29.2748	43.9142	31.4034	29.9303	41.5919	16.2905	88.0534	56.8394	43.3714	44.3029	41.303	78.9736	49.9819	66.5448	77.4183	127.036	90.9262	133.695	131.487	0	0	0	0	0	0	0	0
	sp	HUMAN	P30622	M								CLIP1	CAP-Gly domain-containing linker protein 1	36	34	34	0		9	2		7783.31	6733.2	6556.11	7155.63	7855.22	8027.04	7852.52	8081.96	8444.33	8930.17	8445.53	8811.44	8298.33	8101.79	6016.3	8322.89	8514.73	7413.9	6933.02	7089.76	5646.81	7152.42	6904.02	7242.91	4910.99	5755.88	4689.32	6396.94
	sp	HUMAN	P30622-2	M								CLIP1	Isoform 3 of CAP-Gly domain-containing linker protein 1	0	1	1	0		0	2		0	0	0	0	0	0	0	0	0	0	238.302	266.188	220.585	276.343	161.142	256.602	239.071	223.276	210.53	171.486	56.4597	86.9962	65.4875	101.231	41.9986	66.1192	30.3922	78.3484
	sp	HUMAN	O75153									CLUH	Clustered mitochondria protein homolog	32	50	49	1		37	2		6068.99	6433.75	6945.37	5801.19	6392.73	6341.52	5187.76	6336.8	5893.54	5326.06	13648.6	13195.1	14269.4	11806.3	8764.69	10218.3	12968.5	12099.2	10457.3	8452	7855.93	8774.38	6388.97	8362.83	5661.64	5827.16	6346.63	5987.68
	tr	HUMAN	I3L2B0									CLUH	Clustered mitochondria protein homolog	2	3	2	0		2	2		363.128	396.734	384.274	364.64	401.92	357.333	269.241	321.277	365.722	264.128	658.388	657.127	717.296	749.449	428.375	472.837	660.385	581.341	498.773	392.81	562.644	624.162	405.111	576.073	367.508	392.085	470.619	380.151
	sp	HUMAN	P62633-4						Nuc			CNBP	Isoform 4 of Cellular nucleic acid-binding protein	11	11	20	1		11	2		5193.65	3686.03	4202.06	4539.79	4460.15	6960.14	5131.45	5325.45	3986.71	4408.05	7268.21	6930	5409.76	4454.5	3590.08	3810.09	6351.67	4124.74	3120.32	4248.99	4653.76	3767.84	3516.87	4921.35	2876.43	3230.99	3433.59	3820.35
	sp	HUMAN	P62633						Nuc			CNBP	Cellular nucleic acid-binding protein	3	2	2	0		3	2		435.72	655.661	653.065	1397.68	582.913	628.706	1007.04	908.139	1376.41	725.539	566.663	534.421	413.897	427.607	330.578	349.484	610.376	495.834	322.864	399.604	431.906	173.352	173.494	359.203	126.173	157.378	134.648	248.065
	sp	HUMAN	A5YKK6	M				XC	Nuc			CNOT1	CCR4-NOT transcription complex subunit 1	56	74	44	0		42	2		13311.7	14406.9	14089.9	14143.1	13225.4	11952.7	12575.5	12237.7	13047.4	12790.5	24810.4	24396.3	22999.9	21599.2	20176.2	23854.4	22844.7	22932.1	23903.4	31057.6	8681.23	10073.7	10261.3	10056.5	7411.99	7748.04	7046.12	8349.97
	tr	HUMAN	H3BMZ2									CNOT1	CCR4-NOT transcription complex subunit 1 (Fragment)	0	1	0	0		0	2		0	0	0	0	0	0	0	0	0	0	31.3385	32.0674	25.6888	25.8009	22.2679	29.5921	27.4045	34.2972	51.3458	54.8343	0	0	0	0	0	0	0	0
	sp	HUMAN	P46108	M	PM				Nuc			CRK	Adapter molecule crk	12	15	11	0		7	2		2710.16	2744.82	2557	2670.04	2947.32	3275.01	3062.57	3847.65	3991.17	3858.15	3218.19	3255.74	3071.33	2361.64	1916.54	3052.47	3144.29	2895.46	2412.49	2132.08	2189.66	2272.2	2158.2	2425.89	1909.88	2231.51	1842.02	2534.54
	sp	HUMAN	P46108-2	M	PM				Nuc			CRK	Isoform Crk-I of Adapter molecule crk	2	1	1	0		2	2		102.997	118.615	111.806	102.897	108.026	120.212	111.109	112.766	135.919	129.339	177.264	179.118	176.114	169.732	132.553	186.354	169.775	192.662	165.326	158.812	74.7354	87.313	75.4001	81.0387	69.1077	72.0126	68.0192	75.8501
	sp	HUMAN	P48729-2	M								CSNK1A1	Isoform 2 of Casein kinase I isoform alpha	7	9	16	0		10	2		2787.64	3123.09	3132.52	3109.89	3148.17	2995.28	3005.67	3338.33	2947.48	2935.29	3629.62	3592.91	3535.13	2615.81	2638.09	2671.14	3876.56	3814.98	3651.8	3923.66	3158.01	3227.5	2809.56	3527.81	2981.13	3385.97	2810.95	3684.34
	tr	HUMAN	Q71TU5									CSNK1A1	Casein kinase 1, alpha 1, isoform CRA_g	0	0	1	0		0	2		0	0	0	0	0	0	0	0	0	0	0	0	0	0	0	0	0	0	0	0	48.909	44.826	50.3906	49.191	53.2981	45.5774	39.7849	44.8426
	sp	HUMAN	Q13620-1									CUL4B	Isoform 2 of Cullin-4B	17	37	31	0		23	2		6425.57	6492.16	7028.16	6588.76	5449.81	5093.73	5480.77	5010.97	4458.23	5429.59	12508.8	12730.4	11170.7	9340.23	9528.73	9547.34	10662.5	10202.7	8991.58	5838.91	6212.44	7076.11	7343.42	7098.2	5234.44	4861.26	5016.03	4934.22
	tr	HUMAN	K4DI93									CUL4B	Cullin 4B, isoform CRA_e	1	0	1	0		0	2		102.634	93.33	99.7787	93.4028	92.5431	84.6597	86.0622	51.0664	50.8355	64.2474	0	0	0	0	0	0	0	0	0	0	55.0364	60.0652	59.9791	60.1264	45.5485	34.5953	50.7508	26.4005
	sp	HUMAN	P39880-3	M					Nuc			CUX1	Isoform 3 of Homeobox protein cut-like 1	38	38	34	0		23	2		9796.97	10343.7	10174.2	10752.9	7568.6	8404.64	7741.98	8843.02	9182.88	8167.02	7564.29	7731.5	8406.11	8654.13	11042.2	9243.31	9191.51	10091.6	11881.4	10038.6	5271.71	5950.11	5892.35	5921.26	7224.75	6740.18	5566.33	6660.02
	sp	HUMAN	Q13948	M								CUX1	Protein CASP	6	4	2	0		3	2		1175.01	991.244	960.285	1208.54	1019.84	996.921	1258.26	888.969	878.731	1010.63	871.841	888.339	914.801	1016.18	1464.57	1175.18	799.887	754.533	903.777	1117.03	185.718	190.03	246.985	206.98	216.869	198.71	178.665	164.957
	sp	HUMAN	Q9UJU6-3	M	PM							DBNL	Isoform 3 of Drebrin-like protein	17	28	17	0		15	2		4353.64	4373.71	4933.72	4840.26	4304.08	5649.86	4285.99	4460.35	4578.97	4929.68	7395.01	7213.15	10004.7	11068.7	6794.41	9423.4	8739.2	7978.73	7381.75	7402.36	2928.95	2903.61	3557.76	2776.38	2575.77	2733.03	2645.86	3023.29
	sp	HUMAN	Q9UJU6	M	PM							DBNL	Drebrin-like protein	2	1	3	0		0	2		239.715	255.84	252.297	303.484	227.947	125.907	239.588	135.287	236.441	225.26	64.251	77.4809	99.9336	78.8322	63.9616	78.2493	69.7837	49.6662	69.3888	69.6477	160.56	150.081	193.282	151.003	120.759	145.351	160.342	156.245
	sp	HUMAN	Q92841	M					Nuc			DDX17	Probable ATP-dependent RNA helicase DDX17	88	118	115	6		67	2		17523.3	16010.9	16463.5	15668.6	15806.2	17877.3	17429.9	16162	17236.7	17100.1	47115.1	45632.4	43920	44994.5	41485.3	37148.3	42106	41914.9	39005.8	41359.8	21891.5	20849.1	20337.5	20832.8	24402.2	20185	23658.7	19072.7
	sp	HUMAN	Q92841-3	M					Nuc			DDX17	Isoform 4 of Probable ATP-dependent RNA helicase DDX17	1	2	2	0		2	2		262.009	246.972	301.558	275.932	249.626	150.81	329.776	283.443	307.053	329.134	766.04	812.355	626.842	1088.78	601.589	743.738	648.259	781.845	626.6	588.505	661.621	587.476	617.496	578.408	681.558	583.627	484.498	495.475
	sp	HUMAN	O00273						Nuc			DFFA	DNA fragmentation factor subunit alpha	14	22	14	0		6	2		3480.82	3411.18	3324.25	3333.04	3465.4	4670.49	3305.05	3451.97	3925.62	3627.66	9981.8	9816.59	9044.93	9377.31	5526.61	10764.3	7389.8	6399.2	5097.75	7670.06	2570.47	2718.83	2726.67	2917.71	2154.35	2389.4	1832.84	2403.71
	sp	HUMAN	O00273-2						Nuc			DFFA	Isoform DFF35 of DNA fragmentation factor subunit alpha	1	0	0	0		0	2		105.245	100.343	114.933	111.036	121.974	136.534	114.849	115.169	116.127	94.0271	0	0	0	0	0	0	0	0	0	0	0	0	0	0	0	0	0	0
	sp	HUMAN	Q9Y485									DMXL1	DmX-like protein 1	14	9	23	0		11	2		2852.67	3124.52	3357.21	3722.44	3519.96	3103.72	3641.69	3171.25	2859.53	3479.51	977.309	996.228	1172.27	1009.37	1064.3	1264.98	1224.37	1157.83	1229.85	1456.51	5071.05	4269.91	5584.35	4351.58	4567.2	5270.84	5752.76	4273.27
	tr	HUMAN	F5H269									DMXL1	DmX-like protein 1	0	0	0	0		0	2		0	0	0	0	0	0	0	0	0	0	0	0	0	0	0	0	0	0	0	0	0	0	0	0	0	0	0	0
	sp	HUMAN	O00429-6	M								DNM1L	Isoform 6 of Dynamin-1-like protein	54	61	48	0		20	2		14256.2	14178.7	13446.7	14822	15149.4	15781.2	13745.3	14551.6	15269.2	14678.3	19172.2	19296.9	18586.6	18493	12695.6	18013.1	17657.7	16658.9	15452.4	12743.2	12232.2	12895.5	12665.8	12871.2	9873.7	10324.2	10096.4	10539.6
	sp	HUMAN	O00429-2	M								DNM1L	Isoform 4 of Dynamin-1-like protein	1	1	1	0		1	2		599.435	477.21	547.326	567.096	532.853	627.303	438.42	546.919	446.452	529.22	39.8211	47.4032	43.0679	51.4028	24.8846	35.8759	40.2379	39.2918	36.1364	20.6959	80.7524	97.1401	84.5332	99.0157	57.9191	75.3102	70.5609	69.2206
	sp	HUMAN	P50570-4	M	PM				Nuc			DNM2	Isoform 4 of Dynamin-2	34	64	36	0		18	2		5397.23	5117	4824.97	5156.69	5815.73	6468.37	6318.49	5770.37	6988.68	6649.37	20469.6	20275.7	18417.2	18744.3	15413.9	20938.7	19089.2	18185.8	19462.3	23965.1	5007.41	5353.23	5667.66	5617.22	4963.95	5375.42	4763.84	5858.09
	sp	HUMAN	P50570-2	M	PM				Nuc			DNM2	Isoform 2 of Dynamin-2	1	1	1	0		0	2		184.182	197.222	187.171	201.792	191.737	176.351	246.146	195.443	238.686	235.436	388.94	362.924	350.28	331.432	294.371	449.087	434.271	437.578	439.289	431.249	224.487	175.746	175.6	211.991	200.694	247.089	179.464	265.798
	sp	HUMAN	P26358-2						Nuc			DNMT1	Isoform 2 of DNA (cytosine-5)-methyltransferase 1	91	120	118	1		60	2		29024.8	27577.8	28748.5	27887.3	29491.1	24216	22591.8	25887.2	20227.2	19829.8	33364.8	32972.7	42134	35284.6	33996.3	48366.9	37022.7	36911.5	31760.7	39045.6	27862.3	28352	28892.2	26440.9	23143.5	19583.2	18808.3	17870.7
	tr	HUMAN	F5GX68									DNMT1	Cytosine-specific methyltransferase	2	1	1	0		2	2		492.958	308.041	471.175	302.076	313.532	376.349	240.975	224.32	187.239	265.844	449.214	396.984	550.35	232.487	468.079	556.604	296.565	332.768	322.924	393.297	90.5899	122.059	131.052	137.351	110.697	116.518	149.98	67.1215
	sp	HUMAN	Q9ULA0						Nuc			DNPEP	Aspartyl aminopeptidase	8	17	11	0		4	2		1188.8	1210.76	1265.76	1092	1207.92	1601.29	1278.14	1332.05	1246.08	1348.96	7174.43	7380.84	4914.54	4246.2	4125.38	5064.56	5336.73	5416.47	3752.33	2841.99	1896.13	1730.68	1919.83	1734.4	1684.13	1647.65	1736.97	1612.39
	tr	HUMAN	B9ZVU2									DNPEP	Aspartyl aminopeptidase (Fragment)	0	0	1	0		0	2		0	0	0	0	0	0	0	0	0	0	0	0	0	0	0	0	0	0	0	0	297.466	319.91	306.168	290.775	227.403	234.429	347.763	216.733
	sp	HUMAN	P29692-2						Nuc			EEF1D	Isoform 2 of Elongation factor 1-delta	51	63	42	5		26	2		11158.3	10509.2	9962.16	11383	12055.1	12470	12989.1	12217	13442	11424.8	20602.3	21072.3	23437.9	19411.2	14619.8	21136.1	22096.4	22036.7	18068.8	12328.7	10755	10790.7	9460.37	10510.1	8160.09	8218.48	8814.11	9922.47
	sp	HUMAN	P29692-3						Nuc			EEF1D	Isoform 3 of Elongation factor 1-delta	0	0	1	0		0	2		0	0	0	0	0	0	0	0	0	0	0	0	0	0	0	0	0	0	0	0	49.7293	68.7773	45.5167	58.6982	52.3264	56.0019	42.678	49.9416
	sp	HUMAN	Q9UI10-2									EIF2B4	Isoform 2 of Translation initiation factor eIF-2B subunit delta	16	17	13	0		17	2		3998.86	4051.79	4094.69	3927.5	3973.63	4330.92	3894.18	3804.71	4235.73	4038.39	4751.57	4890.93	4458.21	5255.45	3203.03	4161.13	4492.56	4244.12	4112.95	4206.84	2112.71	2195.49	2020.03	2018.95	1898.2	1653.34	1536.81	1679.03
	sp	HUMAN	Q9UI10									EIF2B4	Translation initiation factor eIF-2B subunit delta	2	3	4	0		1	2		159.941	177.811	183.09	171.209	156.363	61.9519	165.101	138.746	168.411	179.297	329.156	371.581	388.697	622.562	270.483	323.582	310.652	296.812	340.121	239.039	345.28	307.902	355.256	334.298	239.299	240.806	200.025	254.6
	sp	HUMAN	Q04637-8	M								EIF4G1	Isoform 8 of Eukaryotic translation initiation factor 4 gamma 1	77	111	94	3		64	2		19212.8	19812.4	20051.8	19378.7	18778.2	21328.4	17257.2	19395.1	18152.8	18361.4	43033.5	42105.5	43913.6	39097	31553	39496.4	39340.3	37687.2	34805.8	35516.8	19095.1	20844.2	18661.8	19868.8	14249	15130.9	14950.6	16313.5
	sp	HUMAN	Q04637	M								EIF4G1	Eukaryotic translation initiation factor 4 gamma 1	2	2	3	0		1	2		380.582	423.307	442.784	440.706	423.675	541.847	337.786	435.935	451.285	341.414	131.621	127.453	181.631	278.368	114.077	147.818	168.917	145.779	148.817	160.495	185.049	242.503	180.782	217.781	178.799	174.534	233.2	195.19
	sp	HUMAN	P78344	M								EIF4G2	Eukaryotic translation initiation factor 4 gamma 2	37	62	47	1		31	2		8877.66	9369.49	9566.96	9419.8	9564.67	10634.6	8389.47	8998.95	9469.8	8764.81	20419.9	19597.5	24429.4	26898.8	18335.5	27025.1	21597.8	21355.2	21968.8	26404.4	10343.8	11929.6	10108.5	11680.3	7699.67	9036.61	9312.85	8824.89
	sp	HUMAN	P78344-2	M								EIF4G2	Isoform 2 of Eukaryotic translation initiation factor 4 gamma 2	1	1	1	0		0	2		77.4837	142.171	142.48	98.0064	120.169	90.091	69.623	109.858	75.1455	68.3146	106.578	124.348	164.425	93.0627	108.45	118.848	138.181	135.612	166.492	132.384	48.4146	45.7536	46.383	42.9751	34.1607	40.7845	44.9903	39.8704
	sp	HUMAN	O43432-3									EIF4G3	Isoform 3 of Eukaryotic translation initiation factor 4 gamma 3	31	36	41	0		22	3		6789.13	5644.42	5904.24	5994.43	6734.63	7114.81	5889.1	5945.47	6292.92	5969.44	11916.1	11421.4	11310.4	10298.4	8843.14	9288.86	10311.3	10000.3	9644.84	11417.1	8325.9	7523.62	7390.48	7441.61	7085.63	7218.75	6490.28	7611.55
	tr	HUMAN	F5H8J4									EIF4G3	Eukaryotic translation initiation factor 4 gamma 3	3	0	3	0		1	3		242.888	192.202	199.831	235.812	229.887	201.091	220.771	261.327	226.953	225.959	0	0	0	0	0	0	0	0	0	0	538.454	449.702	452.31	459.292	464.898	453.961	464.587	517.363
	tr	HUMAN	B1AN89									EIF4G3	Eukaryotic translation initiation factor 4 gamma 3	1	0	0	0		0	3		128.193	115.35	91.7004	118.17	158.606	175.796	141.302	130.563	229.591	124.69	0	0	0	0	0	0	0	0	0	0	0	0	0	0	0	0	0	0
	sp	HUMAN	Q8N766	M								EMC1	ER membrane protein complex subunit 1	17	29	15	0		8	2		3476.4	2979.51	2926.8	2646.37	3772.4	3898.05	4413.87	3635.76	4218.29	3900.5	8586.39	8520.75	6604.08	7976.2	10721	8535.99	7600.79	8231.36	10127.9	11441	1669.92	1592.08	1532.86	1588.25	2203.65	2381.62	2478.92	1908.07
	sp	HUMAN	Q8N766-2	M								EMC1	Isoform 2 of ER membrane protein complex subunit 1	0	0	0	0		0	2		0	0	0	0	0	0	0	0	0	0	0	0	0	0	0	0	0	0	0	0	0	0	0	0	0	0	0	0
	sp	HUMAN	P11171	M	PM				Nuc			EPB41	Protein 4.1	19	20	11	0		13	2		5259.76	5228.94	5475.31	5212.58	6483.16	5979.16	5877.17	5533.88	5412.4	5312.13	6260.74	6937.51	6666.1	5731.02	4298.26	5469.88	6468.06	6144.78	5026.77	4322.13	4187.53	2935.52	3134.41	2840.67	3388.85	3314.09	3392.8	3132.76
	sp	HUMAN	P11171-2	M	PM				Nuc			EPB41	Isoform 2 of Protein 4.1	1	0	3	0		1	2		212.691	210.757	188.907	229.767	266.312	140.22	215.594	262.632	224.535	245.297	0	0	0	0	0	0	0	0	0	0	386.828	470.839	456.622	471.763	520.564	455.762	357.216	400.25
	sp	HUMAN	Q9H2F5	M					Nuc			EPC1	Enhancer of polycomb homolog 1	7	3	5	0		0	2		1533.04	1502.9	1501.16	1462.55	1403.32	1203.05	1458.93	1223.24	1260.7	1256.1	389.33	415.441	353.213	545.542	498.984	306.6	333.962	386.276	439.806	297.445	962.811	818.494	743.013	811.558	1121.16	903.036	1102.02	805.582
	sp	HUMAN	Q9H2F5-2	M					Nuc			EPC1	Isoform 2 of Enhancer of polycomb homolog 1	0	1	0	0		0	2		0	0	0	0	0	0	0	0	0	0	42.3876	46.7865	47.394	36.342	66.4733	36.8852	42.9999	54.4484	56.6585	44.1722	0	0	0	0	0	0	0	0
	sp	HUMAN	A0FGR8-6	M	PM							ESYT2	Isoform 6 of Extended synaptotagmin-2	15	24	8	0		12	2		2506	1898.19	1884.67	2026.45	2478.81	2371.22	2764.96	2472.92	2812.37	2753.95	5644.09	5436.97	5754.93	4738.21	8909.78	6000.33	6650.28	6941.43	8112.33	8785.45	1843.67	1357.43	1653.43	1429.24	2548.78	2478.94	2196.21	2544.09
	tr	HUMAN	H7BXI1									ESYT2	Extended synaptotagmin-2 (Fragment)	1	1	0	0		0	2		256.158	149.332	160.208	153.26	216.709	344.787	227.961	217.179	268.497	253.916	27.8112	41.772	35.6976	66.6236	60.3931	28.2253	47.3493	33.8214	56.2514	51.5782	0	0	0	0	0	0	0	0
	sp	HUMAN	Q01844-5	M	PM				Nuc			EWSR1	Isoform 5 of RNA-binding protein EWS	17	12	18	0		7	2		3409.3	4465.79	4407.23	2910.92	5325.55	4736.33	7760.41	7634.95	7128.49	7787.83	5755.69	5997.39	4656.91	6365.27	3835.5	6432.17	4773.25	5081.43	3920.58	3700.11	4447.46	3732.41	3444.66	4229.17	3695.44	3979.08	3829.07	3969.78
	tr	HUMAN	H7BY36									EWSR1	RNA-binding protein EWS (Fragment)	1	3	0	0		0	2		48.1001	48.854	31.3096	39.2676	31.4793	20.0307	43.0268	2.09584	8.99682	16.4538	444.428	432.038	446.025	710.71	455.242	538.486	416.37	405.965	434.957	531.848	0	0	0	0	0	0	0	0
	sp	HUMAN	Q9NVK5									FGFR1OP2	FGFR1 oncogene partner 2	10	7	4	0		5	2		1752.23	1516.35	1360.48	1569.68	1739.01	1510.3	1746.54	1586.32	1866.46	1640.68	1989.29	2214.19	2146.92	2241.62	3250.92	1878.7	2057.79	2073.93	2539.18	2182.29	1114.87	674.666	664.914	688.85	1551.48	1430.8	1261.55	1418.79
	sp	HUMAN	Q9NVK5-2									FGFR1OP2	Isoform 2 of FGFR1 oncogene partner 2	0	1	1	0		0	2		0	0	0	0	0	0	0	0	0	0	392.117	362.687	319.999	485.567	520.647	427.421	351.189	453.603	489.867	410.079	65.0381	37.5652	46.3863	42.9642	83.8637	80.0888	61.1492	88.6328
	sp	HUMAN	Q6UN15									FIP1L1	Pre-mRNA 3'-end-processing factor FIP1	16	24	20	1		6	2		3563.49	3718.84	3251.25	3543.39	3778.7	4203.81	3913.89	2735.4	3770.4	3245.21	5449.99	5253.38	5217.84	5002.31	6290.64	5989.64	4781.37	5070.37	4923.97	6057.24	3781.16	3601.02	3724.01	3552.82	4583.34	3759.79	4416.89	3016.49
	sp	HUMAN	Q6UN15-3									FIP1L1	Isoform 3 of Pre-mRNA 3'-end-processing factor FIP1	1	1	0	0		1	2		416.536	419.172	420.272	433.303	407.414	477.12	414.908	376.978	445.644	370.549	217.783	206.001	216.296	214.063	268.135	229.886	205.274	224.946	252.529	231.944	0	0	0	0	0	0	0	0
	sp	HUMAN	Q13045									FLII	Protein flightless-1 homolog	31	48	20	0		25	2		9391.63	5897.82	6417.54	6668.51	9239.65	10902.1	9979.49	8836.72	9426.89	9836.71	18342.4	17468.2	17724.2	15561.7	15422.3	17685.8	17042.2	17252.6	15710.1	20235.2	5725.47	3819.97	3780.48	3971.63	4817.28	4829.67	4652.47	5262.05
	sp	HUMAN	Q13045-2									FLII	Isoform 2 of Protein flightless-1 homolog	0	1	0	0		0	2		0	0	0	0	0	0	0	0	0	0	462.637	458.625	440.749	374.888	339.745	462.095	447.145	428.823	357.639	415.995	0	0	0	0	0	0	0	0
	sp	HUMAN	Q06787-7	M								FMR1	Isoform 7 of Fragile X mental retardation protein 1	9	18	12	0		8	2		2270.84	2474.58	2348.4	2632.09	2429.13	2251.73	3036.53	2267.53	2684.85	2908.6	4965.14	4992.92	4868.34	4608.03	4988.77	5265.49	5136.9	4972.18	5430	5770.45	2174.54	2821.67	2996.58	2934.06	2309.04	2664.05	1963.7	3001.28
	sp	HUMAN	Q06787-8	M								FMR1	Isoform 8 of Fragile X mental retardation protein 1	3	4	0	0		4	2		457.018	450.673	497.636	491.834	434.337	584.27	532.314	440.122	495.825	493.023	1076.69	1032.85	1076.54	1163.22	922.395	1038.9	1039.42	989.877	1005.24	947.493	0	0	0	0	0	0	0	0
	sp	HUMAN	Q96RU3	M	PM							FNBP1	Formin-binding protein 1	20	30	31	3		10	2		6018.46	4525.87	4117.35	4301.48	6607.58	5443.77	6337.59	6029.63	5832.88	6041.96	14832.7	14668.6	16229.1	12044.3	12697.2	16955.4	15063.1	14638.9	12373.1	13082.3	7732.74	6707.44	7215.18	7295.27	7244.55	7582.55	6876.63	8690.4
	sp	HUMAN	Q96RU3-2	M	PM							FNBP1	Isoform 2 of Formin-binding protein 1	3	0	2	0		0	2		254.316	218.024	232.812	237.486	314.213	316.4	260.584	299.096	333.194	279.273	0	0	0	0	0	0	0	0	0	0	261.192	318.977	266.085	365.029	223.994	337.252	286.123	470.628
	tr	HUMAN	E9PCH4									FNIP1	Folliculin-interacting protein 1	23	14	11	0		19	2		5379.4	5006.33	5836.1	6022.61	4735.06	4190.53	4392.88	4736.66	4007.47	5151.97	3701.72	4621.3	5105.02	5717.4	4082.97	5968.39	4955.62	4455.51	5816.26	6431.08	2464.51	2829.62	3126.84	2921.29	2018.02	2134.59	1931.76	2201.86
	sp	HUMAN	Q8TF40									FNIP1	Folliculin-interacting protein 1	5	1	0	0		4	2		687.778	660.51	696.929	868.616	765.116	486.599	798.854	407.637	327.652	546.511	126.089	126.482	75.8073	70.4311	100.901	88.2106	102.573	81.543	52.9731	40.5292	0	0	0	0	0	0	0	0
	sp	HUMAN	P53539						Nuc			FOSB	Protein fosB	2	3	1	0		0	2		198.672	164.081	150.038	131.029	270.724	296.258	255.615	719.173	702.781	619.53	616.422	603.371	627.622	720.751	690.697	358.608	971.609	1055.86	1082.37	989.149	120.65	32.0573	47.9054	45.8852	238.991	350.26	171.836	471.654
	tr	HUMAN	K7EKC1									FOSB	Protein fosB	0	0	0	0		0	2		0	0	0	0	0	0	0	0	0	0	0	0	0	0	0	0	0	0	0	0	0	0	0	0	0	0	0	0
	sp	HUMAN	Q9H334						Nuc			FOXP1	Forkhead box protein P1	6	5	5	0		5	2		1569.71	1694.14	1638.51	1930.1	1465.66	1313.63	2000.01	1157.24	1436.18	1577.57	1384.22	1347.44	1223.45	1017.62	1530.89	1155.72	1274.84	1258.65	1433.41	1552.54	1046.04	1227.05	1329.45	1220	1051.14	1100.85	1058.59	973.13
	sp	HUMAN	Q9H334-7						Nuc			FOXP1	Isoform 7 of Forkhead box protein P1	2	0	0	0		0	2		506.789	533.759	548.693	656.47	503.317	470.456	713.954	484.559	550.168	550.496	0	0	0	0	0	0	0	0	0	0	0	0	0	0	0	0	0	0
	sp	HUMAN	Q9UET6									FTSJ1	Putative tRNA (cytidine(32)/guanosine(34)-2'-O)-methyltransferase	5	8	1	0		3	2		752.562	936.198	835.582	808.844	840.936	781.53	732.776	747.663	652.919	667.808	1999.99	2213.17	2233.75	2928.25	1456.05	1946.83	1925.78	1802.61	1742.58	1848.94	458.005	620.788	482.615	569.695	362.615	352.829	342.04	353.702
	sp	HUMAN	Q9UET6-2									FTSJ1	Isoform 2 of Putative tRNA (cytidine(32)/guanosine(34)-2'-O)-methyltransferase	0	0	1	0		2	2		0	0	0	0	0	0	0	0	0	0	0	0	0	0	0	0	0	0	0	0	120.819	103.975	136.308	122.077	93.9921	105.872	119.488	115.2
	sp	HUMAN	Q96AE4-2						Nuc			FUBP1	Isoform 2 of Far upstream element-binding protein 1	68	80	79	1		66	2		13409.7	14534.4	13633.4	13914.8	12811.3	12424.5	12894.1	12453.9	12998.6	12373.2	21331.6	21647.6	20604.2	18152.1	15023.6	20007	18487.3	19237.6	14622.4	11603.2	14097.1	17141.9	16206.5	16109.5	12709.3	11006.7	11587.6	11669.7
	sp	HUMAN	Q96AE4						Nuc			FUBP1	Far upstream element-binding protein 1	5	1	5	0		2	2		463.831	539.908	475.586	477.644	440.786	475.798	481.57	310.892	415.13	356.618	47.3154	65.954	51.5659	72.7283	37.1265	59.6214	53.2487	47.3953	42.168	27.2996	447.978	670.555	620.534	614.596	472.479	397.383	414.313	365.616
	sp	HUMAN	P51114	M								FXR1	Fragile X mental retardation syndrome-related protein 1	18	33	20	0		15	2		4581.6	4247.76	4528.9	4833.65	4854.65	5567.9	4906.14	4611.28	4560.84	4315.37	7218.62	7428.6	9326.15	8836.88	8476.34	11258.7	8446.31	8139.65	10315.2	13587.9	3820.27	5508.04	4799.82	5385.64	3615.5	4201.89	3696.25	3873.43
	sp	HUMAN	P51114-2	M								FXR1	Isoform 2 of Fragile X mental retardation syndrome-related protein 1	2	0	0	0		0	2		187.701	168.189	180.34	181.448	193.984	156.815	162.847	175.39	155.716	131.68	0	0	0	0	0	0	0	0	0	0	0	0	0	0	0	0	0	0
	sp	HUMAN	Q9UN86									G3BP2	Ras GTPase-activating protein-binding protein 2	15	33	22	0		12	2		4028.03	3465.5	3409.32	3081.52	3377.95	4921.67	3122.3	3446.53	2962.27	3287.6	11614.4	10901.7	11653	9760.87	7439.07	8672.36	10432.5	10436.1	8062.31	9915.53	4838.76	4263.98	4143.1	4576.46	3734.49	4026.6	4453.9	4286.98
	sp	HUMAN	Q9UN86-2									G3BP2	Isoform B of Ras GTPase-activating protein-binding protein 2	1	1	1	0		2	2		164.131	173.247	192.795	161.108	229.749	200.736	207.023	181.152	247.115	245.005	253.902	261.067	296.314	173.216	190.849	208.452	312.594	291.544	311.837	430.125	304.098	231.528	194.843	223.438	289.695	330.788	360.851	289.54
	sp	HUMAN	Q14697-2	M								GANAB	Isoform 2 of Neutral alpha-glucosidase AB	44	56	51	7		25	2		10576.3	9960.05	9831.06	8843.57	11009.8	10097.8	14244.9	12185.2	10734.4	13540.1	16110.1	16681.8	16406.8	21440.1	24089.1	18454.4	18655.1	18388.9	20061.2	18927.2	9574.42	7703.4	9076.29	8842.57	11195.7	11913.6	12743.4	11394
	sp	HUMAN	Q14697	M								GANAB	Neutral alpha-glucosidase AB	1	0	0	0		0	2		186.889	236.8	199.025	230.013	224.64	122.538	215.532	206.745	187.917	216.351	0	0	0	0	0	0	0	0	0	0	0	0	0	0	0	0	0	0
	sp	HUMAN	P30047	M					Nuc			GCHFR	GTP cyclohydrolase 1 feedback regulatory protein	9	16	4	0		1	2		1374.66	1067.23	813.321	935.101	1235.09	1518.54	1466.56	1200.95	1468.23	1376.86	3652.38	3809.08	4027.53	4218.67	2469.08	4947.42	3573.19	3281.74	2736.47	1798.8	430.168	338.85	391.63	402.346	445.676	556.383	493.781	616.166
	tr	HUMAN	H0YNX7									GCHFR	GTP cyclohydrolase 1 feedback regulatory protein	0	0	0	0		1	2		0	0	0	0	0	0	0	0	0	0	0	0	0	0	0	0	0	0	0	0	0	0	0	0	0	0	0	0
	sp	HUMAN	O94925									GLS	Glutaminase kidney isoform, mitochondrial	21	27	26	1		16	2		4190.42	5171.74	4958.42	4075.19	4644.02	4358.6	4270.23	4924.42	4090.72	3608.66	9299.69	9060.28	9448.08	9946.34	9142.52	4573.78	9713	9635.43	9049.14	6530.48	6156.23	4985.66	4346.89	4677.53	6670.24	5866.63	7394.65	6200.29
	sp	HUMAN	O94925-3									GLS	Isoform 3 of Glutaminase kidney isoform, mitochondrial	2	6	5	0		0	2		317.851	399.7	360.596	332.338	413.653	304.737	328.657	376.13	303.261	267.463	1580.1	1618.24	1598.71	1432.54	1416.46	571.45	1543.37	1618.69	1446.58	822.332	457.879	468.254	323.422	431.871	536.704	592.53	584.938	603.615
	sp	HUMAN	Q5JWF2	M								GNAS	Guanine nucleotide-binding protein G(s) subunit alpha isoforms XLas	15	17	10	0		7	2		2719.14	4059.42	4048.77	4680.83	2778.65	2997.59	2813.52	2619.11	4122.42	3377.67	4086.76	3995.05	4699.92	4388.4	4558.31	4652.79	4861.13	5336.32	5462.69	7602.52	2871.83	2947.67	3369.34	2898.21	3515.24	3059.3	3128.35	3446.25
	sp	HUMAN	P63092-3	M	PM							GNAS	Isoform 3 of Guanine nucleotide-binding protein G(s) subunit alpha isoforms short	0	0	1	0		0	2		0	0	0	0	0	0	0	0	0	0	0	0	0	0	0	0	0	0	0	0	205.601	319.835	349.416	337.527	251.064	212.238	267.897	264.916
	sp	HUMAN	Q13439-5	M								GOLGA4	Isoform 5 of Golgin subfamily A member 4	18	6	15	0		24	2		2689.38	2992.72	3016.15	3058.03	2657.32	2349.47	2920.14	2335.11	2278.92	2630.06	1350.61	1343.21	1335.61	1115.42	1105.1	1149.68	1281.64	1200.29	1027.27	1236.55	2350.29	2665.7	2514.45	2702.07	2330.2	2239.53	2245.28	2059.88
	sp	HUMAN	Q13439	M								GOLGA4	Golgin subfamily A member 4	0	0	1	0		0	2		0	0	0	0	0	0	0	0	0	0	0	0	0	0	0	0	0	0	0	0	82.0831	87.9646	83.1767	91.4908	70.0104	74.8899	78.8073	63.0319
	sp	HUMAN	Q14789-2	M								GOLGB1	Isoform 2 of Golgin subfamily B member 1	83	56	71	0		52	2		19347.7	20537	19765.2	23297.2	17331.2	16333.1	21804.1	16915	16373	20023.6	11873.4	12413	11806.8	12875.9	14544.6	10775.6	12175.2	11387.3	11933.2	10715.1	11796.3	11479.6	13409.9	11753.6	13348.2	13136.4	14886.5	12493.8
	sp	HUMAN	Q14789	M								GOLGB1	Golgin subfamily B member 1	1	1	0	0		0	2		44.395	52.4713	41.9018	45.7961	38.984	33.9199	46.7873	38.9018	42.4958	47.9092	96.6029	107.621	104.591	75.4954	117.46	77.6535	100.213	94.0654	94.9366	91.4624	0	0	0	0	0	0	0	0
	sp	HUMAN	Q9HD26	M	PM							GOPC	Golgi-associated PDZ and coiled-coil motif-containing protein	16	13	20	0		11	2		3243.44	3532.22	3933.34	3176.32	3520.45	2986.99	2991.47	3702.66	3541.11	2837.72	5619.81	5801.29	5396.61	5800.33	3905.94	3291.43	4773.05	4133.74	4303.44	4423.99	4137.35	3839.98	2847.16	3478.67	3167.48	3028.33	3561.44	2837.32
	sp	HUMAN	Q9HD26-2	M	PM							GOPC	Isoform 2 of Golgi-associated PDZ and coiled-coil motif-containing protein	1	0	1	0		0	2		234.989	222.368	209.477	187.809	230.93	264.349	224.954	228.149	256.149	197.896	0	0	0	0	0	0	0	0	0	0	266.401	168.885	154.077	150.117	166.577	180.996	161.413	140.302
	sp	HUMAN	O43708									GSTZ1	Maleylacetoacetate isomerase	3	3	3	0		6	2		932.43	822.291	748.467	836.072	755.39	753.875	826.896	804.388	761.883	882.996	2007.69	1872.46	1691.91	1596.38	2013.74	2429.54	1775.32	1770.53	1658.56	1491.28	1158.48	961.32	1184.37	1109.87	972.648	929.512	909.944	1161.57
	tr	HUMAN	G3V4T6									GSTZ1	Maleylacetoacetate isomerase	0	2	0	0		0	2		0	0	0	0	0	0	0	0	0	0	754.59	690.788	450.7	731.708	674.715	875.118	615.229	744.636	614.575	599.447	0	0	0	0	0	0	0	0
	sp	HUMAN	Q9Y450	M								HBS1L	HBS1-like protein	21	30	16	0		23	2		5398.17	5507.98	5617.36	5869.33	5168.55	5157.16	5247.1	5576.06	5452.27	5834.1	7402.64	7477.97	7436.21	7328.5	6413.86	9110.57	8132.88	7789.83	8269.17	12035.3	1671.98	2114.5	2160.61	2128.91	1628.11	1800.87	1496.5	1826.56
	sp	HUMAN	Q9Y450-2	M								HBS1L	Isoform 2 of HBS1-like protein	2	3	4	0		1	2		429.399	497.435	480.868	459.145	413.383	421.018	375.046	425.821	458.743	386.556	436.282	455.371	417.7	285.34	291.003	337.977	378.724	441.777	349.151	452.094	1264.55	1218.61	1123.28	1196.34	1191.69	1163.69	918.137	1454.13
	sp	HUMAN	Q9Y4D8	M								HECTD4	Probable E3 ubiquitin-protein ligase HECTD4	8	5	12	0		5	2		1878.43	1771.31	1839.52	2046.84	2054.23	1616.78	2147.43	1548.17	1597.43	2071.44	368.585	436.775	384.541	3708.79	369.66	395.529	356.261	337.994	327.018	411.789	1782.33	2221.57	2500.06	2329.09	1726.32	2008.77	1735.03	1967.13
	sp	HUMAN	Q9Y4D8-5	M								HECTD4	Isoform 5 of Probable E3 ubiquitin-protein ligase HECTD4	2	0	1	0		0	2		151.444	186.142	171.122	199.975	192.256	130.465	213.652	161.978	173.175	189.069	0	0	0	0	0	0	0	0	0	0	82.702	104.026	112.572	93.0213	86.1974	86.3906	68.3289	73.7622
	sp	HUMAN	Q9BW71						Nuc			HIRIP3	HIRA-interacting protein 3	9	10	9	0		10	2		3604.3	2626.84	3098.13	2730.44	3287.84	3708.26	2703.58	3073.82	3265.79	2739.51	1950.03	2108.86	2918.62	3351.53	2361.74	3847.43	2530.51	2418.46	2372.05	2782.28	2002.68	1759.55	1568	1470.04	2248.17	1883.99	1607.47	1467.56
	sp	HUMAN	Q9BW71-3						Nuc			HIRIP3	Isoform 3 of HIRA-interacting protein 3	0	1	1	0		0	2		0	0	0	0	0	0	0	0	0	0	69.6118	94.1049	149.764	161.657	72.1105	96.8492	94.5946	72.4776	51.9293	65.5516	86.284	81.6316	58.1973	84.4314	85.3678	61.781	76.723	39.2317
	sp	HUMAN	P13746-2	M	PM		CS					HLA-A	Isoform 2 of HLA class I histocompatibility antigen, A-11 alpha chain	14	17	18	22		3	5		4372.16	2973.18	3032.24	3810.79	5494.74	4264.84	7788.13	5225.6	4600.46	6737.85	6706.73	6488.1	5862.97	5033.64	6727.05	4525.56	5893.9	5707.24	5404.27	6558	2745.97	1698.05	2162.98	1853.97	3871.98	4157.59	4985.2	3688.44
	tr	HUMAN	Q5SRN5									HLA-A	HLA class I histocompatibility antigen, A-68 alpha chain	2	3	8	5		0	5		133.258	91.8807	90.4908	109.613	131.417	142.678	184.702	115.239	126.014	162.957	1152.79	1150.47	1095.91	1089.69	1207.99	843.448	1149.29	1067.6	1160.39	1289.56	1682.35	1163.95	1348.37	1429.47	2382.55	2726.58	2932.88	2627.07
	sp	HUMAN	P30457	M	PM		CS					HLA-A	HLA class I histocompatibility antigen, A-66 alpha chain	0	0	0	0		3	5		0	0	0	0	0	0	0	0	0	0	0	0	0	0	0	0	0	0	0	0	0	0	0	0	0	0	0	0
	sp	HUMAN	P05534	M	PM		CS					HLA-A	HLA class I histocompatibility antigen, A-24 alpha chain	0	0	0	0		2	5		0	0	0	0	0	0	0	0	0	0	0	0	0	0	0	0	0	0	0	0	0	0	0	0	0	0	0	0
	sp	HUMAN	P16188	M	PM		CS					HLA-A	HLA class I histocompatibility antigen, A-30 alpha chain	0	0	0	0		1	5		0	0	0	0	0	0	0	0	0	0	0	0	0	0	0	0	0	0	0	0	0	0	0	0	0	0	0	0
	sp	HUMAN	P18464	M	PM		CS					HLA-B	HLA class I histocompatibility antigen, B-51 alpha chain	7	9	4	5		9	4		831.944	482.478	535.445	621.849	1052.21	637.048	1177.24	747.832	657.759	819.773	2030.99	2074.51	1931.14	1353.24	1671.07	1143.18	1897.24	2244.97	1650.86	1777.58	500.782	207.232	292.94	250.198	658.78	541.544	784.044	517.488
	sp	HUMAN	P10319	M	PM		CS					HLA-B	HLA class I histocompatibility antigen, B-58 alpha chain	3	8	6	6		2	4		598.499	731.45	367.486	906.691	1719.21	543.905	1946.19	547.323	1063.74	593.274	2752.78	3121.51	3267.08	3451.9	2249.05	1744.57	3209.25	2811.96	2519.57	2330.99	533.129	234.1	341.064	247.152	717.316	612.632	879.821	591.625
	sp	HUMAN	P01889	M	PM		CS					HLA-B	HLA class I histocompatibility antigen, B-7 alpha chain	0	1	0	0		0	4		0	0	0	0	0	0	0	0	0	0	66.9022	100.03	75.1997	149.593	83.2658	90.168	76.3849	53.8633	65.2783	56.6121	0	0	0	0	0	0	0	0
	sp	HUMAN	Q04826	M	PM		CS					HLA-B	HLA class I histocompatibility antigen, B-40 alpha chain	0	0	0	0		1	4		0	0	0	0	0	0	0	0	0	0	0	0	0	0	0	0	0	0	0	0	0	0	0	0	0	0	0	0
	sp	HUMAN	Q95604	M	PM		CS					HLA-C	HLA class I histocompatibility antigen, Cw-17 alpha chain	6	15	16	13		3	4		1463.51	845.745	704.741	944.888	1701.27	1095.96	2334.74	717.417	782.518	1271.91	3289.49	3479.3	3433.85	3403.67	3675.34	1984.01	2974.68	2898.23	2616.68	2695.79	2224.96	1496.4	1718.13	1548.45	2923.21	2733.16	4098.67	2047.85
	sp	HUMAN	P30504	M	PM		CS					HLA-C	HLA class I histocompatibility antigen, Cw-4 alpha chain	14	11	8	1		5	4		3766.18	2176.39	2161.26	2218.81	3863.4	2912.15	6560	1513.03	1498.95	3315.34	2064.04	2233.88	2379	2311.26	2662.18	974.682	1353.26	1415.04	1256.66	825.514	1202.17	557.058	657.048	595.484	1629.38	1688.16	2613.22	507.071
	sp	HUMAN	P04222	M	PM		CS					HLA-C	HLA class I histocompatibility antigen, Cw-3 alpha chain	0	5	0	0		3	4		0	0	0	0	0	0	0	0	0	0	596.822	629.552	483.905	916.843	558.021	373.402	648.686	670.032	564.308	579.591	0	0	0	0	0	0	0	0
	sp	HUMAN	P30501	M	PM		CS					HLA-C	HLA class I histocompatibility antigen, Cw-2 alpha chain	0	0	0	0		1	4		0	0	0	0	0	0	0	0	0	0	0	0	0	0	0	0	0	0	0	0	0	0	0	0	0	0	0	0
	sp	HUMAN	P01920	M	PM							HLA-DQB1	HLA class II histocompatibility antigen, DQ beta 1 chain	0	0	0	2		4	2		0	0	0	0	0	0	0	0	0	0	0	0	0	0	0	0	0	0	0	0	0	0	0	0	0	0	0	0
	tr	HUMAN	Q5SU54									HLA-DQB1	HLA class II histocompatibility antigen, DQ beta 1 chain	1	1	2	1		0	2		32.4902	62.3182	64.5959	61.8443	38.0567	45.3526	38.1127	39.4227	61.1094	41.1934	145.188	166.332	107.513	130.065	105.196	91.6948	98.3511	101.613	108.021	138.634	312.395	592.635	753.832	606.522	499.93	378.065	374.165	322.103
	sp	HUMAN	Q95IE3	M	PM							HLA-DRB1	HLA class II histocompatibility antigen, DRB1-12 beta chain	2	0	1	0		5	5		309.866	269.624	269.516	220.641	270.962	263.113	356.491	147.186	115.343	207.324	0	0	0	0	0	0	0	0	0	0	39.2298	32.3335	28.3811	31.0374	48.0242	37.4521	53.775	33.7734
	sp	HUMAN	P13760	M	PM							HLA-DRB1	HLA class II histocompatibility antigen, DRB1-4 beta chain	1	0	2	0		4	5		227.772	189.906	236.733	172.356	184.814	193.751	223.531	90.1808	57.9883	124.714	0	0	0	0	0	0	0	0	0	0	261.578	243.566	209.433	238.937	423.074	338.009	373.106	85.4949
	sp	HUMAN	Q9GIY3	M	PM							HLA-DRB1	HLA class II histocompatibility antigen, DRB1-14 beta chain	0	0	0	0		4	5		0	0	0	0	0	0	0	0	0	0	0	0	0	0	0	0	0	0	0	0	0	0	0	0	0	0	0	0
	sp	HUMAN	Q30134	M	PM							HLA-DRB1	HLA class II histocompatibility antigen, DRB1-8 beta chain	0	0	0	0		2	5		0	0	0	0	0	0	0	0	0	0	0	0	0	0	0	0	0	0	0	0	0	0	0	0	0	0	0	0
	sp	HUMAN	P20039	M	PM							HLA-DRB1	HLA class II histocompatibility antigen, DRB1-11 beta chain	0	0	1	0		1	5		0	0	0	0	0	0	0	0	0	0	0	0	0	0	0	0	0	0	0	0	46.0852	60.2072	149.195	59.9729	82.9111	69.5426	58.7457	60.9534
	sp	HUMAN	P17096						Nuc			HMGA1	High mobility group protein HMG-I/HMG-Y	13	21	34	0		18	2		3955.46	4214.37	3926.17	4490.07	3965.81	4345.61	5498.59	3369.23	4358.25	4080.42	8915.62	9622.11	7750.5	7945.54	14334.6	10925.4	8518.87	10384.5	11169.5	5935.14	8820.06	7812.31	7867.93	8584.02	10430.3	11760.4	11180.7	11008.7
	sp	HUMAN	P17096-2						Nuc			HMGA1	Isoform HMG-Y of High mobility group protein HMG-I/HMG-Y	6	2	7	0		3	2		2602.89	4317.7	3107.43	3864.66	3714.25	2124.94	3335.72	2195.52	3222.43	2570.37	953.732	972.256	1094.99	947.344	1704.76	1298.71	981.223	1087.97	1262.05	899.424	2778.31	2917.06	2893.92	2981.76	4159.09	3326.31	4068.58	2670.36
	sp	HUMAN	P04035-3	M								HMGCR	Isoform 3 of 3-hydroxy-3-methylglutaryl-coenzyme A reductase	5	5	8	0		6	2		1098.19	857.85	866.674	937.377	1125.53	654.862	1472.32	318.727	302.683	687.049	1029.62	1143.71	961.424	992.107	471.399	497.066	452.658	405.843	244.327	450.485	1030.58	699.51	633.965	732.235	1437.74	1113.09	1052.58	533.077
	tr	HUMAN	H0Y8K6									HMGCR	3-hydroxy-3-methylglutaryl-coenzyme A reductase (Fragment)	0	1	0	0		0	2		0	0	0	0	0	0	0	0	0	0	133.615	158.088	149.741	109.601	58.6852	78.7745	57.9822	58.501	27.3915	53.1249	0	0	0	0	0	0	0	0
	sp	HUMAN	P09651	M								HNRNPA1	Heterogeneous nuclear ribonucleoprotein A1	37	84	68	2		53	2		5674.91	6194.78	5343.75	5479.71	6011.45	5896.06	7667.07	6348.66	6242.94	6283.46	21530.4	23373.9	21538.4	34708.8	15266.1	28217	23887	21067.1	20117	21904.4	7784.11	8857.35	7426.02	11206.7	7373.56	8425.94	8376.62	9123.22
	sp	HUMAN	P09651-2	M								HNRNPA1	Isoform A1-A of Heterogeneous nuclear ribonucleoprotein A1	2	1	3	0		1	2		203.421	177.637	179.285	195.989	177.768	176.998	181.847	123.679	86.8927	120.806	171.369	195.027	206.527	299.799	146.95	190.16	157.932	114.903	57.9089	107.538	235.962	276.073	266.012	274.551	235.869	173.362	304.706	153.746
	sp	HUMAN	P07910	M					Nuc			HNRNPC	Heterogeneous nuclear ribonucleoproteins C1/C2	50	102	77	0		56	2		11605.2	12426.9	10733.1	12277.5	11639	10872.5	12533.6	10395.1	11286.9	11329.3	30880.3	31963	31526.4	29466.7	29015.1	32457.4	28681.3	29282.4	25977.1	31582	16407.2	15852.9	16208.2	16653.2	17000.3	14702.9	16639.3	13585.9
	tr	HUMAN	B4DY08									HNRNPC	Heterogeneous nuclear ribonucleoproteins C1/C2	16	8	20	0		10	2		1521.33	1618.22	1502.16	1415.15	1591.62	1612.05	2032.56	1692.27	1870.91	1860.63	1146.93	1156.29	1059.85	1621.76	817.098	1341.5	1008.6	993	911.141	1131.33	1701.3	1641.65	1502.86	2067.3	1377.04	1736.08	1752.95	1618.64
	sp	HUMAN	Q14103-2						Nuc			HNRNPD	Isoform 2 of Heterogeneous nuclear ribonucleoprotein D0	27	41	14	0		18	2		6812.76	7231.47	7262.13	7648.93	6935.79	6467.9	12075.8	11327.5	10530.9	10821.8	19389	19326.6	14285.1	14325.3	10958.7	20677.4	14659.6	15789.7	12274.1	11702.2	6746.93	5835.44	6400.31	6936.68	6380.09	5799.26	5870.71	5673.49
	sp	HUMAN	Q14103-3						Nuc			HNRNPD	Isoform 3 of Heterogeneous nuclear ribonucleoprotein D0	5	3	4	0		1	2		1729.17	1549.22	1721.08	1599.95	1496.3	1502.92	1747.13	805.299	753.135	1130.28	2303.85	2072.8	1351.85	727.791	985.374	1499.85	983.851	772.255	521.369	816.57	461.155	405.376	375.5	509.501	352.976	341.422	405.979	234.104
	sp	HUMAN	P31942						Nuc			HNRNPH3	Heterogeneous nuclear ribonucleoprotein H3	39	45	43	0		15	2		7315.22	8029.55	6465.03	8065.69	7622.05	8124.89	8707.59	6244.57	8493.85	7196.71	8787.8	9306.91	9103.6	10574.2	8912.91	8846.94	8850.97	8094.97	8720.71	12568.4	6587.08	7074.18	7096.66	7744.92	7866.53	7625.57	7962.08	7256.67
	sp	HUMAN	P31942-2						Nuc			HNRNPH3	Isoform 2 of Heterogeneous nuclear ribonucleoprotein H3	1	0	0	0		0	2		44.2727	38.0233	39.7207	43.472	32.2122	25.5011	21.8198	8.3366	11.4899	9.058	0	0	0	0	0	0	0	0	0	0	0	0	0	0	0	0	0	0
	sp	HUMAN	P61978-2	M					Nuc			HNRNPK	Isoform 2 of Heterogeneous nuclear ribonucleoprotein K	85	116	101	2		62	2		18149.2	18529.7	18507.6	19051.2	17109.3	20709.7	20106	14979.2	16267.6	16349.4	29513.6	29445.2	29235.1	51827.6	23904.5	28733.6	25489.3	24618.2	22550.8	24374.8	17510.4	18441.9	18160.3	18573.1	16218.5	14305.2	17193.1	13708.5
	sp	HUMAN	P61978-3	M					Nuc			HNRNPK	Isoform 3 of Heterogeneous nuclear ribonucleoprotein K	2	2	2	0		1	2		572.815	559.475	517.66	492.381	520.12	579.174	498.418	484.908	460.411	492.43	471.611	485.513	456.686	522.402	328.517	390.687	401.739	409.773	324.459	282.972	317.901	288.485	252.623	269.658	339.035	272.792	304.682	274.297
	sp	HUMAN	P52272-2	M	PM			XC				HNRNPM	Isoform 2 of Heterogeneous nuclear ribonucleoprotein M	124	178	171	4		213	3		18969.8	20826.2	19867.8	20247.3	20903.7	18594.5	21774.4	19980.1	22318.5	19826.5	43715.7	44250.1	46829.8	54694.5	51799.4	46121	46446	48108.6	53218.5	64622.3	29428	30478.2	27912	27770.7	31765.6	28738.1	28918.5	27230
	tr	HUMAN	M0QZM1									HNRNPM	Heterogeneous nuclear ribonucleoprotein M (Fragment)	0	1	1	0		1	3		0	0	0	0	0	0	0	0	0	0	65.1633	72.8268	70.9407	60.4934	82.7947	66.9401	61.5475	77.9655	78.1358	85.0227	42.0237	40.1858	36.6536	32.4861	42.6795	38.9163	54.1963	30.2606
	tr	HUMAN	M0R019									HNRNPM	Heterogeneous nuclear ribonucleoprotein M (Fragment)	0	1	0	0		0	3		0	0	0	0	0	0	0	0	0	0	37.8874	39.0998	38.5036	58.2973	38.9712	42.012	34.0045	40.5268	44.8548	46.7129	0	0	0	0	0	0	0	0
	sp	HUMAN	O43390-2									HNRNPR	Isoform 2 of Heterogeneous nuclear ribonucleoprotein R	54	69	83	0		46	2		12787.1	12615	12909.5	12578.6	12030.6	13079	13748.1	11747.6	12254.3	13554	41132.3	40117.8	37717.9	35295.5	33799.3	38905.2	33518.5	34674.1	29398.5	35420.6	21157.8	21995.6	22084.3	22571	21805	19781.1	21877.4	19053.3
	tr	HUMAN	E7ETM7									HNRNPR	Heterogeneous nuclear ribonucleoprotein R	0	5	2	0		1	2		0	0	0	0	0	0	0	0	0	0	2348.08	2210.48	2196.35	1417.47	1959.8	2338.64	1789.54	1875.42	1641.65	1987.15	189.564	212.179	207.299	207.368	215.693	184.256	205.195	154.365
	sp	HUMAN	Q00839	M			CS		Nuc			HNRNPU	Heterogeneous nuclear ribonucleoprotein U	103	112	153	7		99	2		23742	27259.6	26090.8	25943.5	25098.3	23731.8	27781.4	22832.6	25099.8	24738.7	33678.3	30784	32472.3	38354.9	33597.9	35578.1	30559.3	31320.1	30542.4	45512.1	32873.9	37062.9	35917	36069	33054.4	30314	33176.9	27419.3
	sp	HUMAN	Q00839-2	M			CS		Nuc			HNRNPU	Isoform Short of Heterogeneous nuclear ribonucleoprotein U	1	0	2	0		7	2		189.305	81.3529	103.76	52.5071	330.263	1027.97	214.174	161.64	195.131	118.235	0	0	0	0	0	0	0	0	0	0	629.527	2635.57	480.845	203.762	250.884	518.183	34.4358	158.747
	sp	HUMAN	P11142	M	PM			XC	Nuc			HSPA8	Heat shock cognate 71 kDa protein	201	237	225	24		192	2		51570.2	49383.5	53407.6	46622.8	53647.5	56156.1	48248.6	51865.7	54211.1	47943.9	90278.2	91251.2	96011.7	81234.9	55755.1	72371.7	82614	86269	68745.6	44474.6	52303.7	52641.2	40285.4	49927.6	41917.2	41541.8	42442.3	46006.5
	tr	HUMAN	E9PN89									HSPA8	Heat shock cognate 71 kDa protein (Fragment)	1	0	1	0		0	2		156.515	120.75	128.885	111.501	153.253	243.911	125.654	159.078	161.16	122.057	0	0	0	0	0	0	0	0	0	0	169.171	131.213	108.891	123.844	102.112	110.822	128.239	126.428
	sp	HUMAN	Q9NX55									HYPK	Huntingtin-interacting protein K	5	6	6	0		4	2		450.404	454.453	490.099	384.912	442.607	536.47	454.384	467.168	466.743	428.845	977.144	892.129	1232.32	953.039	616.057	776.197	866.891	835.191	617.158	492.364	586.723	723.315	477.786	673.288	460.478	437.956	461.705	511.161
	sp	HUMAN	Q9NX55-3									HYPK	Isoform 3 of Huntingtin-interacting protein K	2	0	0	0		0	2		127.395	128.98	139.33	112.803	144.116	103.645	81.168	122.212	84.5039	85.7283	0	0	0	0	0	0	0	0	0	0	0	0	0	0	0	0	0	0
	sp	HUMAN	Q70UQ0-4	M								IKBIP	Isoform 4 of Inhibitor of nuclear factor kappa-B kinase-interacting protein	14	10	16	1		12	2		3335.76	2225.03	2320.43	2054.49	3368.95	2840.14	3200.67	3520.62	3265.23	3203.59	2500.3	2653.97	2843.41	2401.56	4068.38	2681.34	2711.28	2903.81	3932.03	3956.64	3402.11	1783.98	1794.14	1798.5	3608.48	3571.02	3931.05	3408.23
	sp	HUMAN	Q70UQ0	M								IKBIP	Inhibitor of nuclear factor kappa-B kinase-interacting protein	7	9	6	0		2	2		1876.8	1396.06	1544.21	1439.61	1950.73	1318.4	1683.21	1731.52	1710.13	1639.27	1454.62	1486.46	1586.48	1752.63	2605.08	1831.36	1604.71	1795.77	2466.17	2808.61	1033.49	529.676	591.111	489.301	1070.64	1034.63	1154.86	876.775
	sp	HUMAN	Q13422						Nuc			IKZF1	DNA-binding protein Ikaros	18	15	17	0		9	2		3864.11	6265.4	6294.43	5829.13	3817.45	3987.89	3345.26	3635.16	3735.57	2934.83	3104.28	3173.39	3939.28	3804.91	6120.58	4685.34	4207.67	4033.2	6079.76	5513.78	3072.51	4946.42	5050.08	4918.88	3472.29	3311.72	3669.52	2609.63
	sp	HUMAN	Q13422-2						Nuc			IKZF1	Isoform Ik2 of DNA-binding protein Ikaros	1	0	3	0		0	2		31.6771	49.9093	66.4453	40.9662	29.8688	44.5541	38.5777	35.3052	32.9599	33.0498	0	0	0	0	0	0	0	0	0	0	258.988	381.767	398.803	358.682	367.96	333.852	403.794	362.799
	sp	HUMAN	Q16891-4	M								IMMT	Isoform 4 of Mitochondrial inner membrane protein	47	73	70	3		44	2		13743.2	13775.9	13434.6	13569	13598.8	14554.5	14502.8	14788.3	16004	15303.4	23110.5	23779.3	22496.1	22557.9	29554.9	26862.4	24225.1	25970.5	30380.9	33651.9	12580.5	11488.3	12291.1	11803.1	14839.6	14869.3	16559.3	15464.7
	sp	HUMAN	Q16891-2	M								IMMT	Isoform 2 of Mitochondrial inner membrane protein	3	2	3	0		1	2		347.818	335.476	403.728	348.365	307.108	300.942	335.461	432.098	352.624	359.924	142.281	163.843	146.859	105.204	220.406	137.087	163.717	149.712	247.412	220.354	377.647	329.052	409.413	396.39	573.222	430.436	575.254	467.759
	sp	HUMAN	P12268	M					Nuc			IMPDH2	Inosine-5'-monophosphate dehydrogenase 2	55	75	46	0		37	2		12833.3	13806.1	14337.7	14187.4	13326	14996.1	13572	12747.6	15064.4	13411.3	23829	23237.4	22174.7	19572.9	16706	21755.8	20603.6	20504.6	19225.6	36436.3	10146	10773.6	9948.96	10757.7	8929.34	9173.46	8307.42	9693
	tr	HUMAN	H0Y4R1									IMPDH2	Inosine-5'-monophosphate dehydrogenase 2 (Fragment)	2	0	1	0		0	2		312.092	331.322	328.613	290.98	329.966	473.101	242.308	297.586	383.955	249.885	0	0	0	0	0	0	0	0	0	0	305.841	319.141	321.484	290.249	268.017	256.454	295.397	257.347
	sp	HUMAN	P53990-5	M								IST1	Isoform 5 of IST1 homolog	13	15	16	0		9	2		4331.47	4014.9	3781.19	4270.52	4596.11	3410.89	4022.16	5027.75	5633.65	5080.24	8674.17	8092.81	6696.05	5184.83	4538.29	5266.41	6829.17	7458.8	5597.18	4335.13	3905.96	3692.13	3681.85	3893.13	3697.1	3914.33	3264.84	4747.87
	sp	HUMAN	P53990-2	M								IST1	Isoform 2 of IST1 homolog	1	0	0	0		1	2		274.461	273.725	235.66	218.375	268.309	240.052	249.129	304.966	362.864	275.03	0	0	0	0	0	0	0	0	0	0	0	0	0	0	0	0	0	0
	sp	HUMAN	Q9NZM3									ITSN2	Intersectin-2	39	46	41	0		28	2		8927.22	7866.09	8132.59	8703.12	9934.53	9465.79	10461.9	9036.19	9016.66	10824.9	9989.64	9848.15	11864.2	11066.2	11263.8	14023.2	11254.8	10811.9	10925.5	10509.7	7619.81	7358.87	8843.32	7595.42	8087.08	7707.49	9069.69	7116.73
	sp	HUMAN	Q9NZM3-4									ITSN2	Isoform 4 of Intersectin-2	3	0	0	0		1	2		682.732	571.283	576.988	667.398	777.717	667.237	852.304	693.711	719.063	841.925	0	0	0	0	0	0	0	0	0	0	0	0	0	0	0	0	0	0
	sp	HUMAN	Q02241						Nuc			KIF23	Kinesin-like protein KIF23	31	19	27	0		17	2		6690.57	6977.44	7723.48	7923.97	6320.26	6233.48	6356.27	7370.12	6655.35	5821	2822.97	2686.95	5053.28	4909.98	5762.49	6455.36	5414.65	4723.69	5990.69	9687.62	2538.56	4002.75	3235.78	3846.72	3811.44	4337.02	3547.88	4036.39
	tr	HUMAN	B4E1K0									KIF23	Kinesin-like protein KIF23	1	0	0	0		0	2		284.649	235.236	256.533	315.284	215.52	188.546	201.503	220.932	248.521	197.531	0	0	0	0	0	0	0	0	0	0	0	0	0	0	0	0	0	0
	sp	HUMAN	O00139-4	M					Nuc			KIF2A	Isoform 4 of Kinesin-like protein KIF2A	28	50	42	0		20	2		6823.91	6259.07	6262.84	5962.34	7796.63	8905.04	7793.87	6762.64	7314.66	7773.36	13321.2	13075.3	15221.3	13600.4	14634.9	15870.2	14372.4	14483	14866.6	22024.5	7459.38	6533.97	6700.78	6331.04	7516.52	7308.24	7648.27	6519.78
	sp	HUMAN	O00139-2	M					Nuc			KIF2A	Isoform 2 of Kinesin-like protein KIF2A	1	1	0	0		1	2		92.4991	98.0173	93.2726	74.1584	118.35	110.858	95.2206	104.931	102.44	94.0554	38.4261	53.9846	61.42	89.2747	46.6865	48.351	47.5738	49.086	51.703	48.8497	0	0	0	0	0	0	0	0
	sp	HUMAN	Q99661	M					Nuc			KIF2C	Kinesin-like protein KIF2C	30	45	41	0		18	2		7986.36	7320.05	6036.63	8444.96	8927.92	6304.57	7144.14	7561.76	7542.64	5931.99	5877.45	5345.14	15366.6	13290.6	15528.2	25747.6	15676.2	13903.1	17463.3	37135.2	5843.17	6047.37	6581.82	6033.26	6274.33	6531.87	4835.26	6979.93
	tr	HUMAN	B7Z6Q6									KIF2C	Kinesin-like protein KIF2C	0	0	2	0		1	2		0	0	0	0	0	0	0	0	0	0	0	0	0	0	0	0	0	0	0	0	242.916	269.315	246.682	280.814	247.494	284.016	169.804	343.772
	sp	HUMAN	Q07866-6	M								KLC1	Isoform N of Kinesin light chain 1	24	26	24	0		12	2		6574.61	7062.12	7053.12	7144.34	7007.49	6283.41	6063.86	6166.25	6593.86	6218.38	10748.2	10884	12266.3	8096.37	7570.27	10189.6	10940.1	10461	9028.51	10595.7	5462.48	5278.92	5397.67	5163.72	4511.08	4327.06	4602.22	4807.14
	tr	HUMAN	E7EVH7									KLC1	Kinesin light chain 1	1	0	0	0		0	2		45.5039	46.7343	63.8939	52.4857	57.3303	48.1228	47.8383	59.6062	54.0301	45.5471	0	0	0	0	0	0	0	0	0	0	0	0	0	0	0	0	0	0
	sp	HUMAN	Q92615	M								LARP4B	La-related protein 4B	15	19	15	0		8	2		3276.53	3253.81	3227.84	3320.1	3628.87	3760.44	3205.99	3024.69	3079.71	3001.47	4483.95	4229.29	5199.92	4779.48	4127.93	5866.34	4622.95	4657.6	4481.06	6058.3	2862.88	2644.3	2595.64	2819.69	2299.45	2483.4	2602.5	2369.72
	tr	HUMAN	H0Y4V9									LARP4B	La-related protein 4B (Fragment)	1	1	1	0		0	2		92.8986	90.5202	79.0283	85.3451	103.8	95.5866	78.423	74.0205	91.637	68.3706	205.798	144.373	175.079	136.054	219.763	189.392	161.423	147.232	157.271	217.178	130.816	131.521	123.305	129.494	131.67	120.325	127.233	117.726
	sp	HUMAN	Q9UJU2						Nuc			LEF1	Lymphoid enhancer-binding factor 1	1	3	2	0		5	2		123.974	115.618	106.985	132.369	98.9699	63.1252	75.4083	92.961	72.7714	66.6393	274.848	313.96	407.398	424.75	535.101	351.436	463.918	490.95	642.086	412.281	237.626	258.851	228.191	183.323	211.171	211.816	84.4223	206.387
	sp	HUMAN	Q9UJU2-6						Nuc			LEF1	Isoform 6 of Lymphoid enhancer-binding factor 1	1	0	0	0		1	2		223.399	141.352	156.987	180.699	155.283	135.199	181.891	118.347	131.842	128.07	0	0	0	0	0	0	0	0	0	0	0	0	0	0	0	0	0	0
	sp	HUMAN	Q9UHB6-4	M	PM							LIMA1	Isoform 4 of LIM domain and actin-binding protein 1	35	54	47	0		27	2		18666.2	5053.83	4746.63	5244.37	14781.8	14521.4	12708.9	19445.2	15870	16163.3	13828.2	12723.3	15024.6	13646.4	15715.2	14777.4	15163.2	16620.5	15624.4	11835.2	14311.2	2662.39	2662.74	3099.06	12347.1	11293.8	12689.4	14172.6
	sp	HUMAN	Q9UHB6	M	PM							LIMA1	LIM domain and actin-binding protein 1	1	1	1	0		1	2		1259.44	150.293	189.39	190.943	725.508	1261.37	538.378	1295.42	822.499	1001.77	36.2684	50.679	25.917	16.6715	34.3444	44.7456	62.8608	45.2582	49.494	21.3378	111.284	43.3274	21.7701	32.4858	153.372	146.801	97.2234	207.005
	sp	HUMAN	Q32MZ4	M	PM				Nuc			LRRFIP1	Leucine-rich repeat flightless-interacting protein 1	32	29	30	0		23	2		11828.8	6367.62	6159.39	7235.61	11438.9	12286.3	11501.6	10981.3	11674.6	12159.6	9420.62	9180.86	10769	8966.51	7765.57	9704.63	9478.84	9076.9	7419.12	6204.61	7013.52	3617.75	3720.22	3828.7	5876.43	5649.62	5699.64	6536.57
	sp	HUMAN	Q32MZ4-4	M	PM				Nuc			LRRFIP1	Isoform 4 of Leucine-rich repeat flightless-interacting protein 1	1	1	1	0		1	2		133.575	96.0184	116.888	98.5446	131.92	181.124	181.444	173.673	195.925	182.125	216.377	236.941	240.933	299.342	162.137	186.153	258.112	215.464	222.166	154.109	122.122	91.4677	112.02	92.7661	87.3554	94.0076	104.668	100.779
	sp	HUMAN	Q9BX40									LSM14B	Protein LSM14 homolog B	6	9	6	0		4	2		1402.83	1702.46	1470.26	1495.71	1407.59	1261.9	1131.54	1322.63	1429.93	1064	1779.12	2005.14	1809.7	1755.85	1662.64	2859.28	2237.68	1958.06	2010.9	2425.42	746.01	1141.72	1107.97	1229.26	684.101	712.145	591.571	820.116
	sp	HUMAN	Q9BX40-3									LSM14B	Isoform 3 of Protein LSM14 homolog B	0	2	1	0		0	2		0	0	0	0	0	0	0	0	0	0	873.527	914.134	1070.18	1712.34	816.532	1359.87	1120.1	959.995	1078.04	1286.52	500.813	848.471	846.58	879.582	426.346	404.811	378.704	528.88
	sp	HUMAN	P07948	M	PM				Nuc			LYN	Tyrosine-protein kinase Lyn	13	15	10	2		11	2		2516.93	2992.3	3690.49	3245.92	2505.7	2199.6	2645.52	1178.3	1613.81	2142.69	3627.94	3755.66	3605.22	2603.1	3250.74	3371.55	2865.33	2846.76	2226.08	4868.31	1524.02	1282.82	1504.06	1217.83	1538.7	1352.94	1920.53	743.971
	sp	HUMAN	P07948-2	M	PM				Nuc			LYN	Isoform 2 of Tyrosine-protein kinase Lyn	1	0	0	0		0	2		117.421	163.108	168.135	160.866	139.525	140.945	146.662	105.74	120.984	124.91	0	0	0	0	0	0	0	0	0	0	0	0	0	0	0	0	0	0
	sp	HUMAN	Q9UPN3-3	M	PM							MACF1	Isoform 3 of Microtubule-actin cross-linking factor 1, isoforms 1/2/3/5	155	158	153	0		84	2		43934.4	32095.5	32484.4	37458.6	39372.3	33272.7	38033.9	40099	34961.5	41459.5	27092.3	27603.2	45710.3	41053.3	38385	42744.2	45037.9	43475.6	45897.8	41914.6	28399.4	28524.4	25559.8	29009.5	27176.1	27923.6	24681.9	31675.9
	tr	HUMAN	H3BQK9									MACF1	Microtubule-actin cross-linking factor 1, isoforms 1/2/3/5	13	6	15	0		2	2		4682.3	2634.67	2672.19	3136.16	4038.02	2918.36	3491.37	3808.22	3311.19	3543.95	892.042	884.428	1517.68	1397.68	1165.75	1220.74	1474.33	1397.61	1405.89	1683.95	2118.71	1094.42	1328.79	1186.25	1920.13	1725.65	1359.8	2077.55
	sp	HUMAN	O43318	M	PM				Nuc			MAP3K7	Mitogen-activated protein kinase kinase kinase 7	11	5	7	0		9	2		2651.81	2855.23	3006.26	2983.49	2883.93	2747.02	2742.27	2353.04	2672.71	2524.77	1069.47	1131.84	1222.07	1112.37	784.331	1057.63	1112.78	972.783	923.028	1185.47	2205.46	1982.13	2052.97	1916.37	1707.29	1561.06	1744.4	1624.94
	sp	HUMAN	O43318-2	M	PM				Nuc			MAP3K7	Isoform 1A of Mitogen-activated protein kinase kinase kinase 7	1	1	0	0		0	2		57.8144	59.019	57.2929	56.6902	57.2694	46.1179	51.6149	41.2656	37.1871	42.1255	63.4457	56.2518	56.8739	79.1881	46.6743	46.8853	73.9312	62.8716	53.4938	59.8065	0	0	0	0	0	0	0	0
	sp	HUMAN	P27816	M	PM							MAP4	Microtubule-associated protein 4	61	85	72	2		58	3		23390.2	18116.4	16809.8	18302.3	21970.7	22400.2	24274.8	21525.1	19868.7	26818.1	54684	50103	45216.1	33071.5	29605.7	34642.5	38038.1	37686.8	26822.5	20170.2	18407.6	17925.2	18386.2	19172.7	14374.1	16573.3	16459.5	16599.3
	tr	HUMAN	E7EVA0									MAP4	Microtubule-associated protein	11	3	8	0		6	3		2820.93	2428.92	2430.84	2105.74	3376.51	3283.24	2195.79	3425.46	3192.25	2364.52	855.423	720.369	831.123	964.871	538.404	459.157	746.523	730.218	595.182	334.085	1717.66	1535.19	1242.43	1537.5	905.897	1044.39	1404.78	1086.79
	sp	HUMAN	P27816-5	M	PM							MAP4	Isoform 5 of Microtubule-associated protein 4	2	0	2	0		2	3		613.186	372.571	370.068	372.939	676.424	774.876	608.107	626.154	636.149	610.272	0	0	0	0	0	0	0	0	0	0	459.594	436.82	350.184	379.337	251.85	251.714	371.89	202.571
	sp	HUMAN	O95819-3									MAP4K4	Isoform 3 of Mitogen-activated protein kinase kinase kinase kinase 4	21	14	15	2		14	2		4282.29	3890.38	3984.67	4041.51	3918.25	4580.45	4317.64	4246.15	4407.12	4651	2863.06	2915.7	3051.79	2913.49	3441.59	3659.09	3715.2	3968.06	4982.9	4872.8	1767.92	1558.54	1759.01	1567.37	1747.82	1898.78	2172.54	2337.27
	tr	HUMAN	E7ESS2									MAP4K4	Mitogen-activated protein kinase kinase kinase kinase 4	0	0	1	0		1	2		0	0	0	0	0	0	0	0	0	0	0	0	0	0	0	0	0	0	0	0	68.003	74.2053	84.2474	76.1125	64.2358	56.8203	72.1834	62.5353
	sp	HUMAN	P43243	M								MATR3	Matrin-3	63	73	72	0		56	2		13071	14768.4	13162.8	14290.2	14038.2	14411.5	15307.9	12861.4	13841.3	12922.6	23067.7	22372.3	23828.7	26020.9	25166.9	24923.1	23631.8	22131.3	23918.4	27027.9	13494.3	12568.6	13305.4	12795.8	14339.5	13022.7	16183.7	10743.1
	tr	HUMAN	A8MXP9									MATR3	Matrin-3	5	0	0	0		2	2		793.983	1044.6	793.778	911.633	1077.97	705.772	1181.38	896.848	985.114	982	0	0	0	0	0	0	0	0	0	0	0	0	0	0	0	0	0	0
	sp	HUMAN	O95243						Nuc			MBD4	Methyl-CpG-binding domain protein 4	7	12	12	0		5	2		2076.79	2167.06	2456.37	2057.49	3572	4553.36	4730.95	1055.99	1325.62	2269.33	3052.12	2806.03	3260.42	2376.68	5983.47	3253.3	1937.48	2281.95	2052.27	2749.63	2566.37	1709.97	1796.31	1626.68	4640.85	3656.58	5037.04	925.679
	sp	HUMAN	O95243-2						Nuc			MBD4	Isoform 2 of Methyl-CpG-binding domain protein 4	2	1	1	0		1	2		287.024	251.519	302.233	234.278	422.588	580.356	491.908	137.648	159.979	315.279	81.2314	82.0164	109.561	98.7015	172.376	139.105	58.5955	63.8695	77.7847	94.9276	193.446	124.915	142.77	129.649	327.96	280.014	395.53	79.5733
	sp	HUMAN	Q02078						Nuc			MEF2A	Myocyte-specific enhancer factor 2A	2	3	3	0		2	2		882.279	675.483	662.701	705.246	756.887	931.407	583.749	571.116	682.034	591.349	1203.24	1130.04	946.345	841.001	529.87	549.889	772.805	698.074	586.164	376.508	912.342	597.074	683.543	629.696	747.029	667.709	649.208	679.284
	sp	HUMAN	Q02078-6						Nuc			MEF2A	Isoform 6 of Myocyte-specific enhancer factor 2A	2	4	3	0		1	2		648.273	542.077	522.159	608.441	526.256	541.957	419.066	519.355	473.572	429.775	1568.23	1655.24	1564.24	1374.75	896.48	955.403	1314.86	1063.49	999.244	708.469	717.242	657.208	787.226	677.823	682.363	663.318	617.251	606.519
	sp	HUMAN	P50579	M	PM							METAP2	Methionine aminopeptidase 2	20	33	32	1		21	2		6808.23	8328.47	12055.8	10279.4	5294.21	5029.23	3737.04	6513.7	4430.11	4951.04	7153.32	7279.87	11496.8	15518.7	8032.62	14975.2	10139.2	10681.6	9886.98	6216.4	4871.71	11570	12737.4	12291.1	3283.92	3566.31	3342.77	3871.58
	tr	HUMAN	F8VQZ7									METAP2	Methionine aminopeptidase 2	1	0	0	0		1	2		295.221	409.05	475.331	454.343	275.242	246.414	195.367	242.342	214.832	194.031	0	0	0	0	0	0	0	0	0	0	0	0	0	0	0	0	0	0
	sp	HUMAN	Q9GZY8	M								MFF	Mitochondrial fission factor	6	7	2	0		3	2		928.133	861.541	773.751	958.543	897.306	1192.77	1116.45	614.703	851.241	839.697	1079.78	1122.83	926.841	1077.94	1236.15	1081.22	830.187	890.211	1033.36	1252.52	578.201	613.583	639.589	576.974	745.984	578.842	649.431	541.463
	sp	HUMAN	Q9GZY8-2	M								MFF	Isoform 2 of Mitochondrial fission factor	1	0	0	0		0	2		174.746	92.3284	88.5727	132.744	122.31	146.906	122.003	58.2352	77.5967	104.712	0	0	0	0	0	0	0	0	0	0	0	0	0	0	0	0	0	0
	sp	HUMAN	Q8IUF8						Nuc			MINA	Bifunctional lysine-specific demethylase and histidyl-hydroxylase MINA	19	16	17	0		15	2		3671.85	4546.19	4456.36	3721.49	3801.86	4341.65	3774.17	3471.9	3794.2	3366.86	8833.9	9757.57	5724.26	6147.72	5215.19	6785.06	6017.11	6431.5	5374.92	5919.84	3348.62	3759.39	3024.91	3751.27	3098.45	2873.09	3124.14	2553.99
	sp	HUMAN	Q8IUF8-4						Nuc			MINA	Isoform 4 of Bifunctional lysine-specific demethylase and histidyl-hydroxylase MINA	0	0	1	0		0	2		0	0	0	0	0	0	0	0	0	0	0	0	0	0	0	0	0	0	0	0	91.4144	90.8645	60.8147	81.146	73.5197	70	61.2131	69.7786
	sp	HUMAN	P46013	M					Nuc			MKI67	Antigen KI-67	178	208	268	0		146	2		55456.6	55385.2	54237.5	61842.5	52725.2	44359.1	49065.9	43475.1	37861.4	40491.5	26013.6	24477.7	70708.8	74639.7	178078	112378	59453.6	68332.5	111443	97780	50515.3	55403	59469.6	55319.7	76567.4	76053.6	67041.8	51998.8
	sp	HUMAN	P46013-2	M					Nuc			MKI67	Isoform Short of Antigen KI-67	0	1	1	0		1	2		0	0	0	0	0	0	0	0	0	0	68.4268	60.8476	231.211	152.692	507.484	381.799	162.889	219.19	340.361	413.133	368.887	409.386	384.341	389.24	568.978	522.984	496.349	287.447
	sp	HUMAN	Q969V6						Nuc			MKL1	MKL/myocardin-like protein 1	9	5	7	0		5	2		976.476	1216.49	1291.43	1223.49	1307.37	1287.36	1229.47	976.906	1067.28	972.258	264.137	300.911	567.366	2005.51	449.762	449.511	2147.19	1356.01	2775.69	960.846	1706.53	2789.18	1892.24	2570.72	1386.18	1680.97	1847.42	1229.48
	tr	HUMAN	B0QY74									MKL1	Phosphatase and actin regulator (Fragment)	0	0	0	0		1	2		0	0	0	0	0	0	0	0	0	0	0	0	0	0	0	0	0	0	0	0	0	0	0	0	0	0	0	0
	sp	HUMAN	Q9NYL2						Nuc			MLTK	Mitogen-activated protein kinase kinase kinase MLT	5	2	2	0		0	2		963.572	852.29	848.875	802.524	900.132	1045.37	1205.53	908.097	1158.93	1279.4	203.432	208.389	127.59	114.569	136.139	262.842	193.69	186.501	181.284	346.348	248.866	356.132	331.213	372.964	279.219	304.494	191.271	341.765
	sp	HUMAN	Q9NYL2-2						Nuc			MLTK	Isoform 2 of Mitogen-activated protein kinase kinase kinase MLT	0	1	1	0		0	2		0	0	0	0	0	0	0	0	0	0	27.4097	53.8366	66.2014	39.8759	38.6729	38.3274	42.6734	42.1541	61.3598	35.0063	68.0498	105.193	108.636	102.885	80.3037	76.7363	44.7654	82.7086
	sp	HUMAN	O96007						Nuc			MOCS2	Molybdopterin synthase catalytic subunit	2	5	2	0		2	2		552.119	683.735	557.031	619.73	565.65	489.398	468.521	471.916	539.789	454.783	750.98	792.271	799.652	668.103	578.422	1076.76	775.691	745.284	693.036	856.307	189.452	256.22	244.271	255.536	151.839	130.629	115.734	172.526
	sp	HUMAN	O96033									MOCS2	Molybdopterin synthase sulfur carrier subunit	1	1	3	0		0	2		111.79	133.231	143.215	135.609	118.308	124.547	88.0303	100.241	104.499	99.027	84.7693	98.017	75.8947	70.9957	72.8834	174.726	94.8662	117.491	113.288	214.891	506.174	618.094	632.621	624.854	384.718	349.311	306.241	445.399
	sp	HUMAN	Q6WCQ1-2									MPRIP	Isoform 2 of Myosin phosphatase Rho-interacting protein	7	3	8	0		5	2		1210.66	988.071	1049.39	1089.11	1196.46	847.876	1054.56	968.459	909.732	998.386	524.992	644.863	698.318	627.601	680.895	507.76	699.829	589.352	752.471	536.358	1216.3	1170.42	1353.21	1221.2	1105.07	1195.74	1269.75	1140.12
	tr	HUMAN	H0Y2S9									MPRIP	Myosin phosphatase Rho-interacting protein (Fragment)	0	0	3	0		0	2		0	0	0	0	0	0	0	0	0	0	0	0	0	0	0	0	0	0	0	0	366.54	327.582	314.535	297.669	319.887	290.968	337.725	325.89
	sp	HUMAN	Q8N983	M								MRPL43	39S ribosomal protein L43, mitochondrial	5	8	9	0		5	2		845.067	1028.82	1054.26	908.318	897.266	969.929	842.548	892.126	842.454	793.199	1954.87	1937.51	2064.12	2324.21	2669.1	1615.44	2034.54	1950.76	2333.8	2274.55	1871.69	1665.97	1845.12	1647.06	2130.81	1956.28	2764.07	1751.67
	sp	HUMAN	Q8N983-4	M								MRPL43	Isoform 4 of 39S ribosomal protein L43, mitochondrial	1	1	0	0		1	2		253.978	216.854	251.165	216.848	247.437	294.392	218.914	218.94	233.789	226.317	96.1818	103.347	99.5465	132.387	133.236	82.3687	107.037	105.167	121.041	108.357	0	0	0	0	0	0	0	0
	sp	HUMAN	Q13330	M					Nuc			MTA1	Metastasis-associated protein MTA1	39	58	40	0		29	2		10066.7	10900.4	9438.45	10322.9	10651.5	9768.29	12832.5	10143.3	11639.1	11277.2	14842.7	14100.8	13339.2	14804.4	20878.1	15779.6	14671.7	15691.9	20676.1	18038.8	5935.03	5814.26	6216.64	6210.08	8232.75	9513.7	6918.24	8508.27
	sp	HUMAN	Q13330-3	M					Nuc			MTA1	Isoform 3 of Metastasis-associated protein MTA1	0	2	0	0		0	2		0	0	0	0	0	0	0	0	0	0	711.827	751.715	669.798	682.555	1151.79	952.233	730.218	779.913	1105.67	1107.98	0	0	0	0	0	0	0	0
	sp	HUMAN	Q9Y6C9	M					Nuc			MTCH2	Mitochondrial carrier homolog 2	16	21	27	1		11	2		4196.75	4404.87	4133.7	4211.07	4388.7	4915.65	4425.88	4042.75	5042.14	4540.42	5253.56	5878.36	6193.3	10122.8	7665.29	8066.03	6892.04	6335.34	9682.52	8100.43	4775.76	5067.64	5192.53	4943.78	6210.59	6177.75	6557.01	5848.59
	tr	HUMAN	E9PIE4									MTCH2	Mitochondrial carrier homolog 2 (Fragment)	1	1	0	0		0	2		323.458	386.877	268.622	329.41	368.506	325.465	387.611	266.533	391.79	360.218	543.209	466.878	561.825	492.643	804.947	608.59	547.45	566.24	653.222	830.936	0	0	0	0	0	0	0	0
	sp	HUMAN	Q86UE4	M	PM				Nuc			MTDH	Protein LYRIC	32	33	34	0		19	3		9572.57	9082.94	8464.37	8805.06	9943.01	8468.37	11368.9	9571.04	9962.2	11519.5	12459.1	12380.5	11497	10824.1	13292	10860	10458.3	11345.1	11451.9	8012	7288.23	6263.96	6469.73	6336.56	7659	7426.38	8981.98	7108.15
	tr	HUMAN	H0YBE0									MTDH	Protein LYRIC (Fragment)	1	1	2	0		1	3		370.886	242.295	223.304	228.528	342.929	314.489	361.754	247.33	282.068	364.717	658.217	593.747	635.21	418.817	558.723	494.362	544.756	569.972	599.244	298.889	120.557	90.4061	104.101	92.4071	122.387	111.275	156.538	105.252
	tr	HUMAN	H0YBJ8									MTDH	Protein LYRIC (Fragment)	1	0	0	0		0	3		61.9244	92.1482	59.2717	72.8846	86.4311	46.3409	87.1803	62.5054	86.4099	77.0769	0	0	0	0	0	0	0	0	0	0	0	0	0	0	0	0	0	0
	sp	HUMAN	Q6UB35	M								MTHFD1L	Monofunctional C1-tetrahydrofolate synthase, mitochondrial	29	62	38	1		28	2		8344.44	8560.49	8659.58	8499.06	7507.26	6932.92	7018.14	6918.36	7513.4	6580.3	16752.1	17179.1	18321.1	17762.9	20862.1	14955.5	17916.4	19347.6	19427	19798	8646.27	7913.46	7036.8	7354.83	9428.94	8333.49	10034.6	8244.42
	tr	HUMAN	H0Y327									MTHFD1L	Monofunctional C1-tetrahydrofolate synthase, mitochondrial (Fragment)	3	3	1	0		1	2		611.823	699.512	571.267	601.047	620.815	555.587	576.712	516.174	530.298	513.704	630.968	705.934	729.44	657.541	850.447	627.711	670.278	741.542	788.753	750.762	230.07	203.604	169.48	161.217	284.215	153.837	233.359	170.604
	sp	HUMAN	Q2M296									MTHFSD	Methenyltetrahydrofolate synthase domain-containing protein	7	3	7	0		3	2		872.885	845.481	878.413	845.172	840.979	851.016	822.662	824.792	904.277	841.656	539.618	562.328	439.036	392.494	385.661	339.359	475.662	447.784	422.617	445.098	596.709	586.813	575.298	617.396	527.417	503.206	548.606	568.706
	sp	HUMAN	Q2M296-3									MTHFSD	Isoform 3 of Methenyltetrahydrofolate synthase domain-containing protein	4	0	0	0		1	2		455.168	543.138	546.224	496.822	524.904	503.06	513.815	465.257	517.93	492.464	0	0	0	0	0	0	0	0	0	0	0	0	0	0	0	0	0	0
	sp	HUMAN	Q9P2K5						Nuc			MYEF2	Myelin expression factor 2	22	26	13	0		19	2		4505.59	6820.69	6890.7	7105.44	4413.69	4591.78	5712.78	4213.72	4381.09	5132.65	7573.9	7784.93	6433.22	5588.57	7256.25	7142.58	7155.98	6306.77	6583.87	8638.38	2167.82	3005.6	3246.99	3038.68	2682.96	2438.57	1853.44	2155.26
	sp	HUMAN	Q9P2K5-2						Nuc			MYEF2	Isoform 2 of Myelin expression factor 2	1	0	0	0		1	2		83.7203	154.405	143.33	134.274	88.4176	92.0777	91.7039	89.7518	85.5185	91.9423	0	0	0	0	0	0	0	0	0	0	0	0	0	0	0	0	0	0
	sp	HUMAN	P35580-4	M	PM				Nuc			MYH10	Isoform 4 of Myosin-10	72	80	64	1		11	2		17344.4	14431.3	14862.8	17135.7	16941.7	16461.6	17866.6	17946.7	18444.7	21017.5	24880.4	25918	25104.7	24189.7	19709.2	28844	27454.6	24540.9	23621.9	35598.5	14622.6	13306.3	15127.2	13906.9	12967.6	14038.2	12402.7	16298.9
	sp	HUMAN	P35580-2	M	PM				Nuc			MYH10	Isoform 2 of Myosin-10	0	1	0	0		0	2		0	0	0	0	0	0	0	0	0	0	46.697	44.7404	43.4839	35.6363	40.5108	55.0694	55.6924	48.0768	58.2182	65.3072	0	0	0	0	0	0	0	0
	sp	HUMAN	P55209	M					Nuc			NAP1L1	Nucleosome assembly protein 1-like 1	37	50	30	1		13	2		6190.21	7678.17	7809.74	7279.22	6576.12	5674.53	6070.21	6700.34	6603.8	6228.62	14728.3	15306.7	15012.2	10574.8	10368.1	13767.5	14911.1	15408.5	12501.3	13686.5	4396.68	5224.12	4696.98	5328.84	3484.5	3780.64	3833.02	4227.1
	tr	HUMAN	B7Z9C2									NAP1L1	Nucleosome assembly protein 1-like 1	0	1	0	0		0	2		0	0	0	0	0	0	0	0	0	0	59.765	61.0849	69.6024	29.6708	41.8886	57.557	51.8763	68.6471	59.1443	62.3644	0	0	0	0	0	0	0	0
	sp	HUMAN	P19338	M			CS		Nuc			NCL	Nucleolin	115	163	144	9		147	2		34056.7	33978.1	31418.7	34552.3	31652.8	29146.3	39141.2	28977.4	28618.8	32511	74910.1	76924.8	64030.1	60114.7	52091.3	54148.6	58969.7	61304.6	44402.1	36242.1	47052.9	43267.4	41405.7	42567.4	40199.5	35799.9	39891.5	36768.2
	tr	HUMAN	H7BY16									NCL	Nucleolin (Fragment)	3	2	0	0		3	2		1780.36	1424.4	1426.06	1391.6	1792.94	1814.2	1593.61	1726.3	1556.92	1570.91	453.059	503.417	414.379	283.15	378.774	382.383	409.731	447.989	406.119	427.191	0	0	0	0	0	0	0	0
	sp	HUMAN	O75376	M					Nuc			NCOR1	Nuclear receptor corepressor 1	22	28	21	0		7	2		4678.2	4886.38	5145.04	5140.11	4581.11	4632.06	5452.96	4233.77	4480.92	5240.38	4499.22	4916.28	4508.45	5548.01	5379.37	4103.62	4524	4472.86	5094.07	4157.31	3538.63	4117.49	3930.55	4046.61	4326.61	4058.6	4151.84	3826.31
	tr	HUMAN	H0Y459									NCOR1	Nuclear receptor corepressor 1 (Fragment)	0	1	0	0		0	2		0	0	0	0	0	0	0	0	0	0	83.1378	88.067	93.9824	67.5735	99.747	67.0524	86.6983	89.1913	98.9217	67.6235	0	0	0	0	0	0	0	0
	sp	HUMAN	P56181-2	M								NDUFV3	Isoform 2 of NADH dehydrogenase [ubiquinone] flavoprotein 3, mitochondrial	17	14	14	0		7	2		5144.35	5641.95	4827.04	5167.13	5625.07	5369.24	5345.6	4910.16	5001.99	4622.66	5769.03	5500.32	6178.16	6649.36	9868.32	6826.11	5989.06	6760.96	8701.74	7421.93	3162.08	2460.19	2822.33	2558.26	3765.23	3625.74	4400.54	3528.06
	sp	HUMAN	P56181	M								NDUFV3	NADH dehydrogenase [ubiquinone] flavoprotein 3, mitochondrial	1	1	1	0		0	2		140.145	170.17	225.72	178.363	150.387	132.735	133.385	146.414	93.1593	128.368	114.747	133.539	171.087	293.495	407.033	279.007	170.046	209.193	332.924	219.812	90.9323	127.542	118.935	101.55	126.296	158.828	170.786	99.424
	sp	HUMAN	P51957									NEK4	Serine/threonine-protein kinase Nek4	5	0	8	0		3	2		1081.09	1066.9	1213.11	1179	1050.25	902.743	884.339	1321.61	883.846	985.369	0	0	0	0	0	0	0	0	0	0	1456.43	1523.25	1515.09	1438.96	1294.99	1292.96	1345.93	1010
	sp	HUMAN	P51957-2									NEK4	Isoform 2 of Serine/threonine-protein kinase Nek4	1	0	1	0		0	2		89.8621	73.3434	92.6163	84.2427	72.3546	61.4555	66.4905	70.286	53.6049	65.487	0	0	0	0	0	0	0	0	0	0	43.8261	48.016	44.0875	31.7088	39.3066	40.3028	39.9119	37.4458
	sp	HUMAN	P22392-2	M					Nuc			NME2	Isoform 3 of Nucleoside diphosphate kinase B	66	86	102	6		48	2		15605.9	17121.8	16111.2	16790.6	16639.8	14526.1	14728.6	15601.6	16487.3	15110.5	33934.3	34850.3	34648.6	34076.6	21359.1	32273	31296.8	32149.8	24529.7	14990.3	28041.1	25257.2	24608.7	25323.6	19727.9	20232.2	18972.8	23517.1
	tr	HUMAN	F6XY72									NME2	Nucleoside diphosphate kinase	0	2	0	0		1	2		0	0	0	0	0	0	0	0	0	0	405.823	480.329	423.387	350.357	289.474	319.571	359.905	312.417	297.108	181.207	0	0	0	0	0	0	0	0
	sp	HUMAN	Q14978-2									NOLC1	Isoform Beta of Nucleolar and coiled-body phosphoprotein 1	30	58	58	0		52	2		11568.3	11552.4	12149.5	11322.9	11609.7	10494.6	11557.2	11958.5	10249.6	11500.4	26042	26155	21543.6	20935.2	35665.2	23085.9	22742	23589.9	22352.3	14230.3	17435.7	15832.8	17047.8	16079.5	21259.9	21986.5	24519	17624.5
	sp	HUMAN	Q14978-3									NOLC1	Isoform 3 of Nucleolar and coiled-body phosphoprotein 1	0	0	0	0		1	2		0	0	0	0	0	0	0	0	0	0	0	0	0	0	0	0	0	0	0	0	0	0	0	0	0	0	0	0
	sp	HUMAN	Q9NZJ9-2									NUDT4	Isoform 2 of Diphosphoinositol polyphosphate phosphohydrolase 2	5	4	2	0		1	2		1138.33	1032.29	1208.88	1266.04	1094.64	1342.09	1265.54	1213.26	1122.8	1380.1	1143.2	1241.07	1039.09	843.726	666.269	1027.52	1127.42	953.726	716.812	1129.59	221.929	242.18	263.357	329.654	136.326	256.926	249.061	286.426
	sp	HUMAN	Q9NZJ9									NUDT4	Diphosphoinositol polyphosphate phosphohydrolase 2	0	1	0	0		1	2		0	0	0	0	0	0	0	0	0	0	246.733	242.584	254.861	250.631	172.664	254.814	259.469	221.866	168.184	319.239	0	0	0	0	0	0	0	0
	sp	HUMAN	Q14980	M					Nuc			NUMA1	Nuclear mitotic apparatus protein 1	129	187	197	0		130	2		30558.6	30135.4	29067.8	30414.5	28574	30945.8	34312	26111	26739.8	30217	39638	39683.7	39758	42344.5	77688.5	46284.9	39414.7	40845.4	51062.4	45341.1	28335.3	30669	32904.7	31335.9	41553.8	39763	40820.2	27412
	sp	HUMAN	Q14980-2	M					Nuc			NUMA1	Isoform 2 of Nuclear mitotic apparatus protein 1	1	0	1	0		0	2		215.358	229.123	206.378	199.387	222.698	204.858	241.418	174.672	192.439	224.703	0	0	0	0	0	0	0	0	0	0	362.464	326.356	370.738	305.233	535.888	436.556	543.056	283.36
	sp	HUMAN	P35658-3	M					Nuc			NUP214	Isoform 3 of Nuclear pore complex protein Nup214	41	56	43	0		31	2		12609.7	12264	12414.7	12106.3	11426.7	13390.8	11715.6	12999.9	11968.6	12352.6	15021.5	14975.4	15653.1	13958.4	24386.2	15971.8	15291.2	16018.5	19971.4	15184.7	9361.21	9237.38	9508.26	9036.06	10474.7	10134	10553.6	9342.49
	sp	HUMAN	P35658-2	M					Nuc			NUP214	Isoform 2 of Nuclear pore complex protein Nup214	2	3	2	0		1	2		513.926	437.999	464.588	453.801	471.884	487.744	429.752	450.967	450.455	462.569	402.484	403.915	454.447	388.301	654.306	468.563	425.114	488.818	573.765	425.871	442.621	444.152	431.222	393.949	499.064	480.891	499.244	466.051
	sp	HUMAN	Q5BJF6						Nuc			ODF2	Outer dense fiber protein 2	13	7	6	0		2	2		2421.8	2571.7	2582.37	2265.21	3161.41	2640.51	3392.98	1806.27	2011.94	2266.93	1119.38	1139.06	1484.47	1657.53	1548.41	1512.13	1226.33	1277.52	1309.36	1404.49	761.868	799.969	734.693	755.03	930.625	769.306	973.049	527.271
	sp	HUMAN	Q5BJF6-4						Nuc			ODF2	Isoform 4 of Outer dense fiber protein 2	0	0	0	0		0	2		0	0	0	0	0	0	0	0	0	0	0	0	0	0	0	0	0	0	0	0	0	0	0	0	0	0	0	0
	sp	HUMAN	Q9UBD5-2									ORC3	Isoform 2 of Origin recognition complex subunit 3	13	16	10	0		13	2		3903.46	3687.68	3711.81	3208.07	3582.63	4073.96	3746.91	3499.18	3804.37	3841.6	3916.33	4385.41	3772.21	4324.25	4697.32	5287.24	4402.9	4535.82	5141.55	5490.06	2117.16	2225.35	2150.23	2028.76	2015.69	2067.64	1966.65	1779.23
	sp	HUMAN	Q9UBD5									ORC3	Origin recognition complex subunit 3	0	1	0	0		0	2		0	0	0	0	0	0	0	0	0	0	238.394	256.039	218.474	218.523	251.054	347.162	295.151	293.218	341.494	469.886	0	0	0	0	0	0	0	0
	sp	HUMAN	Q13438	M								OS9	Protein OS-9	15	19	16	0		9	2		3854.02	4103.38	4110.47	4584.15	3604.91	2432.93	3440.17	3220.37	2678.8	3033.97	5710.48	5891.33	6468.24	6812.01	8020.83	3067.73	5883.83	5560.61	6754.87	4780.82	2757.64	2666.71	2833.16	2630.91	2653.12	2800.41	3519.85	2366.24
	sp	HUMAN	Q13438-7	M								OS9	Isoform 7 of Protein OS-9	1	1	0	0		0	2		529.305	658.507	648.464	709.059	456.919	302.556	492.99	419.406	302.621	344.122	483.34	562.785	506.113	701.038	473.905	60.2123	506.247	460.417	375.928	172.798	0	0	0	0	0	0	0	0
	sp	HUMAN	P13674	M								P4HA1	Prolyl 4-hydroxylase subunit alpha-1	23	19	22	2		13	2		9854.91	6993.1	7091.67	10231.6	9653.53	4808.74	11102.5	10035.4	4790.67	12145.5	4066.55	4094	4442.83	5665.24	14695.8	5961.59	4811.78	6008.52	8939.19	8621.66	5131.84	3900.15	7762.36	4484.82	4683.92	5333.95	5644.09	4909.49
	sp	HUMAN	P13674-2	M								P4HA1	Isoform 2 of Prolyl 4-hydroxylase subunit alpha-1	1	1	1	0		2	2		145.126	124.884	106.559	165.82	155.8	61.8465	202.245	134.376	75.1788	167.876	19.5761	29.822	26.6245	419.391	75.2017	50.7815	35.4161	38.2099	66.6112	56.751	98.0327	87.8819	170.968	100.334	100.489	124.656	109.585	107.003
	sp	HUMAN	Q9BRP4									PAAF1	Proteasomal ATPase-associated factor 1	12	10	9	0		6	2		1587.69	1488.86	1455.28	1431.98	1754.28	1623.2	1858.79	1601.43	1728.71	1757.6	1810.34	1691.94	1947.98	2512.48	1664.66	2326.69	1978.76	1874.9	1721.73	1700.82	1332.37	1169.63	1250.93	1243.16	1009.52	1170.82	1006.62	1137.47
	tr	HUMAN	H0YGB1									PAAF1	Proteasomal ATPase-associated factor 1 (Fragment)	0	1	0	0		0	2		0	0	0	0	0	0	0	0	0	0	30.142	36.9812	38.5744	41.8468	36.9731	51.6502	35.6373	41.1378	31.8916	41.6031	0	0	0	0	0	0	0	0
	sp	HUMAN	P11940	M					Nuc			PABPC1	Polyadenylate-binding protein 1	45	53	67	0		67	2		9377.91	10237.8	10957.1	9960.47	10435	11558.1	9222.99	11272.6	12063.2	9435.94	20987.8	22198.9	26088.1	29883	16241.8	23485.5	24157.5	23376.6	24557.4	17717	14839.7	15177.4	12018.7	14265.1	12200.5	13432.3	12399.1	15289.9
	tr	HUMAN	H0YAR2									PABPC1	Polyadenylate-binding protein 1 (Fragment)	0	2	0	0		0	2		0	0	0	0	0	0	0	0	0	0	478.291	512.161	716.055	593.597	388.604	500.046	698.957	711.464	722.316	657.056	0	0	0	0	0	0	0	0
	sp	HUMAN	Q15366-6	M					Nuc			PCBP2	Isoform 6 of Poly(rC)-binding protein 2	24	32	24	3		14	3		4877.17	5332.36	4790.34	4950.13	5353.01	5095.45	4929.97	4414.56	5073.28	4436.53	7516.03	7253.37	8861.95	10935.6	6709.69	8973.39	7579.68	7226.88	7517.8	10466.8	3616.64	3812.22	3502.26	3607.96	2987.94	3114.49	2862.62	3052.87
	tr	HUMAN	F8VZX2									PCBP2	Poly(rC)-binding protein 2	2	2	3	0		1	3		624.988	661.762	383.776	404.534	454.873	508.033	448.074	471.639	359.029	452.487	1140.81	1062.07	1110.92	768.315	793.156	1061.64	561.725	603.46	502.713	1049.48	909.009	530.168	784.497	799.538	279.035	479.619	733.826	543.901
	tr	HUMAN	F8W0G4									PCBP2	Poly(rC)-binding protein 2 (Fragment)	0	2	0	0		0	3		0	0	0	0	0	0	0	0	0	0	110.871	108.975	108.516	163.024	91.9235	137.847	131.381	102.981	128.76	165.831	0	0	0	0	0	0	0	0
	sp	HUMAN	O94913									PCF11	Pre-mRNA cleavage complex 2 protein Pcf11	26	27	27	0		28	2		6331.21	7597.64	7278.8	6982.6	6070.9	5837.9	5451.45	5620.19	5641.01	4854.65	9044.46	9184.81	9986.15	9496.7	9471.63	7524.88	9263.71	8816.34	8937.79	9144.35	6565.45	5953.93	5588.01	5975.69	6435.89	5322.71	6193.09	4874.69
	tr	HUMAN	E9PQ01									PCF11	Pre-mRNA cleavage complex 2 protein Pcf11 (Fragment)	1	0	1	0		0	2		264.222	313.355	287.843	285.56	284.75	222.472	250.302	228.714	226.28	237.422	0	0	0	0	0	0	0	0	0	0	137.796	104.615	124.341	99.8238	162.791	125.783	137.822	117.203
	sp	HUMAN	Q15154	M								PCM1	Pericentriolar material 1 protein	40	34	38	0		25	2		10917.9	10677.6	11261.9	10843.7	10892.3	9107.81	8127.11	10125.5	8971.89	8396.75	8938.07	7847.87	9904.72	8704.4	10275.6	9324.16	8609.74	9721.55	9939.56	10885.3	7380.17	7219.75	7265.64	6898.19	5852.24	5739.45	6522.33	5785.33
	tr	HUMAN	E7ETA6									PCM1	Pericentriolar material 1 protein	1	0	0	0		0	2		117.498	109.605	130.636	128.062	140.68	113.986	105.074	123.374	123.962	107.474	0	0	0	0	0	0	0	0	0	0	0	0	0	0	0	0	0	0
	sp	HUMAN	Q5VU43-4						Nuc			PDE4DIP	Isoform 4 of Myomegalin	3	0	1	0		6	2		529.899	515.644	548.873	557.6	486.744	454.616	427.397	555.55	401.624	426.833	0	0	0	0	0	0	0	0	0	0	177.882	126.017	131.283	115.24	183.052	184.14	155.415	174.836
	sp	HUMAN	Q5VU43-2						Nuc			PDE4DIP	Isoform 2 of Myomegalin	1	0	0	0		2	2		350.629	347.691	376.855	444.711	285.436	219.791	309.937	265.429	250.473	320.107	0	0	0	0	0	0	0	0	0	0	0	0	0	0	0	0	0	0
	sp	HUMAN	P30101				CS		Nuc			PDIA3	Protein disulfide-isomerase A3	65	104	107	12		68	2		13553	12894.3	13046.9	12838.1	13470	11381.8	14533.4	13844.8	13894.5	14530.1	32662.2	31580.5	35543.3	31911.9	41864.7	30892.4	35859	37257.9	37716.8	35480.6	18896.6	17046.6	17279.8	17252.6	23931.6	22024.6	23323.3	23376.4
	tr	HUMAN	H7BZJ3									PDIA3	Thioredoxin (Fragment)	1	1	5	0		2	2		432.351	316.992	423.307	323.007	351.729	378.645	370.049	437.453	363.09	449.291	262.995	252.736	307.221	196.169	375.119	243.595	290.652	306.342	349.192	302.256	770.731	657.205	672.023	645.744	1006.52	851.903	934.716	914.716
	sp	HUMAN	O00541	M					Nuc			PES1	Pescadillo homolog	34	32	37	0		22	2		11159	10906.9	10782.9	8788.97	11023.3	11201.4	10515.6	9060.04	7724.48	8068.32	16416.2	17517.7	14080.8	15424.2	16934.5	10197.1	12637.4	13279.4	11377.7	10975.4	8750.04	8028.88	6939.26	7332.53	9650.7	8222.83	10511.4	5387.44
	sp	HUMAN	O00541-2	M					Nuc			PES1	Isoform 2 of Pescadillo homolog	0	1	0	0		0	2		0	0	0	0	0	0	0	0	0	0	174.634	150.35	204.879	157.948	273.724	191.443	211.056	200.218	210.562	252.516	0	0	0	0	0	0	0	0
	sp	HUMAN	P50542-4	M								PEX5	Isoform 4 of Peroxisomal targeting signal 1 receptor	6	9	5	0		10	2		967.033	1136.87	1124.05	1116.49	867.282	850.822	690.105	801.771	769.686	692.461	1361.89	1684.97	1713.79	1939.89	1017.73	1161.27	1617.06	1356.08	1513.78	1416.56	342.39	502.074	475.722	449.066	278.578	251.383	238.267	256.679
	tr	HUMAN	H0YGT8									PEX5	Peroxisomal targeting signal 1 receptor (Fragment)	2	0	0	0		0	2		179.629	189.221	245.76	215.113	161.95	131.288	134.887	158.538	167.869	137.462	0	0	0	0	0	0	0	0	0	0	0	0	0	0	0	0	0	0
	sp	HUMAN	O15067									PFAS	Phosphoribosylformylglycinamidine synthase	59	62	47	2		29	2		13049.4	13098.1	13100.3	12676.9	13340.8	14252.4	11206	12311.4	12723.8	11727.3	16819.6	17601.2	16357.7	18782.1	10322.2	15379.3	14833.8	13299.4	10750	7272.15	9271.93	9789.6	8987.21	9385.21	6873.22	7090.06	6823.83	7479.26
	tr	HUMAN	H0YGH1									PFAS	Phosphoribosylformylglycinamidine synthase (Fragment)	0	0	0	0		1	2		0	0	0	0	0	0	0	0	0	0	0	0	0	0	0	0	0	0	0	0	0	0	0	0	0	0	0	0
	sp	HUMAN	O94880						Nuc			PHF14	PHD finger protein 14	19	18	23	0		13	2		5096.53	4475.37	4469.93	4406.37	4451.97	4317.64	4905.32	3490.85	4064.78	4458.19	5084.8	5142.54	5102.05	4782.42	10304.9	4231.4	4815.45	5460.11	6778.66	4831.44	3427.72	3003.78	2963.1	3142.11	5000.13	4601.58	4145.25	3467.71
	sp	HUMAN	O94880-2						Nuc			PHF14	Isoform 2 of PHD finger protein 14	1	1	2	0		1	2		279.186	245.649	272.062	271.584	253.186	309.087	266.908	263.224	228.902	267.504	89.7345	111.332	103.505	147.38	190.015	96.7618	179.5	105.303	206.755	99.0278	245.241	218.469	177.002	223.176	299.173	300.072	352.666	217.307
	sp	HUMAN	Q13492	M					Nuc			PICALM	Phosphatidylinositol-binding clathrin assembly protein	13	14	12	0		12	2		3405.19	3663.7	4009.08	4205.99	3366.1	3363.18	3309.05	3230.56	3063.79	3609.62	5077.65	5506.57	5130.26	4672.17	4164.41	5284.84	4968.76	4709.85	4395.18	3308.99	1877.97	1992.83	2115.52	1934.28	1937.79	1968.39	2013.47	1812.21
	tr	HUMAN	H0YEH1									PICALM	Phosphatidylinositol-binding clathrin assembly protein (Fragment)	0	1	0	0		0	2		0	0	0	0	0	0	0	0	0	0	64.4134	74.1012	73.5317	43.6606	51.6771	68.5943	67.8547	63.6032	67.5753	56.0694	0	0	0	0	0	0	0	0
	sp	HUMAN	P14618-2	M	PM			XC	Nuc			PKM	Isoform M1 of Pyruvate kinase PKM	149	195	119	7		63	2		26725.4	26308.2	25323.1	28431.3	26270.5	22691	24336.4	27513.9	27054.3	27113.4	41920	42917.2	43136.8	50416.9	29875.6	43033.4	40000.2	43669.9	33263.2	27357.9	20456.3	20863.4	24482.4	22985.9	17169.9	17429.2	16710.9	20574.7
	sp	HUMAN	P14618	M	PM			XC	Nuc			PKM	Pyruvate kinase PKM	10	30	11	0		8	2		2051.59	1877.54	1965.66	2142.2	1979.08	1574.64	1707.22	2020.79	1982.49	2009.75	5289.57	4708.11	4602.76	4109.05	3459.14	4871.06	4544.74	4876.27	3665.77	3463.62	2043.72	1999.36	2254.24	2315.35	1564.79	1769.04	1533.4	2342.25
	sp	HUMAN	P19174-2	M	PM							PLCG1	Isoform 2 of 1-phosphatidylinositol 4,5-bisphosphate phosphodiesterase gamma-1	19	31	23	0		26	2		3034.4	3362.21	3206.77	3268.42	3183.54	3295.9	3396.73	3617.74	3439.22	3818.4	7753.94	7495.23	7433.01	7647.7	5951.24	8377.27	7543.53	7239.6	6421.04	5639.14	3986.9	5631.34	5997.39	5751.16	3256.81	3621.4	2930.31	4020.65
	sp	HUMAN	P19174	M	PM							PLCG1	1-phosphatidylinositol 4,5-bisphosphate phosphodiesterase gamma-1	0	0	1	0		0	2		0	0	0	0	0	0	0	0	0	0	0	0	0	0	0	0	0	0	0	0	84.2292	154.537	155.509	168.959	79.6194	71.459	59.1596	70.0302
	sp	HUMAN	Q15149	M	PM							PLEC	Plectin	143	200	138	0		111	3		31923.5	18961.9	18875.3	21442.1	36502.3	31223.2	40320	30908.5	32195	37767.9	43289.1	44770.6	44650.6	47151.3	39851.1	56811.3	45580.4	43055	43990.5	55570.6	22298.4	15552.7	17764.7	15827.2	22150.4	27596.5	25247.3	24722.1
	sp	HUMAN	Q15149-2	M	PM							PLEC	Isoform 2 of Plectin	0	1	0	0		0	3		0	0	0	0	0	0	0	0	0	0	36.2342	48.7723	47.4992	69.2674	33.9424	50.6584	29.111	35.2938	27.4519	34.1782	0	0	0	0	0	0	0	0
	sp	HUMAN	Q15149-4	M	PM							PLEC	Isoform 4 of Plectin	0	1	0	0		0	3		0	0	0	0	0	0	0	0	0	0	114.508	116.663	130.799	118.856	87.0346	93.9739	126.785	114.994	92.3507	96.0652	0	0	0	0	0	0	0	0
	sp	HUMAN	P29590-11	M					Nuc			PML	Isoform PML-11 of Protein PML	14	28	23	0		15	3		3191.72	2579.74	2369.14	2704.97	3654.24	3441.74	4383.48	3191.58	3651.95	3623.99	6594.45	6581.38	5167.59	6626.67	8787.93	4747.1	5042.87	5105.78	6026.72	5876.93	3344.85	1874.26	2533.94	1972.76	3872.93	3771.41	4604.51	3004.65
	sp	HUMAN	P29590-3	M					Nuc			PML	Isoform PML-8 of Protein PML	3	4	7	0		1	3		647.13	527.886	530.396	544.717	615.635	481.352	797.055	414.849	585.576	612.861	797.399	799.562	661.264	1131.42	1037.05	695.759	585.419	651.532	717.416	536.027	1029.63	529.157	708.612	511.564	1040.95	915.181	1214.73	590.248
	sp	HUMAN	P29590-2	M					Nuc			PML	Isoform PML-5 of Protein PML	1	1	1	0		0	3		83.8685	58.258	49.0699	71.6752	94.9381	97.0955	108.169	60.0879	93.62	114.569	84.8796	66.2108	60.5267	49.1194	159.921	89.4727	63.267	76.2586	102.686	107.655	47.7938	28.7095	34.0188	30.0764	63.8972	68.5948	70.2564	46.2163
	sp	HUMAN	Q8N490-2	M					Nuc			PNKD	Isoform 2 of Probable hydrolase PNKD	2	4	3	0		3	2		715.24	803.149	863.615	694.408	793.416	682.494	660.623	610.255	551.664	599.507	192.738	189.241	248.55	245.692	315.075	224.572	281.786	404.993	303.323	262.516	580.189	593.919	625.127	585.714	692.766	620.115	672.983	508.095
	sp	HUMAN	Q8N490	M					Nuc			PNKD	Probable hydrolase PNKD	2	4	2	0		1	2		289.979	281.279	321.318	340.991	229.768	160.971	145.427	304.074	237.229	204.665	763.175	698.132	801.317	799.374	1095.23	649.454	873.573	719.743	968.706	829.389	357.071	334.491	379.704	334.076	392.376	356.961	334.159	379.088
	sp	HUMAN	Q9Y2S0									POLR1D	DNA-directed RNA polymerases I and III subunit RPAC2	6	5	4	0		4	2		1128.62	1163.17	1181.22	1083.63	1183.76	1358.88	1173.88	1093.87	1168.84	1080.07	1874.51	1926.2	1575.75	2055.03	1778.92	1170.84	1690.23	1691.21	1450.3	1339.27	511.469	487.562	416.032	443.838	592.394	585.75	539.864	592.916
	sp	HUMAN	Q9Y2S0-2									POLR1D	Isoform 2 of DNA-directed RNA polymerases I and III subunit RPAC2	3	2	1	0		0	2		1633.86	1464.63	1967.68	1591.13	1259.47	1063.85	1181.5	295.342	391.757	599.082	547.719	448.909	576.411	414.925	675.373	666.291	288.692	349.748	334.242	678.343	207.421	233.485	212.209	236.589	178.146	113.509	168.372	38.3097
	sp	HUMAN	P0CAP2									POLR2M	DNA-directed RNA polymerase II subunit GRINL1A	8	4	8	0		7	2		1632.07	2010.89	2043.01	2003.98	1711.92	1762.53	1552.49	1681.5	1895.42	1590.69	528.08	532.771	588.167	422.525	520.381	546.281	541.2	588.509	529.426	596.572	1225.46	1360.36	1458.4	1563.88	985.227	1084.12	1023.94	1230.3
	sp	HUMAN	Q6EEV4-2									POLR2M	Isoform 5 of DNA-directed RNA polymerase II subunit GRINL1A, isoforms 4/5	2	1	2	0		2	2		187.58	199.713	228.33	180.869	169.519	278.85	167.73	167.14	149.685	166.204	83.059	100.24	98.0937	138.191	62.9351	105.456	93.2182	84.8448	59.2094	35.7947	346.041	336.906	435.247	386.562	236.363	212.974	227.588	252.609
	sp	HUMAN	Q8NEY8-3	M								PPHLN1	Isoform 3 of Periphilin-1	13	14	9	0		8	2		3297.97	3405.81	3186.01	3334.37	3351.91	3252.65	3727.2	3236.32	3205.28	3379.77	3635.55	3939.51	3772.94	3758.14	6980.3	4238.46	4181.28	4276.37	5159.21	3957.61	1767.5	1658.14	1733.8	1427.47	2193.24	2219.51	2235.29	1648.83
	sp	HUMAN	Q8NEY8-2	M								PPHLN1	Isoform 2 of Periphilin-1	3	5	2	0		1	2		883.746	718.724	747.894	797.069	872.218	1343.85	895.058	791.178	805.305	799.858	1014.73	1115.28	1260.19	1524.34	1937.93	1399.06	1320.11	1320.2	1660.75	1391.51	115.155	133.636	130.13	132.205	151.137	173.74	205.597	123.176
	sp	HUMAN	O43314									PPIP5K2	Inositol hexakisphosphate and diphosphoinositol-pentakisphosphate kinase 2	20	31	18	0		9	2		4027.1	3485.44	3471.96	3790.36	3515.85	3409.16	3765.81	3455.86	3572.38	3813.29	7501.38	7823.05	7166.3	10538.6	6010.66	6593.77	7259.84	7009.89	6806.92	8844.25	2534.26	2079.8	2317.04	2355.5	1963.37	2178.96	1693.61	2519.62
	tr	HUMAN	H0Y9S9									PPIP5K2	Inositol hexakisphosphate and diphosphoinositol-pentakisphosphate kinase 2 (Fragment)	2	0	0	0		0	2		144.023	130.402	174.372	187.705	136.583	62.9999	142.988	128.992	149.967	161.821	0	0	0	0	0	0	0	0	0	0	0	0	0	0	0	0	0	0
	sp	HUMAN	O14974									PPP1R12A	Protein phosphatase 1 regulatory subunit 12A	28	24	16	0		24	2		6594.3	6885.64	7177.62	7411.63	6035.79	6262.39	5913.44	6822.85	6834.92	6357.29	6855.85	7027.15	8027.1	7067.3	5397.63	6447.99	7923.79	7598.44	6798.59	4969.19	3579.66	3811.62	3700.09	3902.49	3450.71	3275.15	2718.34	4367.66
	sp	HUMAN	O14974-4									PPP1R12A	Isoform 4 of Protein phosphatase 1 regulatory subunit 12A	1	1	0	0		0	2		36.975	23.7923	26.0028	28.0552	32.9631	25.5864	19.9233	34.5876	34.7585	31.8012	51.1738	72.7666	70.5334	54.9476	37.455	28.1233	67.1733	57.3848	63.6739	24.9785	0	0	0	0	0	0	0	0
	sp	HUMAN	P14314-2									PRKCSH	Isoform 2 of Glucosidase 2 subunit beta	36	39	44	8		32	2		9254.78	8686.31	7756.38	7991.35	9072.16	7289.32	10515.3	9665.95	8763.55	10422.2	9348.56	9269.2	10742.9	9750.42	13574.2	9046.42	11477.2	11415.7	11369.4	8932.64	7408.81	8107.78	7417.27	7527.29	9443.13	10243.2	9996.55	10701.3
	tr	HUMAN	K7ELL7									PRKCSH	Glucosidase 2 subunit beta	3	1	3	0		1	2		846.713	737.545	801.211	788.171	837.412	666.233	881.646	906.623	803.947	918.356	441.048	456.245	505.808	381.92	665.012	455.504	524.911	549.206	647.84	480.209	411.931	367.061	406.282	361.054	567.986	560.508	579.036	565.504
	sp	HUMAN	O75400	M								PRPF40A	Pre-mRNA-processing factor 40 homolog A	23	41	30	6		23	2		6522.85	6501.14	6635.46	6926.42	6587.96	6995.73	6733.63	6379.25	6682.85	6478.52	15247	14948.9	17122.4	13667.3	21360.9	16382.7	15153.4	15868.3	17635.5	16598.6	7189.63	7046.3	6724.2	6574.83	8241.56	7676.21	8377.06	6206.35
	sp	HUMAN	O75400-3	M								PRPF40A	Isoform 3 of Pre-mRNA-processing factor 40 homolog A	0	1	2	0		0	2		0	0	0	0	0	0	0	0	0	0	180.22	193.93	227.849	208.17	255.761	171.214	208.214	228.556	228.956	180.692	233.439	297.278	207.407	230.139	330.293	268.158	266.004	216.158
	sp	HUMAN	Q5JSZ5									PRRC2B	Protein PRRC2B	23	16	20	0		19	2		5271.11	4458.52	4502.47	4267.98	4597	4646.65	4215.32	3851.85	3259.26	3449.16	3693.58	3856.47	4357.47	4210.52	2933.32	3683.75	3661.25	3429.87	2987.03	2631.04	5238.21	4335.67	3618.32	4711.23	3355.13	3941.44	4233.34	3581.83
	tr	HUMAN	H0Y412									PRRC2B	Protein PRRC2B (Fragment)	0	0	0	0		1	2		0	0	0	0	0	0	0	0	0	0	0	0	0	0	0	0	0	0	0	0	0	0	0	0	0	0	0	0
	sp	HUMAN	Q9Y520-7	M								PRRC2C	Isoform 7 of Protein PRRC2C	78	80	78	1		68	2		21860.3	22986	24488.5	23428.2	23010.5	22103.6	20690.5	21041.7	19053.1	19842.5	25010.2	25337.2	29387.6	24608.4	18700.6	22117.1	25846.4	25188	20871.9	15335.7	16590	17475.1	15945.6	17126.4	12970.4	12948.3	14260.4	13828
	tr	HUMAN	E7EPN9									PRRC2C	Protein PRRC2C	0	0	0	0		2	2		0	0	0	0	0	0	0	0	0	0	0	0	0	0	0	0	0	0	0	0	0	0	0	0	0	0	0	0
	sp	HUMAN	P07602-3	M				XC				PSAP	Isoform Sap-mu-9 of Prosaposin	11	12	15	0		16	2		3713.39	4321.98	3572.41	3762.36	3973.69	3514.25	3151.52	2290.62	2024.13	2479.14	9834.89	9990.28	4183.81	2713.42	3311.7	3523.59	3193.96	2992.89	2394.06	3037.79	2714.88	3256.32	4175.83	3404.2	4331.73	3947.36	4189.84	2066.54
	sp	HUMAN	P07602	M				XC				PSAP	Prosaposin	0	1	0	0		0	2		0	0	0	0	0	0	0	0	0	0	74.1232	65.6145	55.6351	48.5454	104.46	49.6897	55.2243	67.3571	80.0074	75.5944	0	0	0	0	0	0	0	0
	sp	HUMAN	Q9NYI0	M								PSD3	PH and SEC7 domain-containing protein 3	10	8	4	0		0	2		1911.13	537.42	503.9	760.194	2752.68	2292.73	3718.44	2285.67	2284.54	2984.66	2393.98	2590.79	2372.16	2746.34	2498.49	2316.82	2488.54	2653.92	2445.32	2405.83	527.087	154.267	261.79	168.49	546.492	593.92	787.347	485.31
	tr	HUMAN	E5RIH3									PSD3	PH and SEC7 domain-containing protein 3 (Fragment)	4	3	2	0		0	2		420.119	116.039	119.701	177.819	461.771	482.325	580.647	363.069	396.399	537.08	812.875	886.245	769.793	1181.75	798.142	600.775	698.201	685.538	616.944	585.928	346.457	47.0824	149.027	75.3458	304.404	312.164	417.403	245.298
	sp	HUMAN	O75475						Nuc			PSIP1	PC4 and SFRS1-interacting protein	23	43	53	0		25	2		5777.26	4851.44	5015.27	5082.4	4671.47	5361.96	6059.72	4639.38	4602.77	5504.82	12710.2	11680.1	13855.8	12536.8	23912.4	18786.6	13673.5	14286.9	16596.3	15605.5	9001.94	10256.4	11946.8	11063.5	13892.4	13504.7	10604.7	12025.3
	sp	HUMAN	O75475-3						Nuc			PSIP1	Isoform 3 of PC4 and SFRS1-interacting protein	0	0	0	0		2	2		0	0	0	0	0	0	0	0	0	0	0	0	0	0	0	0	0	0	0	0	0	0	0	0	0	0	0	0
	sp	HUMAN	P55036									PSMD4	26S proteasome non-ATPase regulatory subunit 4	24	20	27	0		15	2		6374.68	6364.89	6495.67	6477.78	6517.12	6476.03	5729.41	6166.98	6193.66	6069.08	10373.9	9934.95	10416.6	8035.74	7185.61	9723.42	8844.16	8750.85	7497.07	9786.01	5671.34	6148.3	5791.54	6166.84	4630.4	4671.2	5084.79	4612.65
	tr	HUMAN	Q5VWC4									PSMD4	26S proteasome non-ATPase regulatory subunit 4	2	0	2	0		0	2		212.356	239.917	272.467	219.829	244.752	280.931	180.972	221.48	230.251	184.673	0	0	0	0	0	0	0	0	0	0	100.603	106.938	91.8868	106.577	73.5035	77.3566	102.94	83.2766
	sp	HUMAN	Q9UL46	M								PSME2	Proteasome activator complex subunit 2	18	29	20	1		19	2		5112.62	5346.57	5537.61	5364.67	5318.33	6250.94	5335.17	5441.39	5311.17	6198.12	14877	14491.7	10817.1	8742.7	7980.59	9736.03	10501.7	10053.9	7198.54	5352.5	4899.07	4695.79	5427.02	4656.07	3944.8	3970.5	4371.75	4178.12
	tr	HUMAN	H0YM70									PSME2	Proteasome activator complex subunit 2	0	1	0	0		1	2		0	0	0	0	0	0	0	0	0	0	79.6809	98.4369	66.7541	73.7207	40.46	58.6937	69.3153	62.6407	45.5686	45.6905	0	0	0	0	0	0	0	0
	sp	HUMAN	P26599-3	M								PTBP1	Isoform 3 of Polypyrimidine tract-binding protein 1	16	28	26	1		18	2		3369.11	3921.38	3570.51	3709.93	4033	3439.47	5840.69	4282.93	4138.35	5054.22	8321.92	8883.7	7422.72	17907.5	5995.87	11174.2	7882.21	7738.88	6211.8	7913.71	4890.75	4532.89	4661.78	4375.36	3740.69	3641.14	3608.32	3486.16
	tr	HUMAN	K7ELW5									PTBP1	Polypyrimidine tract-binding protein 1 (Fragment)	0	0	1	0		0	2		0	0	0	0	0	0	0	0	0	0	0	0	0	0	0	0	0	0	0	0	65.4338	56.8957	61.5831	57.4431	55.7368	54.069	51.1498	61.7136
	sp	HUMAN	Q9UHX1									PUF60	Poly(U)-binding-splicing factor PUF60	38	44	44	0		29	2		8671.55	6278.08	6682.88	6548.49	8275.53	8537.59	8196.79	7735.99	7572.35	7735.97	15821.5	15409.5	15559.2	14999.8	13464.5	14451.3	14058.9	13789.2	11931.1	10100.5	8675.21	8354.73	7523.44	7616.1	9053.65	7253.1	8210.63	6796.03
	sp	HUMAN	Q9UHX1-2									PUF60	Isoform 2 of Poly(U)-binding-splicing factor PUF60	0	0	1	0		3	2		0	0	0	0	0	0	0	0	0	0	0	0	0	0	0	0	0	0	0	0	28.7772	34.0872	34.2876	36.531	36.0604	30.4405	35.2722	34.3766
	sp	HUMAN	Q14671-3									PUM1	Isoform 3 of Pumilio homolog 1	19	23	16	0		10	2		6622.31	6285.99	7085.6	6373.54	6178.21	7235.85	5949.68	5633.27	4545.47	5456.17	10687.3	11816.2	10950.4	11001.5	7840.31	10653.6	10829.3	9499.32	7512.7	9060.5	2906.38	3232.44	2907.48	3118.85	2353.94	2451.96	2428.34	2467.55
	sp	HUMAN	Q14671									PUM1	Pumilio homolog 1	1	2	0	0		1	2		229.776	225.504	225.083	207.901	207.77	265.515	213.817	180.92	187.44	176.234	324.931	371.343	341.329	395.095	252.373	406.843	359.347	351.832	285.476	424.184	0	0	0	0	0	0	0	0
	sp	HUMAN	Q8TB72	M								PUM2	Pumilio homolog 2	16	12	10	0		9	2		2841.05	2883.04	3270.52	2931.84	2846.42	3228.93	2474.25	2381.9	2229.98	2168.03	2215.17	2422.87	2513.37	3907.68	1902.07	2522.55	2374.23	2198.81	2079.6	2265.8	1702.28	2185.49	2128.4	2080.24	1437.65	1435.27	1472.17	1331.43
	sp	HUMAN	Q8TB72-3	M								PUM2	Isoform 3 of Pumilio homolog 2	0	1	1	0		2	2		0	0	0	0	0	0	0	0	0	0	221.611	229.684	216.722	264.475	182.473	261.506	235.558	217.315	184.698	213.809	41.7699	54.8565	64.9093	53.2485	41.1512	36.2151	36.7615	28.6945
	sp	HUMAN	Q53H96									PYCRL	Pyrroline-5-carboxylate reductase 3	8	12	5	0		10	2		1424.52	1038.94	1044.12	1032.15	1417.96	1578.52	1322.01	1324.2	1659.53	1410.12	1928.41	1960.23	2073.98	1904.76	1717.65	1882.04	2117.53	2118.55	2516.3	3025.84	540.178	509.842	474.808	482.997	571.065	625.963	582.921	738.59
	tr	HUMAN	H0Y6C3									PYCRL	Pyrroline-5-carboxylate reductase 3 (Fragment)	1	2	1	0		0	2		475.146	335.676	310.462	324.837	500.538	542.437	439.986	396.904	569.327	412.406	283.419	256.175	306.736	307.532	236.344	240.014	286.792	296.091	339.617	412.026	37.5318	36.975	36.035	41.626	45.9056	47.4775	45.1404	56.0154
	sp	HUMAN	Q15032									R3HDM1	R3H domain-containing protein 1	10	4	10	0		8	2		1874.61	2057.3	2117.71	2199.9	1976.74	2040.25	1777.55	1755.5	1787.64	1601.14	526.028	582.595	728.626	854.499	533.465	753.566	642.805	609.576	581.823	674.248	1753.84	1730.97	1777.8	1923.83	1434.32	1430.12	1427.29	1491.58
	sp	HUMAN	Q15032-2									R3HDM1	Isoform 2 of R3H domain-containing protein 1	1	0	1	0		1	2		407.506	276.419	416.535	367.873	318.463	315.54	228.808	301.605	260.269	290.022	0	0	0	0	0	0	0	0	0	0	380.005	435.642	442.777	459.751	304.05	301.617	298.07	307.872
	sp	HUMAN	Q5R372-3						Nuc			RABGAP1L	Isoform 3 of Rab GTPase-activating protein 1-like	12	19	8	0		7	2		2427.11	2233.22	2509.21	2911.02	2359.05	2373.22	2253.76	2394.43	2739.33	2702.28	4975.32	5286.59	4945.63	4814.86	3081.27	4055.09	5141.78	4596.08	4140.75	3751.56	2019.36	1727.74	1776.97	1717.16	2020.15	1855.17	1764.97	2443.65
	sp	HUMAN	Q5R372-5						Nuc			RABGAP1L	Isoform 5 of Rab GTPase-activating protein 1-like	13	9	10	0		7	2		2508.21	2851.06	2879.71	2951	2689.66	2559.37	2875.79	3162.2	3044.22	3282.9	2017.02	2095.37	1870.95	1407.7	1895.37	1789.67	1959.49	1862.4	2001.69	1863.96	2155.75	1894.09	1936.13	2011.44	2952.53	2976.35	2515.38	2925.28
	sp	HUMAN	Q9UKM9						Nuc			RALY	RNA-binding protein Raly	30	31	43	0		17	2		6403.98	5675.93	5454.15	5248.59	6258.18	7869.77	6509.06	4981.68	6186.61	5391.51	9705.34	9292.67	10017	10333.4	9984.46	13330.7	9239.97	8563.75	7332.68	12764.6	8890.43	8823.47	8960.65	8934.24	9978.51	8260.94	9548.13	7207.93
	sp	HUMAN	Q9UKM9-2						Nuc			RALY	Isoform 1 of RNA-binding protein Raly	1	2	1	0		1	2		179.449	206.249	189.276	187.285	161.923	163.779	209.841	96.7038	123.067	141.49	144.225	171.923	135.781	173.405	134.841	191.907	134.067	127.829	107.162	173.922	41.2463	48.0592	44.0863	56.2158	47.0174	41.9643	63.1485	49.3656
	sp	HUMAN	Q8IY67						Nuc			RAVER1	Ribonucleoprotein PTB-binding 1	12	21	14	0		5	2		2548.87	2357.76	2428.45	2339.25	2511.17	2439.73	2484.09	1960.51	1861.01	2184.64	3494.55	3597.59	4018.41	3670.05	3320.94	3763.96	3293.72	3072.99	2899.54	3841.79	1687.08	1716.32	1829.03	1777.65	1532.72	1420.14	1408.05	1318.03
	tr	HUMAN	E9PAU2									RAVER1	Ribonucleoprotein PTB-binding 1	7	14	6	0		2	2		1778.65	1986.11	1860.83	1969.17	2011.52	1604.96	2932.31	2102.59	1470.19	2404.13	3514.29	4006.23	3601.69	4398.02	3181.79	3728.56	3355.83	2996.35	2722.44	2969.26	913.62	987.755	1051.25	977.42	794.584	831.562	784.751	848.11
	sp	HUMAN	Q09028						Nuc			RBBP4	Histone-binding protein RBBP4	17	20	24	0		20	2		2906.06	3397.81	3258.63	3088.59	3256.75	2627.76	2890.8	3254.6	3451.55	2751.24	5294.24	5772.38	6710.7	8891.88	6724.33	6537.94	6438.79	6794.31	8477.42	5880.12	3648.8	3914.64	3625.28	3459.74	4270.43	4397.96	3362.9	4339.05
	sp	HUMAN	Q09028-2						Nuc			RBBP4	Isoform 2 of Histone-binding protein RBBP4	1	1	1	0		2	2		185.447	232.091	227.145	230.57	212.608	177.428	182.829	211.597	209.585	189.914	154.032	170.178	186.098	231.61	225.84	210.49	204.946	219.237	326.384	189.434	82.9152	107.598	58.3545	42.5545	70.5331	79.3701	19.5997	75.5226
	sp	HUMAN	Q16576-2						Nuc			RBBP7	Isoform 2 of Histone-binding protein RBBP7	36	37	35	1		18	2		8156.07	8298.6	7727.81	7832.6	10013.2	8929.83	10188.8	9555.61	9524.01	9649.12	10913.1	10040.5	15667.8	15800.7	19387.5	18533.8	15735.9	16789	21126	18741.7	8448.49	8110.61	8369.09	8372.35	11048.3	11348.1	9768.72	10445.5
	sp	HUMAN	Q16576						Nuc			RBBP7	Histone-binding protein RBBP7	11	3	5	0		7	2		939.154	854.424	962.398	875.764	1004.1	1129.41	1069.9	1094.65	983.908	1106.64	227.582	215.759	353.936	453.506	436.345	562.031	376.796	440.496	585.37	498.796	588.029	557.491	558.19	520.523	727.611	782.072	669.687	636.829
	sp	HUMAN	Q5T8P6									RBM26	RNA-binding protein 26	27	40	25	1		29	2		8377.4	8556.1	8552.65	8405.33	7179.47	8290.41	8036.7	6121.32	5194.63	6983.75	17391.4	17128	15877.1	12902.3	12991.5	14201.4	13984.6	12942.8	10917	12919.1	6272.33	6431.76	6177.96	6478.79	5665.48	5230.04	5223.58	4328.87
	sp	HUMAN	Q5T8P6-2									RBM26	Isoform 2 of RNA-binding protein 26	0	3	0	0		0	2		0	0	0	0	0	0	0	0	0	0	180.941	199.108	207.124	188.834	158.706	161.828	176.692	159.054	138.558	138.929	0	0	0	0	0	0	0	0
	sp	HUMAN	Q9Y5S9						Nuc			RBM8A	RNA-binding protein 8A	9	19	10	0		13	2		2248.83	2603.48	2389.43	2433.17	2555.68	2947.12	2231.95	2082.1	2304.56	1961.71	2913.76	2711.78	2666.13	3386.25	3166.28	2531.35	2431.16	2510.88	2358.82	2426.77	2496.64	2337.47	2083.51	2213.23	2665.57	2539.02	2728.98	1875.48
	sp	HUMAN	Q9Y5S9-2						Nuc			RBM8A	Isoform 2 of RNA-binding protein 8A	2	2	1	0		1	2		605.494	729.107	618.417	698.752	723.669	694.538	604.6	517.693	634.232	514.439	576.24	619.344	591.01	945.226	740.204	549.283	565.14	471.225	514.285	536.772	181.987	144.624	148.871	154.612	179.785	174.404	216.366	130.01
	sp	HUMAN	Q01201						Nuc			RELB	Transcription factor RelB	13	12	10	0		4	2		2903.71	4728.65	4997.2	4001.46	2990.97	2949.36	2682	2820.72	2705.5	2696.55	2767.1	2954.54	1655.61	1632.77	1191.79	2279.86	1768.39	1590.6	1558.91	3328.06	917.157	2802.79	2189.35	2834.13	1006.62	1133.41	963.365	1256.14
	tr	HUMAN	D6R992									RELB	Transcription factor RelB	0	0	0	0		1	2		0	0	0	0	0	0	0	0	0	0	0	0	0	0	0	0	0	0	0	0	0	0	0	0	0	0	0	0
	sp	HUMAN	Q96D71	M	PM							REPS1	RalBP1-associated Eps domain-containing protein 1	11	15	7	0		12	2		3718.64	3106.39	3514.24	3547.66	3455.25	3882.37	3603.08	3801.52	3824.44	4207.38	3258.1	3205.38	2491.21	2140.6	2254.01	3318.6	2770.19	2950.11	2633.73	2992.5	2475.7	2644.13	2843.75	2754.62	2488.57	2573.13	2723.99	3001.92
	tr	HUMAN	H7C225									REPS1	RalBP1-associated Eps domain-containing protein 1 (Fragment)	1	1	0	0		1	2		104.601	103.318	117.992	110.441	101.65	79.5018	100.278	118.392	109.58	113.425	199.767	202.797	168.064	159.321	148.682	241.065	195.231	207.358	192.075	193.89	0	0	0	0	0	0	0	0
	sp	HUMAN	O43566	M	PM				Nuc			RGS14	Regulator of G-protein signaling 14	7	9	6	0		0	2		2282.05	2136.09	2512.25	2174.28	1794.01	2093.03	1518.66	1910.92	1954.24	1813.14	2109.76	2248.38	2455.09	2437.6	2148.38	2240.16	2316.34	2321.42	2560.68	3595.59	1721.7	1470.97	1424.58	1657.01	1408.56	1420.09	1332.16	1701.39
	tr	HUMAN	H0Y8W3									RGS14	Regulator of G-protein-signaling 14 (Fragment)	4	1	1	0		1	2		787.51	761.435	824.148	781.895	650.811	638.262	554.176	594.736	694.409	596.966	264.924	280.868	314.668	272.222	241.426	274.825	315.387	316.637	353.78	457.912	119.454	106.826	100.979	101.952	90.466	85.8942	84.8677	119.458
	sp	HUMAN	Q8IXI2-3	M	PM							RHOT1	Isoform 3 of Mitochondrial Rho GTPase 1	5	17	9	0		6	2		704.314	668.465	622.197	663.322	662.922	640.752	877.012	635.277	692.497	795.5	3656.01	3744.65	3366.28	3289.76	4878.84	4271.14	3555.61	3685.13	4388.84	4594	1301.09	1479.75	1834.8	1553.22	1881.95	1848.18	1795.54	1610
	sp	HUMAN	Q8IXI2	M	PM							RHOT1	Mitochondrial Rho GTPase 1	0	0	1	0		0	2		0	0	0	0	0	0	0	0	0	0	0	0	0	0	0	0	0	0	0	0	275.729	317.797	370.801	277.3	441.129	417.736	442.8	324.47
	sp	HUMAN	Q5VTB9									RNF220	E3 ubiquitin-protein ligase RNF220	7	3	3	0		3	2		849.21	824.914	786.407	731.391	754.694	792.013	765.842	723.611	745.969	720.368	595.288	644.012	629.358	587.927	437.912	471.922	639.073	592.983	530.219	587.995	406.633	517.875	391.219	476.315	398.336	347.45	336.894	352.458
	tr	HUMAN	B4DLZ9									RNF220	E3 ubiquitin-protein ligase RNF220	0	0	1	0		0	2		0	0	0	0	0	0	0	0	0	0	0	0	0	0	0	0	0	0	0	0	38.4666	45.2496	40.1881	60.95	36.9108	39.4229	30.3283	35.1784
	sp	HUMAN	Q96LT9						Nuc			RNPC3	RNA-binding protein 40	3	6	3	0		5	2		702.473	794.307	737.499	727.792	693.379	712.759	741.673	653.98	731.057	678.818	1267.71	1181.22	1110.13	929.226	1406.37	1012.95	1077.29	1095.57	1080.99	1242.69	595.628	425.307	577.459	505.861	491.732	486.981	709.817	449.38
	tr	HUMAN	H0YEB8									RNPC3	RNA-binding protein 40 (Fragment)	0	1	0	0		1	2		0	0	0	0	0	0	0	0	0	0	72.2855	68.363	64.3363	61.786	73.7172	73.784	58.7749	76.3484	58.1835	71.0675	0	0	0	0	0	0	0	0
	sp	HUMAN	P04844	M					Nuc			RPN2	Dolichyl-diphosphooligosaccharide--protein glycosyltransferase subunit 2	9	27	16	3		8	2		4700.21	3854.45	4120.92	3763.28	4198.34	4447.19	4461.95	4369.85	4173.87	4931.85	10817.3	10560.7	9638.02	9046.14	16226.2	10454.9	10626.6	11608.3	14135.9	15906.3	3912.87	3258.07	3189.88	2980.74	5185.82	4821.08	4606.87	4392.9
	sp	HUMAN	P04844-2	M					Nuc			RPN2	Isoform 2 of Dolichyl-diphosphooligosaccharide--protein glycosyltransferase subunit 2	0	1	1	0		1	2		0	0	0	0	0	0	0	0	0	0	44.1285	47.219	74.1543	166.109	202.623	68.6981	658.524	948.375	1573.8	359.886	129.86	116.107	140.08	100.375	146.838	192.103	184.145	164.249
	sp	HUMAN	O95059						Nuc			RPP14	Ribonuclease P protein subunit p14	1	5	1	0		0	2		332.265	362.142	335.055	330.243	306.667	367.655	292.566	299.428	343.368	305.124	900.335	958.002	658.498	711.668	777.426	922.195	804.317	897.827	762.933	664.242	193.616	210.622	159.911	176.577	196.023	204.06	180.374	151.594
	sp	HUMAN	P86397									RPP14	Hydroxyacyl-thioester dehydratase type 2, mitochondrial	3	2	0	0		1	2		861.732	972.037	1014.3	906.864	729.161	921.95	769.853	806.822	941.91	897.522	284.173	287.778	202.758	196.996	281.505	227.613	240	311.914	314.222	239.393	0	0	0	0	0	0	0	0
	sp	HUMAN	P23396	M	PM				Nuc			RPS3	40S ribosomal protein S3	59	93	86	7		45	2		16193.2	17064.2	16952.6	15929.7	16418.5	17505.1	14292.7	16262.7	15831.2	14097.4	30874.5	30063.1	33665.7	33845.8	22298.3	25505.1	30124.7	28695.3	25799.3	31515.9	20656.3	20536.3	17611.8	19316.3	15950.9	15460.7	15683.8	17761.1
	tr	HUMAN	E9PJN9									RPS3	40S ribosomal protein S3 (Fragment)	2	1	0	0		2	2		485.564	504.327	483.527	434.89	479.538	458.605	380.406	414.393	454.036	351.29	282.962	293.17	303.664	243.964	215.147	238.525	271.415	281.291	262.091	259.554	0	0	0	0	0	0	0	0
	sp	HUMAN	Q9P2E9	M								RRBP1	Ribosome-binding protein 1	64	75	74	6		59	2		30466.1	15561.9	15669.5	14028.2	23093.2	18493.2	20311.2	24267.9	17246.3	18480.2	32554.9	33173.7	31048.9	28824.9	25166.8	27622.2	32788.9	29493.6	30667	21462	17553.5	10059.9	10166.6	9903.41	15737.7	14385.7	12504.4	17408.2
	sp	HUMAN	Q9P2E9-2	M								RRBP1	Isoform 1 of Ribosome-binding protein 1	1	1	1	0		0	2		540.808	289.954	249.624	264.874	408.292	286.87	311.993	419.147	335.815	321.89	272.427	320.413	276.172	431.493	232.216	260.398	322.927	283.568	320.829	189.919	166.102	86.7294	110.587	94.225	147.415	113.873	132.512	144.028
	sp	HUMAN	O15027-5	M								SEC16A	Isoform 5 of Protein transport protein Sec16A	25	28	15	0		20	2		6791.09	8197.43	8042.52	7531.47	7170.5	7290.17	6712.4	6842.34	6747.68	6649.74	7004.08	6848.88	6432.34	5300.45	5305.14	6177.23	6305.92	6326.75	6202.41	6808.28	2301.5	3089.75	2864.1	2866.07	2067.17	2026.6	2007.22	2188.2
	tr	HUMAN	J3KNL6									SEC16A	Protein transport protein Sec16A	3	1	3	0		0	2		201.378	237.99	274.154	243.484	198.069	212.975	191.843	206.37	210.5	196.27	252.406	263.677	239.724	172.937	185.627	208.363	255.689	234.104	213.512	178.184	412.892	535.012	508.196	485.114	382.156	402.276	351.692	567.38
	sp	HUMAN	P53992	M								SEC24C	Protein transport protein Sec24C	21	27	24	0		14	2		6040.4	6734.74	7056.08	6233.25	5626.85	6205.74	5927.3	5584.43	5802	6231.12	11814.1	11930.6	8455.78	8293.49	6550.13	7926.36	8315.79	7925.65	6743.8	6390.53	5010.69	6190.25	6205.85	5957.67	4011.57	3939.39	3645.53	4052.99
	tr	HUMAN	E7EP00									SEC24C	Protein transport protein Sec24C	1	0	0	0		0	2		104.04	109.816	105.554	118.847	127.74	148.276	115.545	124.808	123.429	96.5758	0	0	0	0	0	0	0	0	0	0	0	0	0	0	0	0	0	0
	sp	HUMAN	Q8NC51	M	PM				Nuc			SERBP1	Plasminogen activator inhibitor 1 RNA-binding protein	47	44	60	3		55	2		15058.8	15100.1	16342.7	16707.5	16717.5	16164.2	15379.1	17022.7	15291.6	16240.8	22334.4	21815.6	26098.2	27713.2	16756.7	21595.8	22519	21231.8	17841.8	11934.5	17819.7	19270.1	17657.3	19963.6	14085.2	14266.1	15727.1	16260.3
	sp	HUMAN	Q8NC51-3	M	PM				Nuc			SERBP1	Isoform 3 of Plasminogen activator inhibitor 1 RNA-binding protein	6	4	7	0		1	2		1230.96	1090.2	1318.6	1099.29	1068.13	1193.32	1081.56	1309.25	1027.93	1157.08	830.665	783.872	939.085	428.313	602.443	692.23	805.283	776.244	550.696	365.196	666.769	605.442	621.928	609.554	494.766	511.662	550.65	562.111
	sp	HUMAN	Q01105						Nuc			SET	Protein SET	14	29	20	0		22	2		6813.18	5281.86	5354.86	5141.86	5538.1	7032.55	5403.44	5795.16	5053.96	5921.34	13848.2	14669.3	13464.3	13817.7	7728.85	12272	10311.7	9465.7	7947.02	5823.52	6459.51	5776.06	5431.24	5977.82	4659.96	4636.3	4773.77	5191.76
	sp	HUMAN	Q01105-2						Nuc			SET	Isoform 2 of Protein SET	1	1	0	0		1	2		31.6507	34.0865	44.4337	35.5092	35.1025	27.7469	31.6179	27.4638	32.166	33.3395	208.24	607.609	690.349	2433.58	93.7825	1027.05	669.019	270.664	404.79	112.676	0	0	0	0	0	0	0	0
	sp	HUMAN	Q15637-5						Nuc			SF1	Isoform 5 of Splicing factor 1	13	26	21	0		16	2		2852.83	2883	2912.54	3245.66	2955.51	3310.5	2933.24	3008.43	2710.61	2624.58	7462.55	7145.64	6901.57	5846.6	5684.09	5944.4	6423.12	5909.38	4722.98	4211.13	4489.88	4170.91	3841.21	4630.58	3633.6	3574.95	3643.52	3468.32
	tr	HUMAN	H7C0N4									SF1	Splicing factor 1 (Fragment)	3	4	1	0		5	2		217.55	211.436	201.874	207.347	210.516	255.15	215.032	189.448	185.801	190.947	771.818	742.134	705.016	933.851	920.238	966.701	630.043	570.318	595.687	948.138	132.554	130.449	141.281	132.514	151.962	131.225	149.202	110.218
	sp	HUMAN	Q13435									SF3B2	Splicing factor 3B subunit 2	62	70	69	0		33	2		13953.4	14836.8	13946.5	14069.9	14422.7	14788.7	14970.4	13803.4	12995.4	13673.1	31843.1	30803	31715.5	28742.9	34941	32544.7	28238.4	27249.6	24981.9	22416.6	14626.8	14765.6	14336.3	14534	16800.7	14687.6	16833.7	12309.8
	tr	HUMAN	H0YCG1									SF3B2	Splicing factor 3B subunit 2 (Fragment)	1	1	0	0		0	2		78.8688	72.4292	67.6946	72.4509	82.0675	72.5554	78.6745	57.5112	45.8636	53.9288	29.0832	24.7163	35.8545	35.3017	31.3241	48.4847	27.1598	28.9702	29.6048	53.1288	0	0	0	0	0	0	0	0
	sp	HUMAN	Q9P270									SLAIN2	SLAIN motif-containing protein 2	10	6	6	0		8	2		2423.14	2499.72	2875.2	2604.82	2489.59	2657.77	2163.48	2491.86	2911.05	2321.6	1332.45	1469.76	1396.63	1251.58	949.259	1438.02	1470.56	1453.96	1437.42	1265.08	1571.39	1607.5	1542.86	1560.31	1306.56	1326.09	1304.99	1581.91
	tr	HUMAN	D6RIF6									SLAIN2	SLAIN motif-containing protein 2	0	0	1	0		1	2		0	0	0	0	0	0	0	0	0	0	0	0	0	0	0	0	0	0	0	0	190.373	183.44	172.168	216.498	191.623	178.566	131.6	267.727
	sp	HUMAN	Q8IWA5-2	M	PM							SLC44A2	Isoform 2 of Choline transporter-like protein 2	7	9	6	22		4	2		1699.96	1527.13	1743.41	1912.84	1677.61	1897.36	1930.99	2007.18	2490.42	2338.01	3681.32	3668.43	3249.09	3765.96	2721.63	2259.81	3592.24	3459.52	2969.19	2711.17	908.022	696.491	1028.5	731.883	1245.84	1120.09	967.99	1400.52
	sp	HUMAN	Q8IWA5-3	M	PM							SLC44A2	Isoform 3 of Choline transporter-like protein 2	0	0	0	3		0	2		0	0	0	0	0	0	0	0	0	0	0	0	0	0	0	0	0	0	0	0	0	0	0	0	0	0	0	0
	sp	HUMAN	Q9H2G2									SLK	STE20-like serine/threonine-protein kinase	36	28	33	0		35	2		6973.82	6454.11	6667.64	6717.06	8073	8749.16	8286.88	8044.62	8421.08	8635.91	6927.8	7086.86	7925.79	6326.26	5500.79	10173.6	7397.39	7083.74	6706.24	7225.48	5288.97	6287.62	5964.07	6433.37	5668.71	6015.42	5137.81	6460.53
	sp	HUMAN	Q9H2G2-2									SLK	Isoform 2 of STE20-like serine/threonine-protein kinase	2	2	1	0		1	2		344.189	381.856	348.419	348.92	451.994	427.913	447.87	434.006	456.002	442.512	362.654	431.235	429.303	380.626	386.922	595.013	434.752	386.995	421.694	416.606	187.259	228.668	266.852	245.868	180.8	225.665	167.56	213.982
	sp	HUMAN	Q8IYB5	M	PM							SMAP1	Stromal membrane-associated protein 1	3	2	2	0		3	2		1681.13	1873.18	2037.5	1991.4	1639.33	1851.44	1440.03	1672.71	1660.28	1754.26	1011.19	1005.85	1224.16	1103.55	858.191	1467.75	1055.01	1009.02	1000.31	1159.73	286.134	281.549	382.124	315.266	228.173	279.26	231.753	315.355
	sp	HUMAN	Q8IYB5-2	M	PM							SMAP1	Isoform 2 of Stromal membrane-associated protein 1	1	1	1	0		0	2		405.295	362.937	497.804	445.19	374.076	413.939	298.818	401.592	355.896	356.821	391.78	319.963	358.1	131.887	330.205	340.989	336.463	378.446	330.842	452.494	604.023	760.778	769.098	756.966	490.323	530.958	517.976	573.211
	sp	HUMAN	P51532	M				XC	Nuc			SMARCA4	Transcription activator BRG1	40	71	66	0		58	2		14813.3	14451	14891.6	14497.7	14658.8	14417.2	15384.1	13948.8	13717.2	15627	19134.2	19108.4	21245.4	26582.8	33887.4	23493.3	21349.9	22532.3	26014.9	24232.7	10832.6	11895.3	12515.2	11469.5	15582.4	14228.6	13791.1	10896.7
	sp	HUMAN	P51532-4	M				XC	Nuc			SMARCA4	Isoform 4 of Transcription activator BRG1	0	2	0	0		0	2		0	0	0	0	0	0	0	0	0	0	52.0668	69.4893	66.818	84.7692	92.4582	66.1888	52.2111	80.2778	88.1048	81.4771	0	0	0	0	0	0	0	0
	sp	HUMAN	Q8TAQ2									SMARCC2	SWI/SNF complex subunit SMARCC2	32	54	53	0		34	2		7681.95	7522.49	7424.91	7811.43	7684.05	7572.89	9251.37	7391.02	8133.87	8884.17	15797.7	15818.1	15187.8	15589.4	23966.7	18638.3	15307.8	15317.9	17440.2	17697.6	8096.99	9718.01	10545.4	9534.58	11114.7	10996.3	10151.8	8411.46
	sp	HUMAN	Q8TAQ2-3									SMARCC2	Isoform 3 of SWI/SNF complex subunit SMARCC2	1	1	1	0		2	2		356.248	322.613	298.208	384.554	345.125	311.841	430.771	277.957	318.317	362.79	55.3475	67.1612	68.0117	106.414	107.358	71.7345	63.3704	71.5122	83.7432	67.413	47.4951	59.7916	68.8531	58.4237	77.0116	89.4198	81.1741	59.8934
	sp	HUMAN	Q9NXE4-4	M								SMPD4	Isoform 4 of Sphingomyelin phosphodiesterase 4	19	20	17	0		13	2		3690.24	4028.92	3689.17	3790.13	4316.21	3773.26	4052.1	3911.5	4875.73	3869.6	4988.47	4948.15	5137.28	4830.87	10000.7	5761.79	5923.48	6620.96	8755.33	7479.69	2404.85	2605.37	2584.91	2415.02	3673.22	4091.26	3601.61	2888.29
	sp	HUMAN	Q9NXE4-2	M								SMPD4	Isoform 2 of Sphingomyelin phosphodiesterase 4	0	1	1	0		0	2		0	0	0	0	0	0	0	0	0	0	195.47	217.342	216.788	344.837	400.813	285.445	269.415	285.434	411.675	274.522	138.628	109.254	133.427	109.817	220.043	207.592	197.31	167.072
	sp	HUMAN	P18583-5									SON	Isoform D of Protein SON	52	70	71	0		48	2		10633.5	9934.3	10256.9	9690.22	10322.5	11923.1	10434.3	9543.54	9432.79	9490.82	20280.1	20384.3	23865.5	26749.6	41745.2	21292	22412.8	23375.2	30559.6	23429.4	11762.5	11488.2	10978.2	10867.6	17087.8	16152.1	17410.2	11238.7
	sp	HUMAN	P18583-3									SON	Isoform B of Protein SON	2	1	1	0		1	2		289.748	322.612	293.629	343.893	330.702	367.673	337.477	265.266	287.042	250.355	57.657	50.3776	48.8948	47.9927	130.61	74.1113	49.3952	100.539	90.9832	91.7187	214.346	177.642	212.341	150.426	274.051	224.769	238.957	144.162
	sp	HUMAN	O60271	M								SPAG9	C-Jun-amino-terminal kinase-interacting protein 4	20	38	30	0		30	2		5511.38	5226.32	5474.46	5753.55	5847.95	6258.42	6281.62	6112.31	6331.33	6554.48	12521.5	12988.1	13959.7	12996.2	10432.3	15952.9	14355.2	13476.9	12150.1	7708.93	5672.63	7694.39	7491.2	7402.49	6103.77	6710.63	5618.52	6465.07
	sp	HUMAN	O60271-4	M								SPAG9	Isoform 4 of C-Jun-amino-terminal kinase-interacting protein 4	1	0	1	0		0	2		309.632	320.11	271.659	288.861	314.536	317.254	270.32	251.674	276.024	306.898	0	0	0	0	0	0	0	0	0	0	275.946	595.404	440.641	612.824	257.188	461.574	260.461	455.647
	sp	HUMAN	Q13813-2	M	PM			XC				SPTAN1	Isoform 2 of Spectrin alpha chain, non-erythrocytic 1	41	13	28	0		66	2		8955.68	5855.6	7871.19	8536.45	11625.6	9212.75	11253	3878.81	4161.36	6863.48	2489.35	2541.3	3631.46	3485.07	1868.75	1799.04	1861.25	1950.47	1213.67	1283.67	5611.31	5401.79	4229.6	4729.05	4166.15	3315.22	5093.46	1264.43
	sp	HUMAN	Q13813-3	M	PM			XC				SPTAN1	Isoform 3 of Spectrin alpha chain, non-erythrocytic 1	1	0	0	0		0	2		217.974	116.615	192.147	201.762	260.776	210.447	214.06	74.1169	69.8086	158.177	0	0	0	0	0	0	0	0	0	0	0	0	0	0	0	0	0	0
	sp	HUMAN	O75494						Nuc			SRSF10	Serine/arginine-rich splicing factor 10	11	16	14	0		13	2		3594.61	3351.93	3869.99	3395.51	3177.8	4048.61	3425.71	3935.75	3855.1	3564.84	7298.62	7868.22	5808.65	4488.41	9619.21	7092.72	7694.49	7885.27	7364.35	5987.76	2979.79	2734.96	2816.94	2881.42	3420.06	3439.5	4636.43	3017.86
	sp	HUMAN	O75494-5						Nuc			SRSF10	Isoform 5 of Serine/arginine-rich splicing factor 10	1	0	0	0		0	2		30.3172	46.544	39.1957	32.7698	32.4329	45.3384	24.7183	15.2114	18.4544	27.333	0	0	0	0	0	0	0	0	0	0	0	0	0	0	0	0	0	0
	sp	HUMAN	Q05519						Nuc			SRSF11	Serine/arginine-rich splicing factor 11	7	14	8	0		9	2		2037.75	2301.38	2175.81	2004.65	1882.48	2138.84	1821.69	1812.8	1849.46	1923.98	10674.1	10179.5	10668.6	9947.59	9485.67	11052.2	8886.22	8806.45	8155.04	9437.36	1859.22	1967.62	1782.94	1896.71	1955.27	1630.4	1750.95	1504.11
	sp	HUMAN	Q05519-2						Nuc			SRSF11	Isoform 2 of Serine/arginine-rich splicing factor 11	0	0	0	0		0	2		0	0	0	0	0	0	0	0	0	0	0	0	0	0	0	0	0	0	0	0	0	0	0	0	0	0	0	0
	sp	HUMAN	Q9NUL3	M								STAU2	Double-stranded RNA-binding protein Staufen homolog 2	16	15	16	0		14	2		4056.98	3855.92	4150.69	4069.85	3955.32	4042.59	3380.06	3341.09	3187.45	3435.38	2562.04	2491.74	3626.51	2971.33	3270.1	3603.2	3319.87	3231.13	3579.54	3660	3994.15	4537.19	4709.75	4626.06	3121.84	3278.85	3656.05	3303.97
	sp	HUMAN	Q9NUL3-7	M								STAU2	Isoform 7 of Double-stranded RNA-binding protein Staufen homolog 2	0	0	1	0		0	2		0	0	0	0	0	0	0	0	0	0	0	0	0	0	0	0	0	0	0	0	98.2434	98.4613	98.7918	100.639	96.7337	99.7347	88.0611	80.6147
	sp	HUMAN	Q9Y2Z0						Nuc			SUGT1	Suppressor of G2 allele of SKP1 homolog	41	38	43	0		21	2		9326.25	10238.8	9480.02	9866.41	11713.1	11464.4	9459.17	10051.3	11838.3	9309.65	13771.7	12635.7	14167	11820.6	8828.55	13782.5	11806.5	11454.3	10527.1	10843.4	9290.95	10176.8	8464.9	9776.04	6901.65	7708.81	7199.36	8280.01
	sp	HUMAN	Q9Y2Z0-2						Nuc			SUGT1	Isoform 2 of Suppressor of G2 allele of SKP1 homolog	0	1	0	0		0	2		0	0	0	0	0	0	0	0	0	0	94.7023	118.354	112.085	99.5389	66.9872	126.522	94.0826	104.833	90.8068	82.5136	0	0	0	0	0	0	0	0
	sp	HUMAN	O60506	M					Nuc			SYNCRIP	Heterogeneous nuclear ribonucleoprotein Q	26	58	35	0		26	2		5220.01	6023.64	5152.85	5518.44	5655.59	5815.47	6073.8	5217.32	5892.72	5330.39	18974.6	18608.3	18648.1	16528.5	13805.4	18158.6	16915.8	17053.5	14796.4	12524.4	9013.82	8401.33	8594.7	8600.73	8127.25	7184.52	8464.25	7944.96
	sp	HUMAN	O60506-3	M					Nuc			SYNCRIP	Isoform 3 of Heterogeneous nuclear ribonucleoprotein Q	1	1	2	0		2	2		295.787	254.039	257.724	260.272	252.406	266.692	228.173	368.309	304.451	284.95	445.704	472.811	415.615	737.456	309.841	431.003	411.9	420.174	365.251	242.314	756.568	834.114	786.758	847	590.788	590.803	532.562	694.237
	sp	HUMAN	Q9UL54	M					Nuc			TAOK2	Serine/threonine-protein kinase TAO2	9	6	8	0		4	2		1526.4	1423.46	1711.12	1524.14	1558.74	1509.76	1424.71	1762.53	1802.85	1644.77	908.53	860.778	1039.8	938.527	1264.34	1032.91	1114.43	1185.77	1344.26	1384.41	1358.99	970.979	1058.84	1019.77	1573.81	1534.18	1595.59	1602.64
	sp	HUMAN	Q9UL54-2	M					Nuc			TAOK2	Isoform 2 of Serine/threonine-protein kinase TAO2	1	0	1	0		1	2		118.868	96.2524	118.741	117.675	131.259	130.887	92.3631	140.388	150.32	101.007	0	0	0	0	0	0	0	0	0	0	66.4991	57.2183	67.1768	65.462	61.1052	55.8237	51.3917	76.5977
	sp	HUMAN	P15923						Nuc			TCF3	Transcription factor E2-alpha	9	10	7	0		4	3		3386.88	2981.59	2954.46	2919.17	2579.27	2115.55	2035.99	1933.02	1545.19	1728.52	2113.42	2119.66	2671.75	2198.93	1790.23	1727.33	2222.75	1947.56	1654.58	1353.65	1821.71	2731.94	2559.5	2732.59	1625.89	1336.21	1283.09	1554.28
	sp	HUMAN	P15923-2						Nuc			TCF3	Isoform E47 of Transcription factor E2-alpha	7	2	2	0		4	3		2713.09	2080.22	2181.9	2068.33	1947.59	1734.71	1626.63	1544.5	1289.19	1426.28	1500.68	1550.46	1705.77	1185.68	1094.55	1197.25	1460.28	1273.93	1117.04	1050.28	417.875	704.921	635.266	699.026	378.327	356.237	256.723	393.501
	tr	HUMAN	K7ELF3									TCF3	Transcription factor E2-alpha (Fragment)	1	0	1	0		0	3		244.37	193.088	183.288	186.777	171.969	113.76	109.246	119.831	97.9919	106.792	0	0	0	0	0	0	0	0	0	0	121.829	164.382	139.165	165.633	112.155	92.2706	83.5227	120.623
	sp	HUMAN	P15884-3						Nuc			TCF4	Isoform SEF2-1D of Transcription factor 4	1	0	0	0		1	2		503.858	581.059	606.178	554.333	521.508	312.431	708.986	214.596	182.58	377.753	0	0	0	0	0	0	0	0	0	0	0	0	0	0	0	0	0	0
	sp	HUMAN	P15884						Nuc			TCF4	Transcription factor 4	0	0	0	0		1	2		0	0	0	0	0	0	0	0	0	0	0	0	0	0	0	0	0	0	0	0	0	0	0	0	0	0	0	0
	sp	HUMAN	Q13428-4						Nuc			TCOF1	Isoform 4 of Treacle protein	63	70	65	5		49	2		18569.2	18219.2	16367.5	16336.9	19238	21009	19151.4	17932.2	18676.2	17923.2	25821.5	25432.3	27440.5	34706.1	46334.9	32000.4	25806.8	27631.5	32746.5	24596.4	14426.4	13343.8	13743.5	13213	17755.6	17288	17962.5	13719.2
	sp	HUMAN	Q13428-7						Nuc			TCOF1	Isoform 7 of Treacle protein	1	1	2	0		1	2		215.806	233.017	251.946	225.084	224.211	262.977	212.688	92.3848	161.625	154.837	73.9156	97.416	71.3401	107.362	147.969	113.187	44.3313	60.4339	74.9365	73.1899	379.35	436.19	403.148	402.015	448.064	361.651	481.514	115.848
	sp	HUMAN	Q01085-2						Nuc			TIAL1	Isoform 2 of Nucleolysin TIAR	14	17	14	0		12	2		3147.97	3234.73	3358.98	3312.07	3059.26	3183.53	3045.52	2909.58	2790.14	3124.43	4533.59	4508.93	4009.89	3337.89	3516.57	4478.29	3971.21	4003.61	3096.74	3852.34	2277.85	2300.59	2319.66	2262.29	2027.32	1964.45	2086.32	1775.86
	sp	HUMAN	Q01085						Nuc			TIAL1	Nucleolysin TIAR	0	1	0	0		0	2		0	0	0	0	0	0	0	0	0	0	11.2889	20.7715	22.8662	170.046	8.48296	33.1806	34.1159	23.2702	29.5158	11.6088	0	0	0	0	0	0	0	0
	sp	HUMAN	P04183									TK1	Thymidine kinase, cytosolic	9	14	16	0		5	2		2323.31	1670.9	1986.91	2010.29	2712.85	1906.58	1245.48	2881.19	1973.19	1734.92	1972.7	1644.3	4178.29	2879.07	3822.75	7685.83	4898.94	4091.16	4589.81	10813.1	3127.4	3383.84	4414.76	3090.97	3201.38	3868.98	2917.31	3785.64
	tr	HUMAN	K7ERV3									TK1	Thymidine kinase	1	0	3	0		0	2		116.968	75.3923	62.4794	83.4683	125.997	101.16	75.5358	131.605	164.121	76.7897	0	0	0	0	0	0	0	0	0	0	416.896	397.496	318.408	410.178	555.031	689.888	398.513	792.466
	tr	HUMAN	G3V2F7									TMEM189	HCG2044781	4	8	7	0		6	2		975.57	1290.65	1153.03	1113.79	964.667	962.282	835.092	855.402	812.846	879.217	2918.81	2758.92	2633.55	2953.15	1675.89	2007.66	2188.67	2104.11	1580.25	961.929	985.188	1262.42	1244.62	1246.09	675.065	748.958	706.567	800.177
	sp	HUMAN	A5PLL7	M								TMEM189	Transmembrane protein 189	0	0	0	0		0	2		0	0	0	0	0	0	0	0	0	0	0	0	0	0	0	0	0	0	0	0	0	0	0	0	0	0	0	0
	sp	HUMAN	P42166	M					Nuc			TMPO	Lamina-associated polypeptide 2, isoform alpha	25	49	31	1		28	4		7099.31	7076.58	7203.16	7582.28	6514.45	8252.84	7092.61	5948.25	6986.92	6758.34	10734.3	11135.1	12849.6	13241.4	16280.1	16874.9	12447.1	12683.1	14263.4	17043.3	5044.75	5720.27	5513.96	5611.5	6886.85	6354.82	6103.46	5308.37
	sp	HUMAN	P42167	M					Nuc			TMPO	Lamina-associated polypeptide 2, isoforms beta/gamma	11	29	23	1		26	4		2298.2	2451.36	2270.47	2445.21	2366.28	1898.43	2924.39	2610.33	3092.05	2862.51	7591.99	7852.27	9038.22	12629.6	18053	11893.3	9196.96	11276.5	13129.2	12221.8	4249.67	4384.98	4543.62	4220.05	6796.4	5708.16	5416.35	5013.55
	sp	HUMAN	P42167-2	M					Nuc			TMPO	Isoform Gamma of Lamina-associated polypeptide 2, isoforms beta/gamma	2	1	1	0		0	4		852.046	966.873	1091.85	1193.23	999.382	640.574	1785.36	1324.52	1346.03	1437.54	293.74	462.673	514.47	436.271	2462.36	291.757	724.912	1025.83	1793.36	281.966	93.2605	99.4099	107.215	75.4649	81.2289	122.137	190.796	115.284
	tr	HUMAN	H0YJH7									TMPO	Thymopentin (Fragment)	1	0	0	0		0	4		120.62	156.326	195.504	135.399	101.491	214.901	103.103	116.864	109.278	90.9562	0	0	0	0	0	0	0	0	0	0	0	0	0	0	0	0	0	0
	sp	HUMAN	Q68CZ2									TNS3	Tensin-3	21	24	19	0		3	2		5941.06	5776.07	6207.34	6092.24	6109.24	6184.88	5879	5659.66	5601.95	5851.54	4154.97	4351.78	6375.1	5886.2	5535.45	6586.78	5993.48	5771.06	6134.86	7992.62	3153.04	3600.83	3309.27	3412.6	2736.31	2797.75	2921.03	2876.06
	tr	HUMAN	E9PCX8									TNS3	Tensin-3 (Fragment)	1	1	1	0		0	2		129.869	90.7366	119.02	113.425	123.195	140.136	112.132	136.946	148.016	129.444	54.1504	69.2455	77.6298	77.4686	83.8978	95.1349	85.3183	79.4931	81.8615	136.506	53.5926	47.3031	50.8485	41.2591	44.7383	51.481	54.9879	71.2882
	sp	HUMAN	Q02880						Nuc			TOP2B	DNA topoisomerase 2-beta	67	133	127	0		92	2		23477.2	24003	22024.5	27434	20527.7	18586	25057.7	19277.8	20058.6	23524.4	37770.5	37843.1	38377.1	42546	93378.1	45006.8	42383.9	46553.3	66917.9	50330.1	21689.4	20972.6	28578.8	21433.3	34577.3	32733.7	27876.1	25229.2
	sp	HUMAN	Q02880-2						Nuc			TOP2B	Isoform Beta-1 of DNA topoisomerase 2-beta	1	1	1	0		0	2		34.6025	41.7428	47.4478	60.2646	31.1779	20.3118	39.943	22.464	28.5634	33.9308	71.691	61.6461	64.1549	51.1233	194.591	79.0441	57.2586	84.4908	110.568	68.0535	138.217	159.853	217.979	147.868	200.508	224.288	193.902	139.898
	sp	HUMAN	Q5JTV8	M					Nuc			TOR1AIP1	Torsin-1A-interacting protein 1	17	23	16	0		5	3		4466.32	4318.37	3783.36	3506.46	4557.88	4794.24	5936.12	4083.39	4765.1	5264.12	5403.34	5471.14	6050.48	5458.55	10783.2	6058.19	6371.73	6515.55	8196.85	7464.01	2304.04	1879.32	2059.99	1934.87	3374.08	3517.34	3410.59	2820.62
	tr	HUMAN	J3KN66									TOR1AIP1	Torsin-1A-interacting protein 1	0	1	0	0		1	3		0	0	0	0	0	0	0	0	0	0	143.545	135.834	152.362	153.027	226.381	137.619	153.85	152.313	163.336	103.32	0	0	0	0	0	0	0	0
	tr	HUMAN	H0Y4R4									TOR1AIP1	Torsin-1A-interacting protein 1 (Fragment)	0	0	0	0		1	3		0	0	0	0	0	0	0	0	0	0	0	0	0	0	0	0	0	0	0	0	0	0	0	0	0	0	0	0
	sp	HUMAN	O43399-7									TPD52L2	Isoform 7 of Tumor protein D54	16	19	17	0		7	2		4483.44	5155.59	4864.12	4886.09	4557.9	4527.64	5050.42	4801.09	4521.51	5433.1	7423.46	7200.79	6442.29	6464.59	4441.1	4637.18	5566.68	5440.55	3892.5	2420.23	3077.42	3862.78	4399.49	4156.08	2501.06	2644.64	2550.31	2917.88
	sp	HUMAN	O43399-3									TPD52L2	Isoform 3 of Tumor protein D54	1	2	1	0		0	2		401.003	665.22	596.265	467.711	505.768	762.748	689.301	499.508	577.984	640.644	526.86	1381.91	1140.82	6848	432.709	1368.06	1367.84	562.234	854.259	327.867	105.099	143.918	127.809	133.356	98.8798	112.364	94.9582	109.59
	sp	HUMAN	P06753									TPM3	Tropomyosin alpha-3 chain	16	26	27	6		16	3		3341.54	2879.54	3003.55	3212.62	4101.95	4149.73	3498.44	4060.56	4083.92	3885.58	8599.45	7980.29	10539.7	7320.61	6670.98	8133	8838.55	8467.37	6877.96	5709.09	5455.55	4355.27	4737.14	4404.89	4757.06	4795.21	5099.56	5804.69
	sp	HUMAN	P06753-2									TPM3	Isoform 2 of Tropomyosin alpha-3 chain	24	30	18	1		18	3		5849.19	5088	5901.55	5760.4	6893.47	5853.89	4924.41	6462.61	6139.45	5666.03	7876.74	7283.95	10154.5	7061.51	6319.57	7325.7	8294.38	8054.37	6732.09	5191.95	3940.64	3219.72	3342.24	3050.7	2569.98	2722.32	3220.42	3158.26
	sp	HUMAN	P06753-3									TPM3	Isoform 3 of Tropomyosin alpha-3 chain	0	2	1	0		1	3		0	0	0	0	0	0	0	0	0	0	425.871	432.458	592.683	428.225	338.8	412.252	552.737	501.176	471.543	354.955	200.577	232.747	164.363	148.56	404.792	314.06	236.878	229.654
	sp	HUMAN	P67936	M								TPM4	Tropomyosin alpha-4 chain	9	8	7	0		1	2		1799.41	1027.82	1162.01	1328.07	2083.04	2367.03	2328.06	2355.82	2521.91	2828.33	4005.66	4247.41	4048.84	4435.05	2749.83	4639.81	4188.29	3448.41	2997.74	2707.42	1661.74	1071.46	1142.33	1230.88	1663.98	1760.48	1721.02	2492.3
	sp	HUMAN	P67936-2	M								TPM4	Isoform 2 of Tropomyosin alpha-4 chain	2	9	6	0		2	2		799.567	717.243	409.909	684.398	1344.87	784.913	1318.34	869.316	1481.54	1103.45	2357.28	2629.21	3030.55	2210.56	1888.38	2540.24	2725.96	2546.82	2293.6	1836.08	1276.85	1268.57	948.517	1395.3	1271.88	1746.25	1150.65	2311.63
	sp	HUMAN	Q9UPN9	M					Nuc			TRIM33	E3 ubiquitin-protein ligase TRIM33	27	25	22	0		18	2		5566.81	6251.15	5557.82	6126.78	5930.53	5503.09	5959.92	5039.05	5819.12	5534.52	5428.21	5427.65	6188.63	6123.65	7180.16	7202.32	6332.56	6489.44	7798.98	9141.05	3482.5	3734.22	3880.01	3718.96	3397.85	3906.86	2979.2	3783.17
	sp	HUMAN	Q9UPN9-2	M					Nuc			TRIM33	Isoform Beta of E3 ubiquitin-protein ligase TRIM33	1	0	3	0		1	2		272.701	288.587	306.815	316.285	243.304	123.618	257.324	219.997	234.188	267.022	0	0	0	0	0	0	0	0	0	0	644.738	699.857	782.481	679.21	774.05	729.522	752.554	689.537
	sp	HUMAN	Q9C026-4									TRIM9	Isoform 4 of E3 ubiquitin-protein ligase TRIM9	10	5	3	0		9	2		1880.66	2542.98	2723.33	2667.7	2246.37	2321.38	2114.76	1822.03	1950.28	1913.56	616.065	660.393	832.427	819.356	601.334	834.799	693.876	682.2	690.661	843.538	264.967	281.185	304.333	278.235	237.822	240.969	265.512	196.208
	sp	HUMAN	Q9C026-5									TRIM9	Isoform 5 of E3 ubiquitin-protein ligase TRIM9	1	0	2	0		1	2		181.677	166.582	172.097	191.563	166.749	169.58	188.158	123.921	143.978	171.266	0	0	0	0	0	0	0	0	0	0	145.604	212.307	206.224	221.418	138.755	185.453	133.448	148.506
	tr	HUMAN	B7Z904									TXNRD1	Thioredoxin reductase 1	21	36	21	0		13	2		4382.07	4745.37	5038.6	4599.42	5880.73	7065.63	6352.26	5240.39	5413.86	6469.49	10284.3	9748.67	9917.37	7737.66	7185.61	14717.9	9773.83	9122.11	7126.12	6483.19	3463.38	3747.93	3240.47	3469.56	3764.36	4310.95	3785.69	3456.78
	tr	HUMAN	E9PNQ6									TXNRD1	Thioredoxin reductase 1, cytoplasmic	0	2	0	0		0	2		0	0	0	0	0	0	0	0	0	0	125.386	130.121	157.587	142.84	143.425	475.985	125.132	135.361	147.187	225.99	0	0	0	0	0	0	0	0
	sp	HUMAN	Q9NNW7									TXNRD2	Thioredoxin reductase 2, mitochondrial	6	12	8	0		13	2		1445.3	1265.69	1156.87	1101.2	1546.94	1810.19	2084.07	1597.18	1641.27	2052.29	4832.72	4812.71	3996.09	4037.8	4471.06	3687.22	3922.1	3541.75	3564.13	2963.06	1632.82	1236.68	1427.73	1210.29	1740.53	1868.77	2162.69	1717.13
	tr	HUMAN	F5H2V0									TXNRD2	Thioredoxin reductase 2, mitochondrial	0	0	1	0		0	2		0	0	0	0	0	0	0	0	0	0	0	0	0	0	0	0	0	0	0	0	361.485	182.802	283.334	197.442	425.229	433.684	480.57	431.498
	sp	HUMAN	Q14157-5									UBAP2L	Isoform 5 of Ubiquitin-associated protein 2-like	27	38	33	1		19	2		7364.43	7573.85	7880.46	6921.07	7367.91	8587.8	7146.37	7187.9	6731.85	6947.12	13969.6	14621.8	15945.5	16644.1	10328	16512.2	13152	11371.8	11049.8	12025.5	7651.62	8777.22	7705.33	8566.26	6510.26	6869.74	6496.74	7114.5
	sp	HUMAN	Q14157-1									UBAP2L	Isoform 2 of Ubiquitin-associated protein 2-like	2	1	1	0		1	2		660.705	730.909	734.228	743.234	819.746	729.026	655.421	657.925	678.234	570.236	276.198	270.047	327.033	250.243	248.486	324.694	287.649	307.584	285.969	276.592	226.32	236.489	162.336	219.232	182.566	181.292	162.839	194.4
	sp	HUMAN	Q9C0C9						Nuc			UBE2O	Ubiquitin-conjugating enzyme E2 O	26	45	35	0		32	2		7530.09	7574.62	7646.37	8072.76	7639.14	6965.89	6353.28	7212.5	6739.63	6765.5	12778.9	12701.8	15394	11743.8	10224	13317.7	13217.3	12491.7	11489.4	8875.46	8747.85	8921.83	8769.48	8199.58	6174.57	6215.35	6368.19	6637.99
	tr	HUMAN	K7ES11									UBE2O	Ubiquitin-conjugating enzyme E2 O (Fragment)	0	0	1	0		1	2		0	0	0	0	0	0	0	0	0	0	0	0	0	0	0	0	0	0	0	0	45.8046	38.2521	42.5834	32.7916	21.6543	25.6732	35.0558	29.878
	sp	HUMAN	Q6ZT12-4	M								UBR3	Isoform 4 of E3 ubiquitin-protein ligase UBR3	2	3	9	0		6	2		376.722	317.043	302.689	360.175	374.304	287.329	355.47	267.851	257.474	342.749	340.575	346.522	425.591	444.117	252.033	248.789	349	317.286	267.542	247.629	1458.53	1356.79	1315.86	1466.61	1133.85	1225.07	1205.31	1087.33
	tr	HUMAN	H0Y3K2									UBR3	E3 ubiquitin-protein ligase UBR3 (Fragment)	1	0	0	0		0	2		31.6877	36.391	32.7901	32.5284	40.5276	30.3122	31.9392	28.7778	25.0191	23.726	0	0	0	0	0	0	0	0	0	0	0	0	0	0	0	0	0	0
	sp	HUMAN	P17480						Nuc			UBTF	Nucleolar transcription factor 1	47	55	62	0		42	2		12770.2	12722	12781.7	11327.4	11669.4	12361.7	12921.1	11188.5	12239.9	11932	19317.3	19514.3	19183.3	17707.1	26189.4	16928.2	18522.7	20119.3	24181.8	18149.5	11737.2	11603	11060.8	11365.5	13798.1	12535.9	12772	11382.7
	sp	HUMAN	P17480-2						Nuc			UBTF	Isoform UBF2 of Nucleolar transcription factor 1	2	3	1	0		1	2		385.799	448.648	475.408	426.509	475.124	334.457	496.56	326.639	565.029	361.011	238.547	217.461	200.767	313.699	226.98	261.045	213.245	245.854	269.348	277.567	127.323	101.716	100.627	92.3169	118.16	106.606	96.1377	98.8128
	sp	HUMAN	Q9Y5K5						Nuc			UCHL5	Ubiquitin carboxyl-terminal hydrolase isozyme L5	6	18	9	0		8	2		1099.02	1604.48	929.578	1543.61	1647.9	1020.09	1326.15	1011.94	1538.39	999.18	5427.08	5637.67	5942.76	5723.92	4966.7	6337.36	5624.43	5510	5517.09	6954.98	2473.65	2391.54	2636.7	2451.35	2100.87	2036.07	1872.73	2202.44
	sp	HUMAN	Q9Y5K5-3						Nuc			UCHL5	Isoform 3 of Ubiquitin carboxyl-terminal hydrolase isozyme L5	0	1	0	0		0	2		0	0	0	0	0	0	0	0	0	0	53.5807	50.5603	54.5942	47.2108	50.3397	61.5065	50.9913	57.271	50.4682	62.6553	0	0	0	0	0	0	0	0
	sp	HUMAN	P14927	M								UQCRB	Cytochrome b-c1 complex subunit 7	13	9	29	0		10	2		4191.34	3821.43	3102.41	3270.51	4554.67	4232.58	4637.31	4478.36	4827.84	4173.61	2883.01	2739.72	2926.84	2364.31	4257.51	2296.02	2993.1	3005.11	3721.88	3932.17	3775.5	2954.14	3185.34	2761.88	4283.35	3933.83	5093.88	4129.26
	tr	HUMAN	E5RHG9									UQCRB	Cytochrome b-c1 complex subunit 7	0	0	2	0		0	2		0	0	0	0	0	0	0	0	0	0	0	0	0	0	0	0	0	0	0	0	192.434	293.807	68.457	158.312	230.981	220.583	159.767	100.441
	sp	HUMAN	Q9P0L0-2	M	PM							VAPA	Isoform 2 of Vesicle-associated membrane protein-associated protein A	21	23	23	1		21	2		7619.29	7209.58	6677.85	7484.34	7509.58	7810.61	7471.84	7226.58	8425.89	8135.02	11486.7	10869.7	10709.4	7912.72	15880.7	10376.5	10547.1	11770.2	13147.9	12699.8	4564.26	3921.91	4703.67	4472.34	5533.77	5858.96	5955.99	5763.97
	sp	HUMAN	Q9P0L0	M	PM							VAPA	Vesicle-associated membrane protein-associated protein A	4	5	2	0		1	2		934.64	927.772	844.921	937.013	956.391	978.168	917.089	852.004	1028.12	962.585	1440.87	1567.22	1474.81	968.024	2174.23	1332.86	1653.81	1819.04	1989.02	1880.59	904.573	815.727	857.154	795.791	1240.13	1051.91	1183.91	996.645
	sp	HUMAN	Q96RL7	M								VPS13A	Vacuolar protein sorting-associated protein 13A	24	31	26	0		4	2		5225.54	4456.1	4523.41	4842.98	5274.94	4835.27	6123.17	4916.63	5124	5674.92	6946.6	6905.65	5983.65	5839.67	7022.13	7036.9	6444.52	6417.3	6623.9	6985.15	5161.68	4563.25	5298.1	4735.92	6230.3	6305.7	5899.5	6142.19
	sp	HUMAN	Q96RL7-2	M								VPS13A	Isoform 2 of Vacuolar protein sorting-associated protein 13A	0	2	0	0		0	2		0	0	0	0	0	0	0	0	0	0	221.314	258.471	180.525	213.95	157.4	181.17	196.954	159.563	161.49	148.083	0	0	0	0	0	0	0	0
	sp	HUMAN	O95785						Nuc			WIZ	Protein Wiz	22	24	16	0		16	2		5048.65	5871.31	5317.25	5438.61	5411.85	5982.76	5963.45	4958.51	5812.29	5238.69	7239.02	7408.27	7494.94	9145.55	13661.7	8330.75	7401.3	8761.69	9526.55	7439.47	1956.52	1866.44	2043.5	1839.94	2675.46	2685.03	2337.33	1967.79
	tr	HUMAN	M0QXA7									WIZ	Protein Wiz	2	4	2	0		4	2		352.301	456.256	487.663	472.228	433.744	541.093	502.173	420.121	473.61	433.638	1740.92	1908.65	2174.03	1758.75	2480.88	2125.32	1883.16	1742.05	2116.81	1371.14	392.753	389.132	424.572	343.501	592.564	523.589	540.423	380.225
	sp	HUMAN	P67809	M					Nuc			YBX1	Nuclease-sensitive element-binding protein 1	45	34	33	0		28	2		11297.9	11408	12967.5	11569.1	11573	17331.2	11399.6	11134.8	10525.7	10426.7	11209.7	11254.4	11026.8	9626.91	7634.7	11237.4	9926.64	10172.7	6502.16	6115.54	5925.58	5126.74	5138.25	5790.8	3448.78	3923.62	4973.42	4330.88
	tr	HUMAN	C9J5V9									YBX1	Nuclease-sensitive element-binding protein 1 (Fragment)	0	0	1	0		0	2		0	0	0	0	0	0	0	0	0	0	0	0	0	0	0	0	0	0	0	0	159.56	150.622	116.587	171.581	180.764	162.202	157.934	160.276
	sp	HUMAN	P16989						Nuc			YBX3	Y-box-binding protein 3	15	13	8	0		15	2		3783.36	4133.22	4739.39	3812.21	3700.07	6100.04	3865.73	3260.19	2915.65	3453.83	3511.43	4760.13	5533.01	7486.8	2393.88	6152.83	4521.05	3416.63	2656.96	1978.95	1891.45	2081.21	1724.6	1884.84	1415.03	1330.97	1536.66	1230.84
	sp	HUMAN	P16989-2						Nuc			YBX3	Isoform 2 of Y-box-binding protein 3	0	0	0	0		2	2		0	0	0	0	0	0	0	0	0	0	0	0	0	0	0	0	0	0	0	0	0	0	0	0	0	0	0	0
	sp	HUMAN	P49750-4						Nuc			YLPM1	Isoform 4 of YLP motif-containing protein 1	48	41	53	0		26	2		14568.3	14410	13916.6	14823.9	12899.2	13725.2	14777.3	12432.2	13550	13902.2	14376.5	13907.5	13583.5	12735	19224.2	15031.4	13425.9	13775.6	14724.9	14806.9	10495.3	10402.6	10883.2	10698.3	13590.2	12326.5	13362.9	10274.2
	tr	HUMAN	U3KQT9									YLPM1	YLP motif-containing protein 1 (Fragment)	0	0	2	0		0	2		0	0	0	0	0	0	0	0	0	0	0	0	0	0	0	0	0	0	0	0	75.7295	224.066	254.51	209.785	82.2312	61.7673	70.5974	58.2979
	sp	HUMAN	Q96MU7						Nuc			YTHDC1	YTH domain-containing protein 1	20	20	18	0		14	2		6583.85	6653.8	6095.89	6532.59	6193.32	6073.42	7262.7	6105.99	6406.1	6604.23	6463.43	6964.24	6153.78	7694.47	8274.59	7405.21	6948.01	6336.85	7494.48	8107.64	3112.4	3075.39	3255.32	3304.18	4118.97	3775.6	3840.23	3524.4
	tr	HUMAN	J3QR07									YTHDC1	YTH domain-containing protein 1	0	1	1	0		0	2		0	0	0	0	0	0	0	0	0	0	219.629	229.939	206.738	202.299	294.041	196.893	207.868	223.852	259.199	244.371	91.1436	110.523	95.1621	83.8691	129.253	112.859	116.928	94.6871
	sp	HUMAN	Q5T200									ZC3H13	Zinc finger CCCH domain-containing protein 13	23	27	19	0		23	2		4656.69	5074.6	5015.7	4999.01	4633.06	5075.83	5005.07	4454.7	4846.03	4971	5051.65	5493.74	4706.77	9159.01	6344.99	5291.12	4727.31	4661.55	5309.7	4818.71	2695.87	2714.87	2763.65	2755.5	3209.42	3052.83	3249.25	2572.78
	sp	HUMAN	Q5T200-2									ZC3H13	Isoform 2 of Zinc finger CCCH domain-containing protein 13	1	1	0	0		1	2		131.995	138.399	136.129	138.298	122.3	160.363	123.448	74.7087	78.0883	102.562	65.1886	62.3106	61.1829	28.8495	80.8085	39.205	42.0006	46.514	43.5238	51.9153	0	0	0	0	0	0	0	0
	sp	HUMAN	Q6PJT7						Nuc			ZC3H14	Zinc finger CCCH domain-containing protein 14	23	30	24	0		13	3		6014	5991.01	5911.07	6364.47	6992.21	7274.95	7613.17	5440.44	6027.53	5444.7	6485.02	6841.9	6505.47	8195.3	8883.09	7730.23	6279.01	6489.8	6835.36	7170.45	5178.04	3858.83	4200.21	4560.3	5203.99	5483.02	6106.43	4351.35
	sp	HUMAN	Q6PJT7-9						Nuc			ZC3H14	Isoform 9 of Zinc finger CCCH domain-containing protein 14	1	0	3	0		2	3		47.3096	44.5692	25.9367	38.8339	46.0174	79.8218	56.0627	30.5371	35.2251	42.9499	0	0	0	0	0	0	0	0	0	0	210.414	178.83	214.416	206.304	219.158	223.754	273.443	186.208
	sp	HUMAN	Q6PJT7-3						Nuc			ZC3H14	Isoform 3 of Zinc finger CCCH domain-containing protein 14	0	1	1	0		0	3		0	0	0	0	0	0	0	0	0	0	264.139	283.354	259.43	116.064	475.132	369.258	212.726	249.409	283.726	484.755	241.386	238.321	216.296	222.218	286.846	269.108	312.717	168.39
	sp	HUMAN	Q7Z2W4						Nuc			ZC3HAV1	Zinc finger CCCH-type antiviral protein 1	17	21	16	0		22	2		3151.22	3702.36	3503.3	3437.9	3391.33	4001.02	3656.99	3254.02	3443.55	3394.6	4481.04	4324.78	4731.58	4462.74	5443.95	7777.25	5315.82	5432.6	5475.94	8190.68	2404.31	1015.11	1347.71	1107.86	2459.48	2904.71	2866.17	2649.32
	tr	HUMAN	C9J6P4									ZC3HAV1	Zinc finger CCCH-type antiviral protein 1	1	0	0	0		0	2		87.3739	78.728	83.2859	83.2467	89.5168	83.6459	91.6193	75.5842	84.834	72.7903	0	0	0	0	0	0	0	0	0	0	0	0	0	0	0	0	0	0
	sp	HUMAN	Q5W0Z9	M	PM							ZDHHC20	Probable palmitoyltransferase ZDHHC20	1	2	2	0		4	2		238.928	250.537	282.127	298.972	252.83	250.419	213.345	265.906	275.396	217.971	119.884	150.833	167.264	225.237	211.918	195.607	204.162	195.627	234.458	294.942	332.834	264.548	326.992	273.058	441.401	363.349	439.885	422.051
	sp	HUMAN	Q5W0Z9-3	M	PM							ZDHHC20	Isoform 3 of Probable palmitoyltransferase ZDHHC20	0	0	1	0		0	2		0	0	0	0	0	0	0	0	0	0	0	0	0	0	0	0	0	0	0	0	264.6	198.077	239.353	188.224	285.297	258.497	339.251	317.524
	sp	HUMAN	Q9NPA5						Nuc			ZFP64	Zinc finger protein 64 homolog, isoforms 1 and 2	3	2	1	0		3	2		862.878	862.86	825.981	798.425	674.634	781.251	1034.23	240.463	391.019	542.56	658.101	654.773	460.226	415.134	618.333	451.38	355.891	345.917	403.424	376.348	68.2895	87.9424	80.9435	118.05	71.3011	72.3738	78.2602	45.2609
	sp	HUMAN	Q9NTW7						Nuc			ZFP64	Zinc finger protein 64 homolog, isoforms 3 and 4	0	0	1	0		1	2		0	0	0	0	0	0	0	0	0	0	0	0	0	0	0	0	0	0	0	0	66.7121	101.769	111.648	94.7014	79.2287	80.7172	68.6287	62.9499
	sp	HUMAN	Q9ULU4-7						Nuc			ZMYND8	Isoform 7 of Protein kinase C-binding protein 1	31	34	38	0		21	2		8649.09	8472.39	8084.68	7874.26	7376.63	7079.33	8071.35	7208.75	6362.15	7727.78	7277.21	7209.62	6774.74	9523.29	11212.5	7270.37	6670.1	6928.58	8520.19	8128.3	7465.78	7665.35	8468.02	7731.23	8186.52	9399.43	9053.65	6955.79
	sp	HUMAN	Q9ULU4-13						Nuc			ZMYND8	Isoform 13 of Protein kinase C-binding protein 1	1	1	0	0		1	2		203.5	206.273	208.627	204.485	184.505	181.441	170.095	164.941	145.499	153.707	71.6	81.4108	68.1003	83.6409	101.23	75.8647	58.4428	64.0826	77.2373	81.1413	0	0	0	0	0	0	0	0
	sp	HUMAN	Q9H2Y7	M								ZNF106	Zinc finger protein 106	16	12	19	0		8	2		3456.18	3028.48	3354.55	3088.6	3033.97	3104.44	2757	3103.8	2570.75	2705.19	2681.86	2691.69	3366.38	2960.02	5861.95	3075.24	3052.41	3202.76	4111.44	3639.1	2468.61	2122.23	2170.64	1872.38	2490.86	2254.75	2561.68	1667.61
	tr	HUMAN	E9PE29									ZNF106	Zinc finger protein 106	1	0	0	0		1	2		380.225	293.783	336.298	302.632	336.613	284.724	275.624	314.898	258.069	268.932	0	0	0	0	0	0	0	0	0	0	0	0	0	0	0	0	0	0
	sp	HUMAN	O43670-4						Nuc			ZNF207	Isoform 4 of Zinc finger protein 207	12	14	11	0		15	2		4142.68	4118.33	2837.43	3091.59	3566.88	3790.87	3719.63	3608.75	3199.46	3429.06	6470.93	5802.37	6138.1	6160.63	4654.31	4972.86	5598.2	5457.81	4230.67	3600.02	2793.36	2362.35	2566.21	2797.75	1977.9	2034.43	2463.03	2194.47
	sp	HUMAN	O43670-2						Nuc			ZNF207	Isoform 2 of Zinc finger protein 207	0	1	0	0		0	2		0	0	0	0	0	0	0	0	0	0	182.864	113.757	118.848	122.244	135.358	77.3744	120.895	149.792	102.59	112.61	0	0	0	0	0	0	0	0
	sp	HUMAN	Q96IQ9-2						Nuc			ZNF414	Isoform 2 of Zinc finger protein 414	1	2	2	0		0	2		234.387	227.626	214.278	235.894	214.019	230.108	250.032	204.037	198.607	267.966	111.814	109.749	102.493	69.3093	124.497	110.967	101.624	126.179	103.411	202.276	324.19	316.047	416.049	354.019	360.765	356.842	319.543	333.307
	tr	HUMAN	M0R0Q5									ZNF414	Zinc finger protein 414 (Fragment)	0	1	0	0		0	2		0	0	0	0	0	0	0	0	0	0	90.2019	90.4269	83.9605	141.356	86.6216	139.223	84.4282	92.0786	82.2606	77.7781	0	0	0	0	0	0	0	0
	sp	HUMAN	Q9Y4E5						Nuc			ZNF451	Zinc finger protein 451	13	9	15	0		7	2		3868.67	3788.58	3609.47	4208.51	3656.33	3204.61	4611.62	2167.86	2499.28	3482.04	1582.15	1487.48	1741.97	1592.8	3384.24	2593.88	1552.66	1750.57	1925.54	2668.51	3024.9	3298.71	3730.98	3389.8	3490.44	3439.17	3089.28	1946.1
	sp	HUMAN	Q9Y4E5-4						Nuc			ZNF451	Isoform 3 of Zinc finger protein 451	1	0	0	0		0	2		91.1406	87.0505	88.3128	77.2598	60.2961	81.3268	100.462	23.8979	30.7864	61.1551	0	0	0	0	0	0	0	0	0	0	0	0	0	0	0	0	0	0
	sp	HUMAN	Q86UK7									ZNF598	Zinc finger protein 598	32	19	10	0		10	2		5867.37	6306.39	6418.27	5697.7	6399.85	7605.83	6368.72	6416.95	6908.94	6536.12	3923.97	3818.27	3356.61	3152.49	2808.7	3522.17	3400.37	3419.96	3357.68	4122.52	2364.57	2101.87	2188.54	2202.42	1610.96	1912.31	2021.7	1966.93
	tr	HUMAN	H3BQQ2									ZNF598	Zinc finger protein 598	3	0	0	0		0	2		464.167	464.582	524.45	430.605	507.791	496.486	439.699	385.486	451.35	404.174	0	0	0	0	0	0	0	0	0	0	0	0	0	0	0	0	0	0
	sp	HUMAN	Q96IC2									44M2.3	Putative RNA exonuclease NEF-sp	2	3	0	0		0	1		181.824	145.665	211.491	166.925	398.07	420.639	259.978	175.873	174.589	210.492	80.351	79.4503	179.926	179.487	511.245	347.456	122.75	118.979	266.234	210.159	0	0	0	0	0	0	0	0
	sp	HUMAN	P01023					XC				A2M	Alpha-2-macroglobulin	1	6	2	6		0	1		161.328	171.071	319.228	151.506	145.969	89.9958	56.1615	180.989	214.248	144.434	334.817	266.999	293.057	379.758	1154.35	2402.09	1480.63	999.21	1745.19	8037.25	250.908	218.418	536.926	216.554	250.854	414.2	1408.33	942.708
	sp	HUMAN	A8K2U0					XC				A2ML1	Alpha-2-macroglobulin-like protein 1	1	0	0	2		0	1		99.5433	117.723	98.2708	132.74	160.248	145.319	147.191	120.322	173.085	96.6258	0	0	0	0	0	0	0	0	0	0	0	0	0	0	0	0	0	0
	sp	HUMAN	Q9NRG9	M					Nuc			AAAS	Aladin	10	18	17	0		3	1		1763.33	1799.62	1710.28	1557.51	1802.94	2047.19	2999.33	1912.41	2262.33	2421.81	2678.16	2949.38	3030.76	4176.89	6573.71	3886.18	3425.18	3779.57	5548.11	5588.82	2018.19	1804.48	1915.09	1695.71	2833.85	2640.46	2715.89	2371.92
	sp	HUMAN	Q86V21									AACS	Acetoacetyl-CoA synthetase	17	17	13	0		21	1		3297.31	2817.41	2622.29	3197.84	4021.46	4390.68	7197.6	3366.42	3864.35	5940.9	3640.12	3879.86	4212.03	4241.17	3356.27	5340.3	4227.7	3800.68	3266.79	4881.35	1865.1	1783.41	2082.94	1986.27	1941.97	2485.47	2694.18	2230.18
	sp	HUMAN	Q6PD74									AAGAB	Alpha- and gamma-adaptin-binding protein p34	1	4	1	0		1	1		152.396	216.456	244.26	177.424	170.063	280.071	115.509	158.494	160.522	112.372	3094.36	3110.55	3141.82	2167.6	1803.55	2644.77	2594.24	2446.72	2275.62	3400.38	241.027	288.523	216.735	276.349	174.993	225.322	254.553	216.154
	sp	HUMAN	Q2M2I8	M	PM							AAK1	AP2-associated protein kinase 1	0	1	1	0		0	1		0	0	0	0	0	0	0	0	0	0	35.8962	36.031	31.0115	51.1759	40.9485	52.1815	45.4657	31.9554	44.449	69.1516	64.4149	122.912	67.385	109.718	69.9558	92.0192	105.409	65.7063
	sp	HUMAN	Q9H7C9									AAMDC	Mth938 domain-containing protein	4	12	3	0		6	1		875.313	573.883	581.394	657.423	798.946	806.697	1026.45	844.677	773.28	1060.13	2553.46	2821.21	2234.1	2734.59	1976.28	2834.7	2221.14	2123.91	1959.81	1643.66	800.791	643.966	905.863	739.21	715.943	770.509	557.496	784.71
	sp	HUMAN	Q13685	M	PM		CS					AAMP	Angio-associated migratory cell protein	14	14	11	0		8	1		3800.44	4700.83	5273.09	4136.78	4730.55	4939.04	3814.11	4454.41	3817.66	3204.46	5419.59	6470.5	6182.72	7757.91	2532.28	2683.69	5582.97	4394.77	3590.88	3548.31	3134.66	3127.62	2020.09	2561.66	2292.56	2299.02	2182.21	2272.1
	sp	HUMAN	Q9Y312									AAR2	Protein AAR2 homolog	2	7	1	0		2	1		410.633	418.386	464.899	408.002	419.491	538.255	315.868	395.538	447.978	351.295	1689.32	1795.53	1472.06	1406.27	1083.83	1418.79	1572.6	1518.58	1454.37	1427.95	187.442	101.15	92.0735	103.334	63.961	86.7945	136.48	146.23
	sp	HUMAN	P49588	M								AARS	Alanine--tRNA ligase, cytoplasmic	73	93	88	1		47	1		20242.9	21139.5	21312.6	22815.3	17025.6	20078.6	16681.9	19367.2	19258.2	19795.9	38286.7	38226.6	34316.6	27004	20460.1	43229.7	33886.6	30992	25974.9	39302.9	19386.5	28289	27213.5	29976.5	18098.6	20007.5	14741	22115.9
	sp	HUMAN	Q5JTZ9									AARS2	Alanine--tRNA ligase, mitochondrial	14	9	8	0		13	1		1907.47	2177.95	1961.92	2061.75	1940.92	1756.31	2323.69	2673.87	1960.82	2037.07	1509.57	1535.15	1369.97	1472.87	2263.1	1594.54	1510.5	1526.95	1785.79	1863.02	1528.21	1350.66	1475.27	1329.35	1987.76	1544.7	1633.77	1488.11
	sp	HUMAN	Q9BTE6						Nuc			AARSD1	Alanyl-tRNA editing protein Aarsd1	7	7	6	0		12	1		2687.88	2643.24	2556.87	2789.22	3105.55	2610.24	2439.6	2926.37	3035.77	2697.21	1908.41	1823.51	2028.08	1681.59	1499.68	1621.25	1897.17	1819.84	1725.99	2499.49	1447.8	1189.39	1335.5	1198.36	1049.52	1099.99	1027.74	1163.1
	sp	HUMAN	Q4L235									AASDH	Acyl-CoA synthetase family member 4	0	0	2	0		0	1		0	0	0	0	0	0	0	0	0	0	0	0	0	0	0	0	0	0	0	0	239.111	220.616	246.908	253.695	241.982	294.04	275.53	297.46
	sp	HUMAN	Q9NRN7									AASDHPPT	L-aminoadipate-semialdehyde dehydrogenase-phosphopantetheinyl transferase	13	21	32	0		8	1		3727.1	4953.38	3788.1	4432.77	4059.57	3871.59	3656.34	3033.49	3607.82	3283.54	6904.94	6900.58	6431.47	5982.71	4456.67	6735.26	6211.79	6070.15	4766.22	6072.81	5765.6	7224.4	6221.8	7940.11	4402.93	5299.66	4513.69	5661.08
	sp	HUMAN	Q9NY61						Nuc			AATF	Protein AATF	9	18	11	0		5	1		1562.69	1506.14	1465.13	1363.06	1658.98	1709.08	1734.93	1393.58	1251.94	1340.27	4247.57	4521.55	4069.13	4851.51	6343.47	3718.32	3837.94	3586.61	3787.41	3199.28	2154.86	2442.52	2230.11	2511.65	2718.46	2695.49	2857.85	1416.69
	sp	HUMAN	P80404									ABAT	4-aminobutyrate aminotransferase, mitochondrial	1	4	2	0		7	1		242.3	227.766	226.639	244.508	257.244	215.294	321.341	269.108	235.43	320.496	1377.92	1535.8	979.281	941.587	954.102	484.291	994.921	926.269	846.335	661.455	125.681	95.6499	144.579	102.487	156.225	152.379	141.368	152.791
	sp	HUMAN	O95477	M	PM							ABCA1	ATP-binding cassette sub-family A member 1	2	0	0	6		0	1		434.883	356.328	244.205	249.281	344.109	481.929	435.233	434.676	327.781	387.331	0	0	0	0	0	0	0	0	0	0	0	0	0	0	0	0	0	0
	sp	HUMAN	Q8WWZ4	M								ABCA10	ATP-binding cassette sub-family A member 10	0	0	1	0		0	1		0	0	0	0	0	0	0	0	0	0	0	0	0	0	0	0	0	0	0	0	46.1442	115.783	43.7937	52.179	141.538	84.7223	46.6702	85.9729
	sp	HUMAN	Q99758	M	PM			XC				ABCA3	ATP-binding cassette sub-family A member 3	2	3	4	0		0	1		451.272	300.943	279.439	358.448	491.106	388.316	608.342	402.927	415.155	535.332	803.886	717.642	900.086	1508.24	538.716	1057.89	883.222	782.796	671.438	574.476	464.313	396.037	423.105	358.825	476.285	526.175	493.143	475.32
	sp	HUMAN	Q8IZY2	M	PM		CS					ABCA7	ATP-binding cassette sub-family A member 7	0	0	0	1		0	1		0	0	0	0	0	0	0	0	0	0	0	0	0	0	0	0	0	0	0	0	0	0	0	0	0	0	0	0
	sp	HUMAN	Q9NRK6	M								ABCB10	ATP-binding cassette sub-family B member 10, mitochondrial	10	12	8	0		7	1		1780.94	3056.24	2740.86	2750.48	2017.18	2325.13	2776.27	2290.24	2572.79	2749.97	3058.03	2980.11	2979.95	2814.03	4435.86	2792.27	2997.91	3292.56	3952.7	4543.74	1205.82	1174.47	1325.03	1315.35	1649.17	1860.07	2234.97	1446.67
	sp	HUMAN	Q9NP58	M	PM							ABCB6	ATP-binding cassette sub-family B member 6, mitochondrial	6	4	4	1		2	1		1100.52	891.232	933.263	1014.78	1051.16	955.367	1069.35	1004.21	1041.4	1106.33	222.947	230.355	234.316	265.326	360.971	292	243.756	256.268	353.327	379.475	610.505	375.428	598.052	449.206	642.228	625.145	654.65	585.791
	sp	HUMAN	O75027-2	M								ABCB7	Isoform 2 of ATP-binding cassette sub-family B member 7, mitochondrial	9	11	7	0		5	1		1637.49	1560.55	1470.04	1596.96	1645.09	1484.08	1881.52	1632.25	1827.02	1840.42	2273.63	2304.09	2060.04	2385.3	3238.39	2374.43	2446.27	2612.05	3277.12	2998.53	1551.28	1167.47	1315.88	1225.86	2001.14	2084.93	1931.81	1993.76
	sp	HUMAN	Q9NUT2	M					Nuc			ABCB8	ATP-binding cassette sub-family B member 8, mitochondrial	8	6	9	0		7	1		1928.81	2187.4	2305.87	2244.85	2034.77	1804.9	2179.61	2120.05	2155.86	2361.48	1234.11	1267.47	1247.75	2010.21	2456	1664.24	1299.53	1440.39	2107.49	2019.35	1912.09	2034.41	2096.33	1967.9	2308.28	2566.33	3270.33	2256.28
	sp	HUMAN	P33527	M	PM							ABCC1	Multidrug resistance-associated protein 1	13	16	13	34		6	1		1807.7	1485.05	1614.4	2025.44	1883.87	1529.32	2116.02	1608.84	1837.52	2242.93	2818.4	2918.58	2470.79	2429.04	3046.57	3256.8	2693.39	2754.32	2930.59	4696.8	1298.72	1055.34	1437.8	1175.87	1660.71	1678.86	1775.09	1628.64
	sp	HUMAN	Q5T3U5	M	PM							ABCC10	Multidrug resistance-associated protein 7	0	0	2	0		0	1		0	0	0	0	0	0	0	0	0	0	0	0	0	0	0	0	0	0	0	0	311.561	282.855	280.777	279.597	248.588	321.229	364.523	300.185
	sp	HUMAN	O15438-4	M	PM							ABCC3	Isoform 4 of Canalicular multispecific organic anion transporter 2	1	2	2	5		2	1		119.644	110.182	120.29	124.598	136.064	118.142	134.674	129.875	161.013	150.991	580.462	605.127	606.784	538.583	568.168	602.414	604.301	634.65	665.008	800.871	313.02	304.373	398.251	327.189	425.233	458.384	473.435	423.168
	sp	HUMAN	O15439	M	PM							ABCC4	Multidrug resistance-associated protein 4	11	15	13	31		0	1		1914.26	1741.81	2768.96	2365.35	2103.35	1459.94	1909.62	1773.6	2322.37	2033.57	3763.25	3988.35	3037.31	2969.02	3459.13	2945.92	3617.78	3692.78	3786.87	4768.85	2151.48	1668.56	1658.14	1694.42	2652.49	2663.72	2331.57	3284.04
	sp	HUMAN	O15440	M	PM							ABCC5	Multidrug resistance-associated protein 5	8	4	5	17		3	1		1497.38	936.514	1075.88	956.648	1628.62	1645.25	2157.44	1519.41	1750.41	2189.67	964.821	1008.83	852.249	882.044	857.732	639.772	763.125	774.143	648.02	632.342	1108.62	564.758	580.765	527.962	1477.16	1235.43	1236.71	1291.85
	sp	HUMAN	P33897	M								ABCD1	ATP-binding cassette sub-family D member 1	2	0	1	0		2	1		158.744	262.921	244.502	188.885	149.668	123.711	155.218	98.7485	124.824	146.249	0	0	0	0	0	0	0	0	0	0	59.6655	52.2699	64.9675	53.4701	50.0583	46.2846	58.6742	41.2993
	sp	HUMAN	P28288	M								ABCD3	ATP-binding cassette sub-family D member 3	13	17	14	0		14	1		3144.3	3977.38	3332.78	3590.74	3452.15	3254.97	3676.02	3002.89	3678.81	3329.62	5278.21	5181.93	5429.61	7339.56	8582.91	6452.41	5865.84	6311.18	8159.01	8567.07	2201.06	2346.26	2549.42	2331.27	2460.04	2452.07	2905.62	2449.54
	sp	HUMAN	P61221	M								ABCE1	ATP-binding cassette sub-family E member 1	32	55	44	0		19	1		10165.6	9945.01	10972.9	10395	10090.7	11551.7	8995.53	10608.4	10273.1	10189.2	25753.9	23509.3	25137.8	21603.6	18799.3	22806.5	22723.9	23749.2	20199.4	26299.7	10695	10248.1	10050	10650.2	8162.69	8109.45	8572.66	8879.13
	sp	HUMAN	Q9UG63	M								ABCF2	ATP-binding cassette sub-family F member 2	28	32	26	0		30	1		5918.2	7425.84	8180.58	6647.24	6323.05	5798.69	4470.54	6423.7	6486.16	5128.45	10831.6	11168	11770	12994.5	7641.63	8620.91	10786.2	10329.8	11178.3	11858	4467.33	5224.2	3993.57	4383.45	3138.01	3214.93	3489.14	3235.13
	sp	HUMAN	Q9NUQ8	M								ABCF3	ATP-binding cassette sub-family F member 3	6	12	6	0		7	1		1291.75	1404.83	1353.6	1124.14	1593.65	1542.53	1338.72	1398.29	1428.47	1100.84	2872.15	3029.12	3161.54	2643.99	2041.16	2161.79	2826.76	2672.86	2373.18	3517.49	1375.78	1503.96	1164.91	1352.42	1076.49	1129.59	1272.52	1072.76
	sp	HUMAN	Q9NUJ1									ABHD10	Mycophenolic acid acyl-glucuronide esterase, mitochondrial	2	10	4	0		2	1		688.421	483.808	479.041	553.894	622.052	618.863	757.172	635.676	662.042	765.631	3774.94	3667.22	3244.02	3552.38	4643.09	2804.66	3510.05	3475.69	3845.28	2978.55	468.009	378.556	427.554	370.673	813.548	654.017	680.635	662.726
	sp	HUMAN	Q8NFV4									ABHD11	Alpha/beta hydrolase domain-containing protein 11	6	10	6	0		1	1		890.217	1066.46	973.678	929.588	878.317	953.825	1005.26	926.807	1030.05	996.516	1941.16	1893.85	1791.91	2103.32	2896.19	2091.1	2360.44	2427.05	2986.82	2731.86	957.422	1050.71	1144.77	1028.74	1256.25	1108.66	1186.75	1227.73
	sp	HUMAN	Q8N2K0-2	M	PM							ABHD12	Isoform 2 of Monoacylglycerol lipase ABHD12	6	8	5	0		2	1		1486.16	1275.81	1397.77	1264.44	1376.61	1554.12	1534.77	1523.12	1540.26	1743.53	1098.92	1174.64	1144.09	1305.36	2218.05	1970.14	1444.69	1450.33	2037.13	2653.22	535.377	456.974	596.759	461.168	745.344	788.708	805.384	789.153
	sp	HUMAN	Q7L211	M								ABHD13	Alpha/beta hydrolase domain-containing protein 13	1	0	1	0		0	1		104.282	137.388	138.002	145.986	128.421	137.529	114.829	134.844	139.979	118.976	0	0	0	0	0	0	0	0	0	0	283.258	172.549	238.424	205.226	148.555	217.608	315.438	197.187
	sp	HUMAN	Q96IU4						Nuc			ABHD14B	Alpha/beta hydrolase domain-containing protein 14B	6	11	10	0		4	1		2076.79	1453.79	1377.9	1244.28	1904.34	1924.38	2035.58	2254.96	1989.5	2545.09	3727.68	3721.49	2386.44	2541.78	1956.44	3383.58	2842.48	2749.92	2050.17	2027.49	3538.4	2404.76	2264.75	1684.42	2464.32	3091.31	1609.62	2838.06
	sp	HUMAN	O95870	M						ShG		ABHD16A	Abhydrolase domain-containing protein 16A	8	2	6	0		0	1		1371.68	1242.32	1254.46	1049.9	1447.22	1675.46	1560.61	1424.09	1527.44	1494.85	283.143	327.758	283.282	305.236	275.516	429.041	294.9	281.872	358.806	410.739	516.89	480.864	461.654	454.088	650.187	651.581	790.247	579.757
	sp	HUMAN	Q96GS6-2	M				XC				ABHD17A	Isoform 2 of Alpha/beta hydrolase domain-containing protein 17A	3	0	1	0		0	1		449.365	555.204	428.474	575.048	568.393	329.002	559.533	354.41	598.784	432.276	0	0	0	0	0	0	0	0	0	0	680.868	514.216	557.752	495.045	620.066	598.417	566.262	602.446
	sp	HUMAN	Q5VST6-2	M				XC				ABHD17B	Isoform 2 of Alpha/beta hydrolase domain-containing protein 17B	2	6	4	0		0	1		338.84	275.388	293.689	289.092	285.973	243.049	277.21	274.465	265.801	296.115	1665.54	1697.7	1452.05	1061.05	1601.75	968.528	1479.84	1507.17	1529.26	1797.76	509.776	345.641	485.547	346.381	485.675	410.075	454.459	390.969
	sp	HUMAN	Q8WU67	M	PM							ABHD3	Abhydrolase domain-containing protein 3	2	0	3	0		1	1		118.089	102.668	112.326	117.428	131.346	245.649	147.596	121.776	187.873	99.5461	0	0	0	0	0	0	0	0	0	0	385.098	612.578	970.54	666.641	859.829	980.457	569.943	717.228
	sp	HUMAN	Q8TB40	M								ABHD4	Abhydrolase domain-containing protein 4	0	0	1	0		1	1		0	0	0	0	0	0	0	0	0	0	0	0	0	0	0	0	0	0	0	0	99.212	105.539	115.909	94.4646	173.879	136.88	140.768	141.691
	sp	HUMAN	Q8WTS1	M					Nuc			ABHD5	1-acylglycerol-3-phosphate O-acyltransferase ABHD5	0	2	1	0		0	1		0	0	0	0	0	0	0	0	0	0	403.206	411.809	397.493	354.739	326.705	713.7	371.321	337.228	250.754	641.936	117.268	138.388	150.96	127.826	283.403	282.271	172.521	246.013
	sp	HUMAN	Q9BV23	M	PM							ABHD6	Monoacylglycerol lipase ABHD6	3	4	1	0		0	1		368.744	691.178	634.26	617.328	405.738	498.525	460.85	363.687	489.533	428.212	733.879	777.317	583.686	541.737	816.565	758.971	674.838	676.295	711.162	1034.82	61.7922	99.1388	112.321	95.0163	120.69	110.642	95.3986	103.631
	sp	HUMAN	Q8IZP0	M					Nuc			ABI1	Abl interactor 1	10	10	11	0		7	1		1241.39	1328.52	1215.19	1456.01	1196.49	1075.95	1165.51	1384.33	1399.81	1262.38	2775.35	2666.96	2559.07	1982.56	1803.1	1935.62	2538.05	2163.31	2057.17	2327.64	1956.49	2429.05	2804.77	2685.41	1639.9	1692.38	1243.27	2440.85
	sp	HUMAN	Q9NYB9									ABI2	Abl interactor 2	2	7	5	0		6	1		1203.05	1137.62	1186.45	1390.73	1066	1019.56	946.553	1141.61	1125.54	1126.41	2537.13	2513.43	2319.21	2010.82	1734.9	2073.09	2462.73	2241.88	1855.23	2190.31	588.886	684.037	715.408	722.076	527.305	469.237	359.092	664.149
	sp	HUMAN	Q9P2A4	M								ABI3	ABI gene family member 3	3	3	5	0		12	1		235.133	237.577	253.62	256.151	292.895	253.456	259.325	235.629	299.245	279.88	295.506	279.139	485.766	413.66	313.106	419.912	359.63	325.048	310.389	360.491	1963.67	1191.76	1240.29	1096.81	1838.88	1755.98	2003.5	1626.43
	sp	HUMAN	P00519-2	M	PM				Nuc			ABL1	Isoform IB of Tyrosine-protein kinase ABL1	6	0	4	0		6	1		939.848	881.592	837.92	883.145	851.423	980.391	933.657	805.544	857.653	915.749	0	0	0	0	0	0	0	0	0	0	556.846	627.21	762.467	729.741	520.945	577.04	591.134	552.787
	sp	HUMAN	P42684	M	PM							ABL2	Abelson tyrosine-protein kinase 2	4	6	5	0		5	1		262.596	301.526	297.348	336.696	291.205	270.369	299.863	282.671	341.125	320.268	1361.49	1614.36	1396.76	1533.01	1074.99	1515.28	1532.77	1409.7	1459.55	1892.26	599.447	922.003	740.067	828.921	729.85	753.353	544.844	916.767
	sp	HUMAN	O14639									ABLIM1	Actin-binding LIM protein 1	7	5	6	0		0	1		703.469	879.848	1071.64	1039.68	647.419	717.071	824.786	727.828	695.91	949.301	1341.69	1406.62	1439.23	1243.23	1295.67	1317.91	1474.54	1326.03	1128.64	976.849	740.621	1430.24	1604.6	1463.23	635.463	740.39	733.3	799.872
	sp	HUMAN	Q6H8Q1-9									ABLIM2	Isoform 9 of Actin-binding LIM protein 2	0	0	0	0		0	1		0	0	0	0	0	0	0	0	0	0	0	0	0	0	0	0	0	0	0	0	0	0	0	0	0	0	0	0
	sp	HUMAN	Q12979	M	PM							ABR	Active breakpoint cluster region-related protein	18	22	13	0		9	1		7542.37	5930.64	6204.03	6182.28	5151.12	5500.97	4659.63	6174.09	6114.3	5732.98	5879.57	6243.9	5494.94	5883.17	4977.83	6085.31	6651.57	6578.86	6992.9	8581.71	2665.62	3104.06	3079.76	3321.1	2715.93	2503.77	1753.26	2939.36
	sp	HUMAN	Q9ULW3						Nuc			ABT1	Activator of basal transcription 1	11	10	12	0		10	1		1626.3	1744.68	1811.33	1696.52	1598.53	1671.31	1879.72	1527.09	1318.16	1402.6	2837.04	2825.98	2517.25	2159.95	3851.94	1687.48	2059	2170.69	1956.35	1652.57	1218.42	1086.85	1233.48	1107.01	1237.97	1040.41	1383.52	661.357
	sp	HUMAN	P09110	M								ACAA1	3-ketoacyl-CoA thiolase, peroxisomal	9	8	8	0		6	1		1545.89	1489.21	1482.59	1527.77	1636.42	1594.9	1737.46	1622.64	1713.43	1751.76	1394.9	1447.97	1558.11	1620.44	2422.61	1521.28	1726.01	1828.6	2421.6	2095.98	1181.42	1037.61	1370.86	1093.59	1409.13	1326.67	1521.42	1332.21
	sp	HUMAN	P42765	M								ACAA2	3-ketoacyl-CoA thiolase, mitochondrial	47	29	60	2		13	1		11136.3	11323	9788.52	11104.8	11009.8	10360.1	13423.7	12121.5	12655.1	13736.6	9127.83	9168.75	8602.98	9138.5	12214.8	10198.1	9467.48	9962.75	10215.1	10141.1	7481.04	7181.65	8582.32	7361.73	10554.2	10847.2	9449.45	11419.4
	sp	HUMAN	Q13085-4									ACACA	Isoform 4 of Acetyl-CoA carboxylase 1	39	38	28	58		19	1		7794.3	7479.53	8410.56	7623.88	8015.78	7134.72	8013.47	8073.79	8389.99	8570.38	9718.45	9840.81	10026.2	9317.48	8094.83	9340.19	10288.8	9882.37	10480.1	12796.3	5803.05	4294.31	4054.29	4158.91	3805.12	4096.06	4394.38	4356.42
	sp	HUMAN	O00763	M					Nuc			ACACB	Acetyl-CoA carboxylase 2	4	4	6	21		4	1		672.514	654.165	648.385	635.015	705.473	617.789	613.924	690.164	673.474	685.101	948.543	906.476	892.292	1025.38	1002.37	964.985	921.494	933.148	991.533	1226.02	1069.94	891.92	854.889	848.373	793.381	890.348	859.675	866.602
	sp	HUMAN	Q6JQN1-5									ACAD10	Isoform 5 of Acyl-CoA dehydrogenase family member 10	5	5	3	0		3	1		1360.16	1199	1080.7	1327.52	1062.52	948.28	1376.75	1109.68	1125.87	1400.63	1717.62	1793.28	1376.57	1763.77	2225.65	1577.95	1668.07	1489.43	1690.48	1812.03	683.7	555.451	696.184	691.913	1018.3	941.855	884.191	1088.65
	sp	HUMAN	Q709F0	M					Nuc			ACAD11	Acyl-CoA dehydrogenase family member 11	0	1	0	0		1	1		0	0	0	0	0	0	0	0	0	0	158.002	164.313	144.484	116.552	118.884	84.3105	123.052	119.323	131.004	94.1761	0	0	0	0	0	0	0	0
	sp	HUMAN	Q9UKU7									ACAD8	Isobutyryl-CoA dehydrogenase, mitochondrial	13	12	8	0		8	1		1897.82	1727.24	1691.45	1715.47	1901.27	1393.41	1529.58	1925.86	1733.17	1540.02	2340.53	2570.6	2249.4	3703.21	3084.86	2664.49	2439.48	2570.76	3313.93	3421.95	939.352	569.649	603.104	556.837	1356.39	1212.71	1251.16	1164.19
	sp	HUMAN	Q9H845						Nuc			ACAD9	Acyl-CoA dehydrogenase family member 9, mitochondrial	12	31	23	0		20	1		2945.16	3001.06	2883.88	3133.34	3053.85	3217.76	3420.65	3112.07	3454.75	3371.27	6544.15	6893.55	6228.49	7169.12	9333.95	8040.65	7971.33	7959.93	10022.8	9744.68	4157.66	3851.3	4399.32	3766.1	5816.07	5071.51	5492.95	5204.22
	sp	HUMAN	P11310-2						Nuc			ACADM	Isoform 2 of Medium-chain specific acyl-CoA dehydrogenase, mitochondrial	15	29	28	0		53	1		4374.18	5194.72	5454.44	5814.98	3483.05	3266.71	4091	4559.69	3749.35	4746.12	9595.98	9023.03	9363.25	8144.78	13754	7286.09	10021.1	10338.7	11365.7	10874.5	4740.65	5232.1	6595.77	5469.41	5897.91	5458.64	5776.48	6569.16
	sp	HUMAN	P45954									ACADSB	Short/branched chain specific acyl-CoA dehydrogenase, mitochondrial	6	13	10	0		11	1		1492.24	1669.47	1468.58	1608.31	1249.35	1125.96	1856.2	1374	1366.6	1864.73	3129.53	3187.19	3055.71	3682.69	4016.01	2455.36	3487.39	3338.64	3797.22	3475.57	2007.68	1965.9	2498.82	2090.94	2787.91	2656.76	2876.33	2902.95
	sp	HUMAN	P49748-3	M					Nuc			ACADVL	Isoform 3 of Very long-chain specific acyl-CoA dehydrogenase, mitochondrial	16	39	38	0		18	1		4373.55	4297.22	3653.3	4554.97	4080.95	4558.68	5979.52	3951.17	4650.48	5810.33	7177.89	6800.16	7068.17	7844.76	11869.9	9713.21	7788.6	8185.33	9060.3	10769	5382.19	4856.57	7172.85	5615.8	9767.89	9973.54	9756.28	8993.47
	sp	HUMAN	Q15027	M								ACAP1	Arf-GAP with coiled-coil, ANK repeat and PH domain-containing protein 1	11	17	6	0		14	1		3715.61	2249.29	2307.49	2594.74	3209.6	3320.58	3449.15	3442.13	3315.93	3818.55	2568.53	2820.12	3149.75	3640.7	3205.2	5528.19	3585.6	3533.61	3925.52	5510.88	1070.77	603.795	761.378	650.501	1013.2	1030.03	999.662	1151.99
	sp	HUMAN	Q15057	M								ACAP2	Arf-GAP with coiled-coil, ANK repeat and PH domain-containing protein 2	29	17	13	0		10	1		6279.16	6925.17	7173.56	7061.51	5651.54	6463.29	5507.88	6074.49	5887.73	6042.91	4865.34	4918.71	5095.34	3859.93	4030.24	5925.43	5067.77	4807.83	4807.17	6041.7	2956.01	3445.75	3436.98	3526.85	2394.99	2622.78	2278.19	2920.81
	sp	HUMAN	P24752	M								ACAT1	Acetyl-CoA acetyltransferase, mitochondrial	22	48	44	1		13	1		6033.82	5273.01	4611.32	5853.88	5796.7	5140.37	6993.91	5537.97	6086.82	6709.39	21391.6	21146.1	20276.8	20123.7	25986.1	17654.3	21490.3	20852.6	21654.3	20873.6	10445.1	8954.62	10612.2	9758.14	12544.8	12487.6	11088.8	13169.5
	sp	HUMAN	Q9BWD1						Nuc			ACAT2	Acetyl-CoA acetyltransferase, cytosolic	7	31	11	1		5	1		1327.92	1497.63	1199.92	1685.68	1363.09	1220.3	1350	1856.48	1278.73	1295.51	6511.18	6388.23	6922.68	6860.9	4671.21	6862.42	6852.91	6429.22	6075.11	3446.15	2490.78	2032.8	2246.75	2287.07	2216.25	2095.27	1738.69	2445.27
	sp	HUMAN	Q9H3P7	M								ACBD3	Golgi resident protein GCP60	13	22	13	0		8	1		3563.48	4452	4701.95	4045.04	3442.26	3982.85	3399.21	3780.19	3650.87	3663.96	5889.97	6275.46	6564.23	6949.85	5081.95	6887.14	6363.28	6143.97	6101.42	7093	2667.71	3457.63	3341.45	3364.21	2674.31	2840.52	2693.66	2906.91
	sp	HUMAN	Q5T8D3-3	M					Nuc			ACBD5	Isoform 3 of Acyl-CoA-binding domain-containing protein 5	9	12	4	0		2	1		2721.69	2238.74	2183.86	2416.01	2433.53	2522.4	2722.88	2421.89	2669.21	2789.23	2364.48	2457.75	2069.15	2183.69	2903.85	2213.01	2385.87	2620.06	2919.68	2966.17	503.884	528.541	531.063	470.005	670.978	596.729	649.529	638.635
	sp	HUMAN	Q9BR61									ACBD6	Acyl-CoA-binding domain-containing protein 6	8	8	5	0		6	1		2259.08	2351.89	2541.74	2276.91	2175.76	2261.26	1676.69	1682.19	1822.23	1470.91	1664.76	1723.07	1621.79	1767.3	1169.74	1512.65	1496.39	1401.94	1236.6	1742.89	1580	2039.24	1415.67	1895.21	1369.72	1146.6	1102.96	1335.63
	sp	HUMAN	Q8N6N7									ACBD7	Acyl-CoA-binding domain-containing protein 7	3	3	4	0		5	1		956.231	847.039	887.062	1045.7	885.329	963.522	1001.87	763.76	950.788	867.091	786.325	928.17	776.595	1093.26	446.573	807.173	737.864	627.589	492.786	520.257	881.677	1288.23	1176.47	1349.79	945.96	886.322	565.775	1204.83
	sp	HUMAN	Q96AP0						Nuc			ACD	Adrenocortical dysplasia protein homolog	7	6	8	0		4	1		1094.46	1644.11	1683.64	1584.02	1327.28	1006.76	1099.21	748.179	826.476	798.498	1407.65	1497.84	2248.92	2126.74	2482.25	1497.19	1420.19	1392.51	1625.85	1409.19	946.078	1119.23	1152.02	1079.92	1024.67	906.186	1008.31	583.554
	tr	HUMAN	E7EQT4									ACIN1	Apoptotic chromatin condensation inducer in the nucleus	56	59	52	0		37	1		16651	15201.5	15831.7	15235.9	15198.6	16938	16678.1	15178.8	15571.6	16609.1	21689.5	22171.6	22019.7	26138.6	36053.9	22092.9	20756.3	21709.7	26208.4	19840	12409.6	11522.2	11979.8	11261.2	15190.8	14620	16520.6	12170.2
	sp	HUMAN	Q9NRP4	M								ACN9	Protein ACN9 homolog, mitochondrial	7	6	6	0		2	1		2269.52	2464.4	3099.51	2287.32	2244.55	2327.07	1619.41	1907.71	1471.71	1385.08	1522.46	1549.29	1979.81	2703.99	2339.39	1595.22	1767.13	1798.21	1768.24	1780.04	957.889	798.261	716.878	800.611	1007.97	1025.23	1362.98	815.457
	sp	HUMAN	P21399									ACO1	Cytoplasmic aconitate hydratase	11	17	5	0		6	1		2009.19	1566.92	1549.77	1728.7	2060.43	1792.87	2211.54	2127.79	2142.25	2357.38	3687.57	3812.64	3223.34	3683.33	2558.47	4199.36	3772.38	3384.26	3430.04	4541.36	797.245	1063.94	1568.46	1370.14	783.936	909.823	584.733	1129.05
	sp	HUMAN	Q99798						Nuc			ACO2	Aconitate hydratase, mitochondrial	44	62	56	2		37	1		13343.1	14188	13278.8	14063.1	10981	11571.5	12998.1	12732.2	12418.7	13981.1	17314.8	17016.3	17460.8	19932.2	25987.1	21353.9	19644.1	19716	23502.8	23453.2	9597.14	11198.2	12508.8	11327.2	12686.5	12238.6	12091.3	12822.8
	sp	HUMAN	Q9NPJ3						Nuc			ACOT13	Acyl-coenzyme A thioesterase 13	1	6	7	0		3	1		123.338	126.903	112.538	120.871	143.154	136.823	160.721	137.514	149.972	137.628	3141.37	2842.35	2736.57	2298.41	3835.37	2912.19	2640.46	2847.98	3148.07	3297.21	1379.25	1071.3	1162.48	1181.01	1639.14	1648.21	1558.34	1686.97
	sp	HUMAN	O00154									ACOT7	Cytosolic acyl coenzyme A thioester hydrolase	16	26	18	1		15	1		2765.56	3262.59	3235.95	2649	3413.3	3023.6	2778.87	3435.14	3257.38	2968.01	3627.2	3661.7	5044.63	5205.78	3388.21	6087.17	4818.66	4652.76	4523.89	4076.74	2941.88	3639.59	3191.82	3350.9	2358.13	2488.16	2192.37	2679.22
	sp	HUMAN	O14734									ACOT8	Acyl-coenzyme A thioesterase 8	6	4	5	0		8	1		1604.51	1909.26	1845.14	1638.77	1398.75	1539.24	1912.19	1478.39	1799.99	1930.86	735.023	801.289	555.012	614.676	1047.63	775.839	804.215	816.869	1016.75	1077.72	621.651	834.238	1035.91	860.619	703.116	741.466	861.415	758.611
	sp	HUMAN	Q15067-2	M	PM				Nuc			ACOX1	Isoform 2 of Peroxisomal acyl-coenzyme A oxidase 1	4	18	9	0		4	1		896.729	806.759	734.858	698.643	1016.79	777.25	1216.18	880.915	1398.7	1100.71	5987.76	6114.16	3781.43	3164.28	4890.38	3820.07	4641.41	4455.91	4696.12	4891.47	1540.44	1681	1901.98	1662.62	2169.89	2303.05	2550.73	1951.94
	sp	HUMAN	O15254	M								ACOX3	Peroxisomal acyl-coenzyme A oxidase 3	5	13	4	0		4	1		1163.09	835.13	755.58	827.741	1144.42	981.264	1526.76	1251.54	1210.5	1511.92	4429.6	4730.27	3534.23	2782.52	4476.78	2460.1	4100.73	3811.44	4235.27	3508.28	498.653	324.553	575.641	373.403	588.645	590.17	607.592	669.781
	sp	HUMAN	P24666	M	PM							ACP1	Low molecular weight phosphotyrosine protein phosphatase	5	16	10	0		6	1		1028.54	1022.73	996.382	1018.46	943.842	1034.16	876.65	976.989	943.281	916.039	4745.94	4813.53	4597.01	3853.7	2892.42	3782.05	3840.96	3855.03	3089.27	2783.11	1713.9	3722.02	3190.89	3990.09	1571.9	1649.46	1336.84	1909.2
	sp	HUMAN	P11117	M								ACP2	Lysosomal acid phosphatase	2	9	6	2		1	1		968.274	662.622	775.697	652.905	786.128	849.654	778.468	774.58	741.277	899.136	3466.42	3274.82	3246.09	3712.55	3779.18	3541.58	3194.05	3120.27	3349.37	4417.99	1188.79	1207.45	1100.98	1124.74	1422.91	1382.87	1561.24	1377.24
	sp	HUMAN	Q9NPH0									ACP6	Lysophosphatidic acid phosphatase type 6	0	0	0	0		3	1		0	0	0	0	0	0	0	0	0	0	0	0	0	0	0	0	0	0	0	0	0	0	0	0	0	0	0	0
	sp	HUMAN	P15309-2	M	PM			XC	Nuc			ACPP	Isoform 2 of Prostatic acid phosphatase	0	0	0	0		3	1		0	0	0	0	0	0	0	0	0	0	0	0	0	0	0	0	0	0	0	0	0	0	0	0	0	0	0	0
	sp	HUMAN	Q96CM8									ACSF2	Acyl-CoA synthetase family member 2, mitochondrial	2	9	3	0		7	1		449.959	557.045	505.886	646.987	489.357	401.025	564.01	433.233	490.91	518.399	1382.8	1488.06	1215.18	1270.53	1520.07	1047.27	1434.86	1222.77	1324.57	1188.29	132.3	153.789	195.98	151.923	178.873	166.384	178.966	181.548
	sp	HUMAN	Q4G176									ACSF3	Acyl-CoA synthetase family member 3, mitochondrial	9	22	10	0		14	1		2251.56	2239.8	2333.93	2299.93	2254.88	2284.54	2642.18	2278.13	2605.41	2601.59	5354.52	5339.02	4186.87	4355.98	6101.1	4525.76	5097.29	4995.45	5760.89	6248.26	831.219	706.683	816.233	774.251	1029.36	963.071	1187.79	965.364
	sp	HUMAN	P33121	M	PM							ACSL1	Long-chain-fatty-acid--CoA ligase 1	19	43	23	0		7	1		3933.03	4845.39	4146.15	3714.12	3893.3	4164.86	4386.82	3982.79	4624.2	4490.03	16108.7	16400.9	9327.85	10176.6	9833.88	8299.43	11311.7	10762.4	11122.5	12466.1	4714.41	4279.49	4569.03	4600.52	5815.77	5760.64	5418.53	6287.25
	sp	HUMAN	O95573	M								ACSL3	Long-chain-fatty-acid--CoA ligase 3	20	17	17	0		15	1		4269.89	6076	5554.18	5574.87	4006.51	4269.27	4852.15	4094.5	4696.52	4951.11	3017.6	3231.23	3295.16	3988.55	5478.55	5076.7	4178.16	4245.34	6264.76	5810.1	3081.42	3106.36	3099.77	3231.72	2894.05	3081.69	3656.18	2921.83
	sp	HUMAN	O60488	M								ACSL4	Long-chain-fatty-acid--CoA ligase 4	10	21	15	0		11	1		2873.75	3318.76	3173.67	3585.52	3230.13	2113.36	3289.03	2916.15	2193.85	3167.03	3980.97	3965.27	4636.34	4862.57	5082.09	2694.03	5260.55	5949.7	5855.07	4872.13	3751.1	2246.06	2204.75	2166.72	2859.82	2033.19	3232.23	2347.92
	sp	HUMAN	Q9ULC5-3	M					Nuc			ACSL5	Isoform 2 of Long-chain-fatty-acid--CoA ligase 5	9	24	10	0		8	1		2147.91	2092.89	1828.93	1678.99	2241.04	2464.9	2527.7	1916.92	2551.41	2356.67	7504.4	8174.23	5527.1	5618.08	6363.23	4263.43	5883.58	5486.38	6044.08	6618.31	1628.2	1478.35	1484.85	1413.96	2168.89	2017.87	1983.51	1814.22
	sp	HUMAN	Q9UKU0-8	M	PM							ACSL6	Isoform 8 of Long-chain-fatty-acid--CoA ligase 6	1	1	3	0		1	1		364.824	345.46	328.242	326.616	309.551	141.382	313.164	322.763	311.197	341.201	286.04	304.151	190.912	325.672	177.056	170.358	199.698	175.626	217.315	219.342	1236.1	1127.7	1253.78	1174.78	1261.07	1008.83	1300.61	1057.8
	sp	HUMAN	Q53FZ2									ACSM3	Acyl-coenzyme A synthetase ACSM3, mitochondrial	1	1	0	0		0	1		101.411	120.7	110.993	105.342	106.015	100.712	165.62	89.1808	100.023	129.592	61.0424	74.7339	31.2947	47.9126	36.1823	40.2153	35.6322	24.7803	29.3922	46.8993	0	0	0	0	0	0	0	0
	sp	HUMAN	P62736					XC				ACTA2	Actin, aortic smooth muscle	160	162	170	16		174	1		36297.5	29769	31280.1	33797.4	40153.6	39668.3	45806.2	44984.1	47838.4	50271.3	51811.7	51794.9	51881	45755.1	49396.6	54073.6	57274.4	62624.9	57592.3	54376.8	42155.9	28444.9	32709.3	32553.2	35987.2	39410.7	40733	48995.6
	sp	HUMAN	P60709	M	PM			XC				ACTB	Actin, cytoplasmic 1	39	127	75	6		33	1		3958.49	3455.15	3602.41	3696.85	4449.59	3941.53	5562.92	5050.56	5512.74	5720.83	13673.8	15505.4	14213.3	22038.9	12009.7	19844.7	18582.9	19241	18204.2	14960.9	9770.73	6216.69	7474.2	7193.91	7683.03	8396.8	8777.46	10043.2
	sp	HUMAN	Q562R1					XC				ACTBL2	Beta-actin-like protein 2	2	1	1	0		2	1		1039	600.211	610.127	723.738	1069.16	862.038	843.788	2431.83	1808.62	1900.11	238.672	388.079	231.624	80.0325	226.716	157.12	429.776	489.652	439.237	547.139	2339.52	1301.67	1410.79	1516.75	2106	1391.04	1692.03	1800.86
	tr	HUMAN	K7EM38									ACTG1	Actin, cytoplasmic 2, N-terminally processed (Fragment)	0	1	0	0		0	1		0	0	0	0	0	0	0	0	0	0	243.789	221.741	65.7443	129.078	243.354	62.6281	680.573	505.043	572.454	497.634	0	0	0	0	0	0	0	0
	sp	HUMAN	O96019	M	PM				Nuc			ACTL6A	Actin-like protein 6A	21	35	29	0		12	1		4791.78	6005.59	5200.44	5697.98	5353.9	4225.75	5450.73	4829.52	5454.96	4943.99	6694.3	7124.58	6485.23	7131.95	9367.48	7783.25	7031.62	7217.62	7762.36	5234.09	5260.8	5073.71	5384.78	4963.7	6778.91	6461.46	6605.67	5186.54
	sp	HUMAN	P12814-3	M	PM			XC				ACTN1	Isoform 3 of Alpha-actinin-1	28	32	29	1		12	1		6413.38	5108.04	6184.24	6566.25	6981.36	7642.18	7394.87	9326.92	9028.71	9289.88	14745.2	13866.5	17441.4	15634	13071.2	16017.6	14371.9	15858.4	14481.1	7841.67	10663.3	7545.1	9877.23	9004.97	9860.94	9648.94	10539.6	11164
	sp	HUMAN	O43707					XC	Nuc			ACTN4	Alpha-actinin-4	55	66	77	1		46	1		12997.7	10630	11922.9	13247.1	15149	15487.3	14770.9	16278.6	17324.2	16234.9	21518.6	21407.7	26667.6	26146.8	20021.9	26853.2	26291.5	25340.4	23635.8	12367.7	16323.1	12363.2	15315.5	13727.9	15642.3	15709.5	16148.5	18630.5
	sp	HUMAN	Q9NZ32									ACTR10	Actin-related protein 10	7	6	3	0		3	1		2921.22	3032.9	3038.76	3321.52	2852.78	2992.23	2259	2542.79	2583.14	2524.13	2286.7	2429.6	2555.34	2251.03	1788.31	2406.44	2248.37	2102.61	1848.83	1833.12	776.91	864.725	893.336	846.345	675.844	694.829	639.658	688.281
	sp	HUMAN	P61163									ACTR1A	Alpha-centractin	22	19	18	0		11	1		6502.57	7421.3	7401.78	7494.81	7050	6501.31	6399.38	7132.88	7126.92	6739.48	7099.57	6917.66	7808.33	8110.12	6299.01	10288.4	7152.36	7084.49	6834.21	6677.85	3951.55	4298.67	4703.67	4602.83	3384.85	3589.9	3524.54	3787.27
	sp	HUMAN	P42025	M								ACTR1B	Beta-centractin	3	5	1	0		0	1		573.687	562.194	579.4	558.477	547.726	588.503	551.698	501.635	536.512	602.297	1576.33	1853.72	1442.95	1371.2	1123.56	2267.49	1774.66	1513.72	1254.49	1205.3	98.493	94.7266	124.021	113.853	104.894	106.615	84.554	109.758
	sp	HUMAN	P61160	M								ACTR2	Actin-related protein 2	35	39	39	0		13	1		7237.44	6443.97	6781.07	6486.06	7941.5	8044.17	6925.64	7611.8	7587.67	7257.01	11383.6	11057.3	12938.4	12102.2	8674.35	10257.4	11564.5	11324.5	9960.8	7421.75	8539.01	6464.43	6882.01	6094.76	6943.55	6561.16	6977.15	7354.7
	sp	HUMAN	P61158	M								ACTR3	Actin-related protein 3	23	35	38	1		17	1		4736.4	4106.84	3701.14	3808.52	4830.96	4496.26	4475.1	5181.47	5283.23	4901.9	9478.8	8509.13	8457.47	7193.78	6890.04	8362.93	8990.43	9675.12	8077.16	5994.63	7870.51	5074.6	6313.28	5942.33	5589.23	6162.08	6626.44	7858.84
	sp	HUMAN	Q9P1U1									ACTR3B	Actin-related protein 3B	11	12	12	0		6	1		2683.88	2504.46	2834.31	2857.42	3028.89	2192.34	2820.68	3149.59	3519.66	3300.61	4085.44	3943.44	3819.05	3358.91	3193.68	4288.16	4386.36	4665.02	4144.5	3163.94	2919.32	2078.43	2663.37	2023.06	2385.72	2666.18	1813.31	3869.89
	sp	HUMAN	Q9H9F9						Nuc			ACTR5	Actin-related protein 5	4	7	7	0		6	1		1314.24	1423.47	1482.57	1307.35	1277.87	1192.15	1354.98	1142.78	1281.06	1175.9	1241.82	1256.03	1178.55	1324	1168.76	1201.88	1212.49	1347.1	1398.21	1407.22	758.527	935.27	770.222	948.838	746.598	799.426	706.896	712.527
	sp	HUMAN	Q9GZN1						Nuc			ACTR6	Actin-related protein 6	7	6	5	0		2	1		1274.54	1430.13	1431.77	1296.33	1408.78	1218.98	1432.02	1074.85	1139.28	1091.33	942.159	836.595	764.712	839.157	1093.59	557.649	709.698	759.347	744.729	661.696	622.967	667.605	600.158	602.92	779.75	735.298	769.982	572.378
	sp	HUMAN	Q9H981						Nuc			ACTR8	Actin-related protein 8	9	6	8	0		6	1		2298.49	2761.05	2865.64	2228.38	2464.66	2296.45	2081.91	2082.24	2091.89	1692.71	1833.11	1912.2	1896.81	1461.71	1401.42	1194.59	1641.3	1793.85	1658.63	1357.19	2256.73	2308.82	1420.93	1872	1965.27	1862.44	1999.98	1631.85
	sp	HUMAN	P36896-4	M	PM		CS					ACVR1B	Isoform 4 of Activin receptor type-1B	1	0	0	0		1	1		145.849	159.187	159.129	180.065	132.178	132.93	176.7	127.48	116.747	150.618	0	0	0	0	0	0	0	0	0	0	0	0	0	0	0	0	0	0
	sp	HUMAN	Q03154									ACY1	Aminoacylase-1	5	9	2	0		7	1		962.182	678.818	576.835	804.561	880.098	625.251	1332.12	783.565	872.936	1149.21	903.483	979.926	718.073	688.407	683.906	678.231	752.953	760.449	532.346	419.407	148.927	91.4468	121.117	114.032	136.149	156.825	115.566	179.074
	sp	HUMAN	Q96HD9	M	PM							ACY3	Aspartoacylase-2	6	1	8	0		6	1		1699.63	2718.67	2557.57	2409.77	1499.24	1236.87	1019.63	1832.89	1657.13	1197.71	229.604	203.306	281.186	163.424	192.145	232.545	222.644	228.154	270.303	191.394	2123.04	1695.24	2559.58	1767.85	1522.28	1376.74	965.7	1742.18
	sp	HUMAN	P07311									ACYP1	Acylphosphatase-1	5	10	7	0		6	1		1986.71	1646.75	1512.2	1579.78	1819.72	2446.92	2188.97	2112.34	2296.51	2292.89	2379.39	2255.29	2115.12	2555.94	1615.14	4339.69	2123.59	2128.47	1667.29	1683.06	1415.91	1485.76	1730.36	1706.86	1213.59	1462.82	958.097	1553.64
	sp	HUMAN	P14621									ACYP2	Acylphosphatase-2	4	7	6	0		5	1		1104.34	1272.67	1116.28	1264.64	956.934	882.6	809.291	896.968	1067.25	835.857	1304.38	1526.69	1310.56	4568.24	942.352	1285.03	1477.96	1212.23	1215.2	883.532	919.622	882.447	969.529	879.864	733.239	663.531	618.393	802.886
	sp	HUMAN	P00813	M	PM		CS	XC				ADA	Adenosine deaminase	20	42	24	0		6	1		5375.54	3739.34	3193.41	3861.22	6454.5	8126.46	11210.1	5220.15	5900.18	10439	13701.4	13718.5	12101.4	13199.2	11293.7	23374.8	16220.5	16379.7	17082	15909.3	3295.89	3919.48	4312.89	4190.82	3563.62	4950.65	3847.46	3851.61
	sp	HUMAN	Q6DHV7									ADAL	Adenosine deaminase-like protein	2	2	3	0		3	1		1195.72	1625.14	1437.25	1714.01	1153.23	1119.71	1113.5	1231.2	1287.62	1254.95	230.048	241.469	201.031	138.875	178.071	270.382	235.799	255.788	229.327	216.562	627.849	742.316	953.44	779.027	567.901	572.987	476.692	627.943
	sp	HUMAN	O14672	M	PM		CS		Nuc			ADAM10	Disintegrin and metalloproteinase domain-containing protein 10	14	11	16	9		19	1		2536.23	2385.36	2371.9	2482.55	2503.96	2157.98	3183.01	2292.76	2052.7	2841.97	2832.14	2857.16	3152.53	3254.25	3763.51	2480.76	2947.03	2980.48	3053.25	2894.94	2112.65	1897.79	2400.84	1910.23	2838.53	2953.77	3341.77	2409.82
	sp	HUMAN	Q13444	M	PM		CS					ADAM15	Disintegrin and metalloproteinase domain-containing protein 15	1	0	0	8		0	1		111.031	76.4723	97.9674	788.179	112.454	222.338	121.235	98.3158	186.991	122.844	0	0	0	0	0	0	0	0	0	0	0	0	0	0	0	0	0	0
	sp	HUMAN	P78536	M	PM		CS					ADAM17	Disintegrin and metalloproteinase domain-containing protein 17	8	9	12	25		14	1		1158.6	1071.12	1228.2	1297.07	1264.69	1142.43	1638.92	1014.43	1040.72	1422.32	2372.58	2516.52	2210.8	2542.48	1974.71	1187.57	1964.5	1764.07	1808.58	1530.54	1253.12	1240.2	1131.95	1270.7	1746.29	1689.56	1997.8	1304.62
	sp	HUMAN	O75077-3	M	PM			XC				ADAM23	Isoform Gamma of Disintegrin and metalloproteinase domain-containing protein 23	0	0	0	1		2	1		0	0	0	0	0	0	0	0	0	0	0	0	0	0	0	0	0	0	0	0	0	0	0	0	0	0	0	0
	sp	HUMAN	Q13443	M	PM		CS	XC				ADAM9	Disintegrin and metalloproteinase domain-containing protein 9	7	4	6	1		0	1		1064.75	974.364	975.874	1137.11	1148.13	1048.84	1618.33	880.104	988.785	1549.83	776.92	885.838	778.697	684.681	1005.92	779.831	788.343	830.874	919.968	880.876	434.559	625.468	594.678	630.961	607.704	693.51	596.406	515.996
	sp	HUMAN	P55265-4	M					Nuc			ADAR	Isoform 4 of Double-stranded RNA-specific adenosine deaminase	67	86	68	0		73	1		17575.1	17837.3	17669.6	17963.9	17386.2	19794.1	20726.6	17052	17725.2	20281.4	34514.3	35523	28509.6	28976.5	31664.5	29658.2	29897.7	28382.3	28579.6	31902.1	14352.3	14695	16225.4	14955.5	15336.3	15067.9	16760.9	13217.2
	sp	HUMAN	Q9BUB4									ADAT1	tRNA-specific adenosine deaminase 1	1	0	3	0		3	1		106.617	147.066	142.344	158.902	117.656	103.457	72.7115	97.4132	83.5888	81.122	0	0	0	0	0	0	0	0	0	0	354.346	447.013	421.972	368.689	276.445	320.244	316.993	271.538
	sp	HUMAN	Q7Z6V5									ADAT2	tRNA-specific adenosine deaminase 2	5	2	1	0		1	1		1736.42	1567.38	1791.82	1170.54	1146.12	1938.42	1323.73	1355.34	985.491	1382.51	326.866	378.756	298.273	325.635	223.98	343.109	231.849	262.608	220.229	239.034	111.98	75.7897	118.003	116.475	29.2094	71.2493	65.0912	73.386
	sp	HUMAN	Q96EY9									ADAT3	Probable inactive tRNA-specific adenosine deaminase-like protein 3	2	0	1	0		0	1		139.094	182.273	184.401	172.956	175.812	153.274	171.899	204.083	220.022	191.953	0	0	0	0	0	0	0	0	0	0	71.2327	54.9737	54.2547	48.6018	66.2787	85.8724	77.6657	81.1646
	sp	HUMAN	Q86TW2					XC				ADCK1	Uncharacterized aarF domain-containing protein kinase 1	0	0	0	0		0	1		0	0	0	0	0	0	0	0	0	0	0	0	0	0	0	0	0	0	0	0	0	0	0	0	0	0	0	0
	sp	HUMAN	Q8NI60	M								ADCK3	Chaperone activity of bc1 complex-like, mitochondrial	4	20	11	0		9	1		964.257	808.52	759.002	894.075	953.288	825.554	1506.31	603.979	653.315	1111.43	6218.66	6486.77	4206.71	4257.19	7155.71	5710.37	4740.53	4729.9	4466.09	5173.33	1964.29	1603.73	2865.52	1909.12	3016.9	2756.3	2408.92	2301.63
	sp	HUMAN	Q96D53	M	PM							ADCK4	Uncharacterized aarF domain-containing protein kinase 4	5	1	1	0		3	1		812.304	809.801	812.103	778.67	762.795	724.237	765.338	574.197	512.083	661.635	86.7799	77.3883	86.7142	60.2945	136.536	68.7274	78.7165	77.6028	103.494	78.1298	39.9397	33.27	37.4106	70.7662	44.3301	56.6098	55.451	57.6189
	sp	HUMAN	Q3MIX3	M								ADCK5	Uncharacterized aarF domain-containing protein kinase 5	1	0	1	0		1	1		68.1327	54.1255	65.7392	76.1607	70.1712	27.0637	64.3303	71.299	68.565	72.1342	0	0	0	0	0	0	0	0	0	0	85.1189	84.9865	97.6718	78.1335	108.716	102.732	118.436	90.0011
	sp	HUMAN	O60266	M	PM				Nuc			ADCY3	Adenylate cyclase type 3	1	0	3	3		0	1		394.86	388.117	347.068	367.101	366.782	348.196	393.628	315.033	376.417	357.543	0	0	0	0	0	0	0	0	0	0	409.855	350.344	387.612	370.208	408.671	416.651	377.517	383.781
	sp	HUMAN	O95622	M	PM							ADCY5	Adenylate cyclase type 5	0	0	0	1		0	1		0	0	0	0	0	0	0	0	0	0	0	0	0	0	0	0	0	0	0	0	0	0	0	0	0	0	0	0
	sp	HUMAN	P51828	M	PM							ADCY7	Adenylate cyclase type 7	1	1	1	5		2	1		134.968	120.537	159.585	126.346	101.435	111.609	123.545	127.665	121.399	140.212	28.2462	37.2811	38.4331	41.5013	42.8816	30.7956	38.1096	34.8175	46.8781	48.3804	88.8499	71.338	111.152	79.5724	115.05	100.894	84.2734	120.625
	sp	HUMAN	P35611-3	M	PM				Nuc			ADD1	Isoform 3 of Alpha-adducin	21	13	8	0		10	1		4181.43	4200.63	4483.46	4847.98	4746.29	4825.7	4947.61	4259.04	4175.58	4851.91	3445.31	3567.61	4275.1	3097.32	3427.36	4885.3	3864.5	4022.31	3137.31	3278	1248.97	1408.01	1608.69	1391.92	1257.48	1339.34	1244.74	1237.09
	sp	HUMAN	Q9UEY8	M	PM							ADD3	Gamma-adducin	12	12	9	0		6	1		3390.65	2913.15	3395.37	3681.07	3619.87	4097.89	3908.98	2573.57	2680.22	3485.2	4101.23	4051.85	5495.77	6596.2	4791.06	7313.08	5067.25	5086.77	4381.33	4449.21	1779.67	1843.17	2424.26	1802.73	1702.99	1646.81	1663.8	1479.97
	sp	HUMAN	P11766									ADH5	Alcohol dehydrogenase class-3	14	38	27	1		19	1		4694	4737.92	4471.3	4718.76	4521.95	4055.82	4273.68	4254.2	4390.31	4498.77	21200	21007.1	18472.1	18206.2	13384.1	17137.9	17459.2	16323.6	13741.8	18325.5	7832.76	7230.68	7673.98	7273.02	5615.12	5861.07	5465.84	6577.75
	sp	HUMAN	Q9BV57	M	PM				Nuc			ADI1	1,2-dihydroxy-3-keto-5-methylthiopentene dioxygenase	13	14	9	0		8	1		2367.48	2486.14	2339.2	2355.94	2520.83	2198.97	2248.72	2097.68	2018.91	2158.1	4911.46	4850.56	6170.21	5725.94	4100.8	5654.02	5092.72	5001.52	3965.4	4197.29	1546.48	2056.55	2358.75	2071.34	1164.62	1089.46	1202.66	1118.65
	sp	HUMAN	P55263									ADK	Adenosine kinase	11	15	16	0		9	1		2062.28	1934.19	1876.88	2009.61	2077.85	1764.03	1973.98	2184.23	2083.84	2412.75	5674.06	5773.97	4462.87	3259.48	3512.39	4350.46	4379.66	4198.03	3582.04	3852.71	2964.77	1776.61	2100.44	1997.67	2195.49	2549.64	2562.61	2646.65
	sp	HUMAN	Q9H2P0					XC	Nuc			ADNP	Activity-dependent neuroprotector homeobox protein	34	42	41	0		38	1		10349.8	12280.4	12698.9	11816.4	9503.53	9473.59	10520.4	8733.3	8567.07	9537.65	10218.1	10222	9879.16	9423.11	14622.5	10234.3	10103.7	10531.8	11962.5	11394.3	7202.78	8761.58	9481.57	9530.28	8371.94	8454.29	9245.64	6107.72
	sp	HUMAN	Q6IQ32						Nuc			ADNP2	ADNP homeobox protein 2	7	4	2	0		0	1		1423.98	2075.14	2057.94	2301.42	1475.5	1487.88	1443.18	1170.77	1298	1240.09	966.805	1014.63	945.19	830.382	1598.72	982.511	870.494	984.529	1207.22	999.562	211.443	282.986	258.884	271.596	259.077	266.793	221.58	209.92
	sp	HUMAN	Q96SZ5									ADO	2-aminoethanethiol dioxygenase	5	3	7	0		6	1		994.369	926.826	1012.26	965.803	1019.18	1455.59	926.91	1024.72	964.556	874.239	1821.76	1879.11	1516.57	1460.53	994.415	1280.93	1260.11	1191.46	948.638	776.244	939.32	1380.01	1125.84	1348.85	1023.33	1005.24	886.278	1123.87
	sp	HUMAN	Q9BRR6	M				XC				ADPGK	ADP-dependent glucokinase	5	8	0	0		1	1		1881.36	1808.9	2169.12	1926.01	1633.59	2059.03	1730.75	2040.24	1919.08	2164.99	3198.73	3021.88	2807.63	1672.55	4312.45	1967.89	2712.72	2782.14	3270.07	3294.93	0	0	0	0	0	0	0	0
	sp	HUMAN	Q9NX46									ADPRHL2	Poly(ADP-ribose) glycohydrolase ARH3	14	13	8	0		10	1		2143.28	2126.28	1958.62	1979.12	2302.95	2276.8	2288.05	2565.27	2694.2	2504.43	3277.01	3425.24	2469.65	2421.62	1974.69	2395.57	2657.95	2747.32	2169.24	1664.6	1887.57	1676.43	1663.86	1736.34	1349.85	1687.01	1454.72	1787.75
	sp	HUMAN	P25098	M	PM							ADRBK1	Beta-adrenergic receptor kinase 1	22	31	14	0		14	1		6162.52	4319.21	4732.2	5055.61	5351.35	5874.47	5175.32	5113.6	5186.18	5436.01	7546.41	7530.94	10651.6	9744.24	8177.93	10518.1	9096.07	8688.01	8238.27	10707.4	2832.45	2072.6	2608.18	2100.82	2778.24	2537.62	2253.78	2603.16
	sp	HUMAN	P35626									ADRBK2	Beta-adrenergic receptor kinase 2	0	0	0	0		1	1		0	0	0	0	0	0	0	0	0	0	0	0	0	0	0	0	0	0	0	0	0	0	0	0	0	0	0	0
	sp	HUMAN	Q16186	M	PM							ADRM1	Proteasomal ubiquitin receptor ADRM1	11	18	8	0		8	1		2288.74	2584.98	2482.9	2383.95	2549.94	2630.95	2043.01	2296.43	2514.96	2035.89	6129.6	6557.01	6344.37	6194.68	5667.76	7359.43	5747.87	6107.75	5432.83	5572.02	1718.11	1878.47	1748.89	1715.75	1285.46	1254.77	1428.28	1327.99
	sp	HUMAN	P30566									ADSL	Adenylosuccinate lyase	16	33	16	0		14	1		4775.75	4483.35	4880.04	4376.44	4556.72	5026.37	4001.43	5163.06	4848.42	4842.49	11856.2	11456.1	10560.3	8577.99	7181.09	9536.8	9974.75	10153.9	7905.25	5510.87	3471.81	3635.52	3374.93	3409.69	2398.91	2688.48	2566.35	3037.3
	sp	HUMAN	P30520	M	PM							ADSS	Adenylosuccinate synthetase isozyme 2	8	21	8	0		0	1		1829.82	2564.63	2658.65	2322.62	2037.79	1996.28	2210.73	2337.68	2207.8	2362.39	6999.72	6793.88	7337.29	6946.37	4370.71	6445.29	6571.57	6291.24	4839.29	3462.71	2161.99	2879.22	2617.65	2958.87	1546.31	1605.09	1613.78	1854.46
	sp	HUMAN	Q8N142-2									ADSSL1	Isoform 2 of Adenylosuccinate synthetase isozyme 1	0	0	0	0		1	1		0	0	0	0	0	0	0	0	0	0	0	0	0	0	0	0	0	0	0	0	0	0	0	0	0	0	0	0
	sp	HUMAN	Q8IUX7					XC	Nuc			AEBP1	Adipocyte enhancer-binding protein 1	0	1	0	0		0	1		0	0	0	0	0	0	0	0	0	0	248.364	250.324	250.674	132.87	184.98	221.857	235.228	242.912	209.945	188.671	0	0	0	0	0	0	0	0
	sp	HUMAN	Q6ZN18						Nuc			AEBP2	Zinc finger protein AEBP2	3	2	2	0		0	1		981.862	1172.44	1478.92	1201.97	1168.83	1086.03	912.178	647.073	454.912	553.999	137.245	165.439	138.1	80.5287	62.3746	51.1911	95.1418	94.4132	52.6694	24.6607	506.255	504.877	433.866	467.975	495.142	424.238	466.287	329.046
	sp	HUMAN	Q08117-2						Nuc			AES	Isoform 2 of Amino-terminal enhancer of split	3	4	1	0		0	1		723.673	491.315	640.255	465.629	612.007	978.011	661.277	502.507	433.233	657.505	2202.44	2124.84	1835.52	1555.91	1514.72	2502.11	1575.93	1547.69	1206.42	1722.35	365.401	266.469	285.567	267.42	262.682	311.233	266.685	232.483
	sp	HUMAN	Q8N556-2									AFAP1	Isoform 2 of Actin filament-associated protein 1	0	0	0	0		0	1		0	0	0	0	0	0	0	0	0	0	0	0	0	0	0	0	0	0	0	0	0	0	0	0	0	0	0	0
	sp	HUMAN	P51825-2									AFF1	Isoform 2 of AF4/FMR2 family member 1	0	0	0	0		1	1		0	0	0	0	0	0	0	0	0	0	0	0	0	0	0	0	0	0	0	0	0	0	0	0	0	0	0	0
	sp	HUMAN	P51826-2						Nuc			AFF3	Isoform 2 of AF4/FMR2 family member 3	11	1	8	0		3	1		2636.1	2223.9	2070.19	2071.31	1815.68	2258.19	2113.21	1862.07	1921.91	1984.1	143.019	142.607	202.168	238.18	179.28	169.242	197.869	212.04	187.843	178.071	1252.84	1013.68	1144.39	970.946	1231.29	1211.29	1290.6	1220.43
	sp	HUMAN	Q9UHB7									AFF4	AF4/FMR2 family member 4	17	10	10	0		9	1		3252.01	3142.2	2946.97	3132.52	3234.38	3016.71	3608.03	3292.89	3582.32	3344.28	1283.54	1260.68	1196.09	1314.34	1205.75	1207.27	1195.61	1218.32	1286.61	1165.87	1053.87	1022.79	924.772	992.663	1265.26	1304.48	1205.62	1264.41
	sp	HUMAN	Q9Y4W6	M								AFG3L2	AFG3-like protein 2	36	53	47	1		34	1		13491.6	13132	12325.9	12361.3	12412.7	13135.4	14069.4	13052.4	13874	14826.7	19417.1	19596.8	18073	18545.4	26702.7	21113.7	20115.8	21495.5	25026.1	28290.3	9388.84	9370.21	9967.74	9661.4	12350.9	11790	12216.9	12080
	sp	HUMAN	P02771					XC				AFP	Alpha-fetoprotein	1	1	3	4		2	1		65.9721	62.1161	78.1947	65.6451	56.7765	76.6951	31.1239	103.175	89.5657	44.3697	8.78314	159.735	262.533	14249.6	418.966	617.189	309.264	245.97	157.555	22.5738	304.669	347.396	612.639	295.021	366.148	329.105	564.457	1052.08
	sp	HUMAN	Q6ULP2	M					Nuc			AFTPH	Aftiphilin	15	9	14	0		11	1		5318.92	5426.47	5694.31	6094.31	5042.96	4975.69	4909.21	4190.19	4403.93	4737.73	3489.63	3449.96	3936.24	4066.7	2873.31	3619.87	3347.44	3128.23	2708.09	2920.24	2531.54	2973.2	3094.33	3069.79	2025.28	2038.62	2115.54	2020.67
	sp	HUMAN	P20933					XC				AGA	N(4)-(beta-N-acetylglucosaminyl)-L-asparaginase	3	1	1	0		2	1		478.014	731.576	737.794	722.055	476.527	375.701	478.718	421.099	371.426	453.971	128.408	135.933	151.486	147.87	184.176	150.439	158.892	146.671	169.849	182.944	259.033	324.162	264.988	307.112	275.514	314.415	306.969	313.778
	sp	HUMAN	Q99490-2	M					Nuc			AGAP2	Isoform 2 of Arf-GAP with GTPase, ANK repeat and PH domain-containing protein 2	9	2	2	0		4	1		1233.92	1238.37	1107.78	1248.33	1301.76	1126.51	1262.59	1090.77	1217.8	1161.5	902.326	1061.36	1013.02	904.144	854.837	1010.18	883.045	866.868	843.12	939.791	211.575	204.138	226.966	216.374	206.681	215.312	171.449	237.831
	sp	HUMAN	P52594-4	M								AGFG1	Isoform 4 of Arf-GAP domain and FG repeat-containing protein 1	6	11	13	0		9	1		3162.44	2468.85	2375.64	2431.66	3028.3	3365.76	3194.36	3442.17	2912.41	3140.94	3407.51	3766.11	3621.76	7573.07	2491.65	4692.13	3459.29	3011.52	2909.44	2948.4	2403.99	2931.32	2873.17	3137.49	2292.44	2610.47	2668.33	2782.55
	sp	HUMAN	O95081	M								AGFG2	Arf-GAP domain and FG repeat-containing protein 2	1	0	0	0		1	1		89.5351	114.724	106.402	109.524	131.64	113.072	101.601	100.186	124.582	97.4373	0	0	0	0	0	0	0	0	0	0	0	0	0	0	0	0	0	0
	sp	HUMAN	Q8N302					XC				AGGF1	Angiogenic factor with G patch and FHA domains 1	2	0	2	0		1	1		375.359	542.428	454.34	528.235	502.388	297.1	421.768	345.762	376.566	301.508	0	0	0	0	0	0	0	0	0	0	348.398	422.13	391.192	401.557	353.253	287.825	316.098	259.854
	sp	HUMAN	Q53H12	M								AGK	Acylglycerol kinase, mitochondrial	9	20	13	0		9	1		3327.63	3103.12	2896.9	3213.2	2766.88	2267.33	3044.13	3042.12	3155.51	3815.67	6368.13	6920.59	5987.75	8239.75	7909.85	5419.32	7132.12	6940.45	8358.7	7548.15	3337.28	3109.7	3226.07	3258.93	4577.77	4562.72	4165.18	4993.96
	sp	HUMAN	P35573						Nuc			AGL	Glycogen debranching enzyme	20	19	13	0		25	1		3844.34	4573.47	4623.62	5287.71	3577.04	3361.89	3730	3845.38	3990.13	4031.68	4921.32	4923.02	5556.57	6898.02	4321.18	5673.56	5390.26	5331.56	5028.99	4649.28	1989.01	2436.26	2746.53	2643.42	1786.03	1826.38	1675.02	2010.73
	sp	HUMAN	Q9UL18						Nuc			AGO1	Protein argonaute-1	3	1	1	0		2	1		276.759	305.274	297.963	319.488	328.081	316.017	285.051	311.004	366.111	301.407	34.4628	35.043	44.2969	38.3003	36.3476	34.9384	36.1406	30.1375	25.6692	35.0178	210.421	243.374	256.391	223.268	166.188	168.66	163.188	192.607
	sp	HUMAN	Q9UKV8	M					Nuc			AGO2	Protein argonaute-2	14	23	15	0		13	1		3491.05	3265.2	2855.23	3036.8	3565.6	3579.01	3893.78	3295.75	4023.1	3606.15	6393.73	6287.7	5569.42	5275.47	4046.44	5667.38	5787.85	5473.12	5012.23	4671.74	2739.04	2761.99	2705.44	2800.33	2690.16	2858.48	2362.77	3312.07
	sp	HUMAN	Q9H9G7	M								AGO3	Protein argonaute-3	6	4	2	0		2	1		1125.73	1156	1189.88	1102.87	1118.58	1113.33	1131.74	1189.37	1247.28	1203.14	806.995	892.757	503.487	541.116	439.027	752.107	640.979	687.555	610.116	577.663	112.504	111.94	107.22	112.149	88.3663	97.1598	76.681	114.346
	sp	HUMAN	Q9HCK5	M								AGO4	Protein argonaute-4	7	5	7	0		4	1		1794.41	1609.47	1638.52	1534.76	1689.19	1890.05	1757.31	1663.03	1857.51	1930.27	1842.16	1769.97	1631.07	1235.06	1140.65	1424.4	1531.92	1547.05	1297.82	1196.41	860.183	1158.47	978.359	992.421	1335.6	1009.13	728.554	1042.23
	sp	HUMAN	Q99943	M								AGPAT1	1-acyl-sn-glycerol-3-phosphate acyltransferase alpha	4	3	2	0		1	1		1014.15	1022	931.47	952.356	984.389	1263.77	1224.08	889.694	1090.42	1181.72	772.392	772.348	710.304	932.717	1248.65	850.283	725.546	713.147	996.734	1031.66	110.286	80.6783	109.101	78.0149	164.662	173.706	150.56	135.505
	sp	HUMAN	O15120	M								AGPAT2	1-acyl-sn-glycerol-3-phosphate acyltransferase beta	0	0	3	0		0	1		0	0	0	0	0	0	0	0	0	0	0	0	0	0	0	0	0	0	0	0	305.249	207.963	245.894	217.561	427.904	475.453	528.37	410.546
	sp	HUMAN	Q9NRZ7-3	M	PM							AGPAT3	Isoform 3 of 1-acyl-sn-glycerol-3-phosphate acyltransferase gamma	2	7	2	0		3	1		499.954	631.613	475.476	560.275	632.349	697.052	1073.28	503.244	751.999	898.531	1883.19	2065.72	1581.2	1684.69	2720.54	2527.55	1772.71	1793.67	2205.03	2912.51	401.875	381.916	462.937	399.619	574.553	718.505	772.539	543.388
	sp	HUMAN	Q9NRZ5	M								AGPAT4	1-acyl-sn-glycerol-3-phosphate acyltransferase delta	0	0	0	0		0	1		0	0	0	0	0	0	0	0	0	0	0	0	0	0	0	0	0	0	0	0	0	0	0	0	0	0	0	0
	sp	HUMAN	Q9NUQ2	M								AGPAT5	1-acyl-sn-glycerol-3-phosphate acyltransferase epsilon	9	14	8	0		8	1		1439.71	1306.44	1356.61	1328.82	1288.25	1441.3	1431.33	1175.23	1444.96	1448.33	6817.02	6920.86	5223.07	8041.88	6410.29	4552.28	5698.2	5546.69	5977.65	6352.83	1462.39	1213.41	1333.13	1437.21	1902.66	1838.01	1592.19	2052.67
	sp	HUMAN	Q86UL3	M								AGPAT6	Glycerol-3-phosphate acyltransferase 4	4	5	5	0		4	1		465.464	421.924	438.502	406.175	361.929	475.096	418.1	364.422	360.087	417.866	1294.86	1277.82	1039.43	1207.88	1620.65	1419.72	1226.78	1231.16	1540.28	1846.36	764.647	913.048	1041.66	928.767	926.555	927.187	771.611	862.183
	sp	HUMAN	O00116	M								AGPS	Alkyldihydroxyacetonephosphate synthase, peroxisomal	23	30	32	0		12	1		4643.6	5675.56	5537.2	5346.09	4702.75	4764.45	5111.11	5224.55	5340.29	4802.3	6703	6579.76	7999.21	8255.92	10889.4	9128.79	8571.48	9286.45	11732.1	12622.5	4419.79	4438.74	4434.39	4522.07	5537.78	5601.23	6067.22	5529.43
	sp	HUMAN	O00468	M	PM		CS	XC				AGRN	Agrin	0	0	0	0		1	1		0	0	0	0	0	0	0	0	0	0	0	0	0	0	0	0	0	0	0	0	0	0	0	0	0	0	0	0
	sp	HUMAN	Q9UPW5						Nuc			AGTPBP1	Cytosolic carboxypeptidase 1	13	12	10	0		4	1		2529.15	2162.71	2342.15	2525.28	2414.96	2138.02	2417.07	2423.51	2385.62	2483.02	2476.45	2754.12	2974.34	2944.82	2787.49	2733.62	2830.72	2685.24	3196.71	3173.68	1572.18	1697.5	1874.64	1770.04	1505.09	1647.59	1363.7	1632.2
	sp	HUMAN	Q6RW13	M	PM							AGTRAP	Type-1 angiotensin II receptor-associated protein	0	1	0	0		2	1		0	0	0	0	0	0	0	0	0	0	122.9	122.283	119.548	79.1351	122.741	83.0795	93.2231	79.0604	94.5641	83.8397	0	0	0	0	0	0	0	0
	sp	HUMAN	Q8WYP5-2	M					Nuc			AHCTF1	Isoform 2 of Protein ELYS	45	63	47	0		33	1		10408.6	11933.4	11840.8	10957.9	11342.3	10636.9	10236.9	10239.1	10372.4	9395.33	13598.3	12831	16408.8	17298.5	34421.3	16952.8	16176.9	19249.9	26163.3	18256.6	7803.23	8883.39	8819.66	8318.25	11778.4	11059.6	11277.9	8339.48
	sp	HUMAN	P23526						Nuc			AHCY	Adenosylhomocysteinase	76	68	82	8		78	1		17477.9	19086.8	18515.4	17167.2	17444.2	17064.4	14297.7	19815.4	19099.2	16215.9	29109.1	27624.4	26575.3	26674.2	18359.4	26800.5	26252.3	25904	21974.8	18034.4	21366.3	22904.7	20117.5	22915	15612.5	15535	15618.1	18039.1
	sp	HUMAN	O43865	M	PM							AHCYL1	Putative adenosylhomocysteinase 2	4	9	6	0		10	1		597.237	536.854	555.3	690.886	633.647	630.593	755.996	507.972	627.249	684.654	2633.11	2558.44	2267.06	2048.85	2208.4	2985.17	2369.8	2301.01	2048.01	2650.22	1259.97	1273.81	1732.23	1480.28	1283.56	1295.17	1291.39	1173.26
	sp	HUMAN	Q96HN2-2									AHCYL2	Isoform 2 of Putative adenosylhomocysteinase 3	11	14	7	0		10	1		2775.09	2653.11	2633.68	2871.38	2757.4	2982.04	2597.94	2682.09	2775.83	2883.02	5763.43	5218.83	5543.89	4665.57	4558.98	5814.73	5119.85	4626.18	4516.66	5139.37	1964.27	2211.23	2165.29	2313.39	1780.05	1813.49	1892.17	1975.23
	sp	HUMAN	Q5TGY3									AHDC1	AT-hook DNA-binding motif-containing protein 1	0	0	3	0		2	1		0	0	0	0	0	0	0	0	0	0	0	0	0	0	0	0	0	0	0	0	321.43	362.828	329.752	343.403	436.437	486.442	370.977	303.572
	sp	HUMAN	Q09666	M	PM				Nuc			AHNAK	Neuroblast differentiation-associated protein AHNAK	11	14	10	1		6	1		1348.21	761.708	745.452	713.802	4234.77	4732.16	5096.26	3810.21	3769.67	5551.31	4142.94	4370.87	4040.27	6177.39	5722.92	3712.69	4223.58	5017.99	3127.48	3070.77	1083.48	849.629	1218.72	1049.11	1788.08	3168.47	4999.57	2112.92
	sp	HUMAN	Q8IVF2	M	PM				Nuc			AHNAK2	Protein AHNAK2	0	1	1	0		0	1		0	0	0	0	0	0	0	0	0	0	695.73	798.977	806.049	436.399	713.846	647.177	664.085	609.794	554.529	472.506	225	200.365	210.092	223.049	215.017	220.489	276.377	189.443
	sp	HUMAN	P35869						Nuc			AHR	Aryl hydrocarbon receptor	4	0	3	0		0	1		647.661	560.143	810.965	654.925	1338.92	1032.89	1127.01	1012.14	856.065	980.692	0	0	0	0	0	0	0	0	0	0	580.289	409.245	439.915	356.52	677.31	746.399	788.817	513.094
	sp	HUMAN	O95433									AHSA1	Activator of 90 kDa heat shock protein ATPase homolog 1	33	49	28	1		16	1		7719.23	7273.7	7341.94	7202.98	8250.8	9350.55	7182.53	7729.35	7963.73	7360.94	16259.1	15657.3	15767.6	11732	10053.2	14543.4	14944.7	13560.1	12295.1	10182.6	6494.62	7331.92	6821.91	7091.02	4787.35	4924.26	4686.73	5227.59
	sp	HUMAN	Q9GZX7						Nuc			AICDA	Single-stranded DNA cytosine deaminase	2	3	0	0		1	1		662.871	417.549	431.571	445.107	298.61	198.831	146.407	383.35	235.904	195.559	678.357	827.173	253.158	399.307	131.574	101.054	264.642	191.713	173.191	150.432	0	0	0	0	0	0	0	0
	sp	HUMAN	Q96BJ3									AIDA	Axin interactor, dorsalization-associated protein	2	4	1	0		4	1		307.71	357.311	359.397	331.656	320.324	323.445	272.252	297.01	333.964	301.888	2461.94	2325.52	2439.45	2359.26	1684.49	2466.4	2209.34	2127.59	1818.92	2633.73	502.904	513.096	488.529	474.053	501.329	498.585	510.93	489.24
	sp	HUMAN	O95831	M					Nuc			AIFM1	Apoptosis-inducing factor 1, mitochondrial	22	45	34	1		14	1		7227.93	6386.69	6298.93	6576.01	6794.27	7507.7	6906.18	7636.98	7471.41	7739.26	15198.1	15608	14709.1	16648	21233.6	15098.4	15628.5	16671.2	19903.6	16469.7	6042.55	5460.4	6049.51	5538.49	7559.13	6907.68	7777.64	7455.68
	sp	HUMAN	Q9BRQ8	M				XC				AIFM2	Apoptosis-inducing factor 2	0	0	0	0		0	1		0	0	0	0	0	0	0	0	0	0	0	0	0	0	0	0	0	0	0	0	0	0	0	0	0	0	0	0
	sp	HUMAN	Q9Y4K1									AIM1	Absent in melanoma 1 protein	22	11	12	0		14	1		5581.86	6245	6015.17	7938.68	6605.41	6072.4	8290.16	5031.83	5207.77	6991.68	2080.29	1967.78	2739.11	3122.68	2979.87	4809.18	2617.72	2582	2923.03	5215.78	2151.99	2832.24	3369.04	2909.29	1657.12	1839.36	2435.26	1313.61
	sp	HUMAN	O14862						Nuc			AIM2	Interferon-inducible protein AIM2	7	13	14	0		7	1		2371.31	2055.64	1878.14	1459.01	2223.52	2255.38	1553.42	986.925	1055.56	959.062	4642.59	4852.68	4798.31	3906.43	5685.85	3533.85	2672.63	3249.5	3358.85	2920.33	3940.73	2801.97	2680.46	2748.95	3212.78	2633.2	3655.69	1327.93
	sp	HUMAN	Q12904-2	M			CS	XC	Nuc			AIMP1	Isoform 2 of Aminoacyl tRNA synthase complex-interacting multifunctional protein 1	14	34	23	0		19	1		3270.02	3217.49	3193.02	3059.07	3217.7	3587.13	2918.53	3112.2	3513.28	3466.29	10726.6	10279.6	9457.33	7800.81	7157.32	9331.47	9073.95	9303.76	8397.85	9576.77	3723.77	4152.09	4109.14	4135.99	3407.48	3222.92	3146.72	3673.9
	sp	HUMAN	O00170	M								AIP	AH receptor-interacting protein	29	21	18	1		17	1		7373.69	7698.02	7587.16	7783.76	7474.17	6563.76	7255.89	6727.31	6173.24	6910.12	5657.18	5292.63	6655.93	5456.38	5271.38	5793.38	5680.79	5362.46	5075.82	6169.72	3416.31	3734.07	4088.02	3868.15	2635.58	2853.57	2745.23	2771.5
	sp	HUMAN	P54819	M								AK2	Adenylate kinase 2, mitochondrial	60	57	49	4		29	1		13206.2	9947.09	9545.45	10763.8	11471	12973.3	16265.4	13014.6	12694	14934	17784.4	17400.2	16579.1	19065.2	21443.5	14559.5	16917.9	18047.3	20010.7	13988.8	8391.99	6871.53	7649.38	7439.77	10417.3	10367.1	9654.94	11225.6
	sp	HUMAN	Q9UIJ7									AK3	GTP:AMP phosphotransferase AK3, mitochondrial	21	21	17	0		13	1		7869.94	11208.2	8264.44	10336.9	8925.89	7354.05	9401.41	8007.59	8351.78	8748	6838.17	6468.34	6887.41	7905.8	10732.8	7150.64	7222.91	7463.18	8896.29	8018.3	4946.64	3846.46	5209.65	4460.5	6472.45	6202.63	6492.8	6262.58
	sp	HUMAN	P27144									AK4	Adenylate kinase 4, mitochondrial	14	17	18	0		9	1		3408.34	3991.66	2973.25	3937.63	3547.8	3529.87	4963.26	3714.48	4415.03	4570.75	7946.83	7820.98	6893.04	7765.83	8372.15	4479.38	7155.17	7477.6	7250.72	6740.04	3619.42	3387.16	4475.74	4106.98	4565.55	3995.08	4493.36	4871.91
	sp	HUMAN	Q9Y3D8	M								AK6	Adenylate kinase isoenzyme 6	2	4	3	0		0	1		324.92	384.841	397.654	270.49	335.635	287.007	281.173	369.456	360.757	285.568	1347.18	1385.2	1687.35	1343.18	1179.13	1684.87	1415.59	1372.58	1277.64	2118.11	619.932	669.84	542.158	641.769	450.34	469.702	435.553	472.132
	sp	HUMAN	Q92667	M								AKAP1	A-kinase anchor protein 1, mitochondrial	17	23	16	0		11	1		5118.86	5335.64	5377.94	5097.75	4792.65	5223.44	4559.1	4249.18	4340.24	3838.85	5088.75	5177.01	5441.17	5730.77	6678.76	5396.16	5149.26	5968.17	6009.81	5289.23	3541.96	3281.45	3343.35	3188.68	4565.12	3491.4	4306.86	3402.44
	sp	HUMAN	O43572	M	PM							AKAP10	A-kinase anchor protein 10, mitochondrial	5	4	5	0		5	1		611.369	571.293	520.89	528.092	561.37	625.279	675.148	960.014	597.353	642.685	391.566	392.546	402.054	389.495	379.427	477.524	398.009	402.447	395.305	686.449	621.57	662.082	647.186	684.428	591.138	597.188	545.472	613.717
	sp	HUMAN	Q9UKA4									AKAP11	A-kinase anchor protein 11	6	3	5	0		12	1		1584.9	1707.9	1970.38	1664.54	1614.98	1275.73	1406.08	988.384	855.492	1106.89	502.855	860.51	850.398	667.775	554.63	659.747	724.175	757.375	637.002	487.498	1175.29	1130.16	770.095	916.639	980.123	754.187	1228.4	411.131
	sp	HUMAN	Q12802-2	M					Nuc			AKAP13	Isoform 2 of A-kinase anchor protein 13	35	27	32	0		27	1		7550.85	8948.69	10214.1	11121.8	7933.21	6746.55	7187.88	7394.31	6421.04	6789.61	5079.2	5259.57	6159.99	6063.42	3880.55	3143.88	5268.35	4549.93	4234.35	3213.56	5517.22	5878.61	6387.96	5580.69	4447.48	4227.33	4677.92	3752.61
	sp	HUMAN	Q02040						Nuc			AKAP17A	A-kinase anchor protein 17A	15	26	16	0		8	1		3157.45	3325.18	3105.78	2956.22	3535.31	3690.19	4086.45	3545.82	4101.42	3790.35	7422.01	7474.26	6759.26	7256.46	10458.1	9271.55	7459.33	7529.18	9027.93	12223.9	3359.94	2749.84	3295.55	2869.58	4015.16	4193.09	4339.33	3298.53
	sp	HUMAN	Q9Y2D5-6									AKAP2	Isoform 4 of A-kinase anchor protein 2	31	37	25	0		24	1		6332.28	4214.98	4458.46	5352.84	7749.08	11638.4	10065.7	6052.81	7640.4	9521.58	7938.39	8020.87	9960.67	9327.68	9233.35	16143.7	9044.74	9320.68	8313.19	11694.3	4580.75	3155.56	4576.32	3933.48	3998.47	4790.31	5612.33	4208.22
	sp	HUMAN	O43823	M					Nuc			AKAP8	A-kinase anchor protein 8	22	28	14	0		19	1		5890.55	5426.45	4849.1	4740.32	4969.24	5940.35	5212.54	5712.27	5127.17	5585.21	8304.86	8089.12	7324.27	8202.45	8697.22	6824.65	7436.27	7919.87	7701.15	8429.18	3183.79	2584.99	2602.04	2660.76	3319.57	3013.97	3054.63	2798.89
	sp	HUMAN	Q9ULX6						Nuc			AKAP8L	A-kinase anchor protein 8-like	12	25	10	0		18	1		2549.28	3193.45	2303.92	2861.51	3129.45	3040.28	3520.54	2500.36	3683.79	2807.61	7531.54	7902.88	6006.84	5828.19	7754.13	8201.38	6413.62	6146.64	6910.17	9094.17	1668.33	1713.01	1633.6	1778.35	2061.56	2130.44	1797.68	1736.84
	sp	HUMAN	Q99996-6	M								AKAP9	Isoform 6 of A-kinase anchor protein 9	30	15	28	0		35	1		5724.25	5179.31	5805.46	5758.66	5507.93	4803.94	5713	4457.89	3809.04	4981.11	1912.89	2046.66	2037.26	1861.88	2005.11	1807.48	1783.2	1757.38	1601.96	1759.9	3878.28	3899.52	3948.83	3722.88	3541.45	3608.27	3765.26	3010.82
	sp	HUMAN	Q9NQ31									AKIP1	A-kinase-interacting protein 1	2	0	0	0		0	1		263.676	198.224	196.902	190.942	293.263	276.834	290.626	242.056	270.598	224.43	0	0	0	0	0	0	0	0	0	0	0	0	0	0	0	0	0	0
	sp	HUMAN	Q9H9L7	M					Nuc			AKIRIN1	Akirin-1	0	1	1	0		1	1		0	0	0	0	0	0	0	0	0	0	41.2207	39.969	53.4109	68.4842	13.9114	14.2838	40.7819	30.7233	10.1487	13.7894	106.169	135.941	106.546	138.598	75.9576	106.713	91.5523	86.3614
	sp	HUMAN	Q53H80						Nuc			AKIRIN2	Akirin-2	4	0	4	0		1	1		1111.52	929.463	1052.23	1047.32	1350.94	1138.97	1210.71	638.716	435.865	758.02	0	0	0	0	0	0	0	0	0	0	551.936	677.272	767.3	677.941	498.668	437.546	590.147	209.271
	sp	HUMAN	Q7Z591	M					Nuc			AKNA	AT-hook-containing transcription factor	14	12	11	0		11	1		3748.16	2840.11	2979.97	2885.94	3199.81	2907.89	2785.35	2308.08	1808.45	2269.71	3605.76	3965.49	4233.15	4005.1	3920.89	2623.31	3481.78	3108.7	2904.2	2002.73	2056.3	939.923	965.353	867.259	1965.05	1521.99	1894.03	1583.34
	sp	HUMAN	P14550	M	PM			XC				AKR1A1	Alcohol dehydrogenase [NADP(+)]	14	29	17	0		18	1		4699.64	4381.16	3887.63	4311.05	4616.95	4922.34	4390.61	5063.58	5277.44	4981.77	9663.46	9213.87	8703.51	7909.28	6473.17	8186.96	7774.88	7303.67	5721.93	5976.18	3803.23	3420.02	3468.89	3477.04	3134.65	3386.85	2944.32	3840.43
	sp	HUMAN	P15121					XC				AKR1B1	Aldose reductase	25	32	40	0		15	1		6891.69	7519.02	6109.27	6919.38	6827.42	5830.12	7247.06	6621.93	6499.75	7724.06	15470.6	14876	13018.6	11133.1	9824.73	13226.7	12787	12045	8864.66	8297.25	11233	12831.8	12767.9	13586.1	9289.38	10012	8381.04	11490.2
	sp	HUMAN	C9JRZ8									AKR1B15	Aldo-keto reductase family 1 member B15	1	2	2	0		0	1		199.288	202.203	190.312	213.149	191.882	309.377	169.182	183.659	205.345	188.395	147.396	169.207	148.599	120.628	187.2	228.136	317.142	251.098	547.893	1395.38	253.829	213.498	235.279	232.964	214.098	254.124	221.125	452.591
	sp	HUMAN	Q04828									AKR1C1	Aldo-keto reductase family 1 member C1	0	0	0	0		0	1		0	0	0	0	0	0	0	0	0	0	0	0	0	0	0	0	0	0	0	0	0	0	0	0	0	0	0	0
	sp	HUMAN	O43488									AKR7A2	Aflatoxin B1 aldehyde reductase member 2	9	24	15	0		18	1		3496.08	2491.19	2496.53	2713.56	2887.74	3325.06	3543.17	3121.85	2977.1	4218.28	5042.09	5189.42	4584.71	4264.07	4577.55	5678.5	4990.44	4910.46	4473.84	4853.9	2296.32	1806.79	2316.48	2076.3	2414.76	2593.45	2128.21	2812.64
	sp	HUMAN	P31749	M	PM				Nuc			AKT1	RAC-alpha serine/threonine-protein kinase	8	7	6	0		8	1		1617.93	1445.81	1469.37	1440.25	1607.32	1530.74	2067.69	1422.33	1710.04	1892.77	1389.99	1306.78	1202	872.683	1176.57	1762.32	1443.81	1411.45	1224.73	2133.26	801.46	785.428	917.655	836.47	740.065	817.187	719.635	839.827
	sp	HUMAN	Q96B36-3									AKT1S1	Isoform 3 of Proline-rich AKT1 substrate 1	4	3	1	0		1	1		1029.65	924.046	981.455	1021.22	1064.37	1188.73	892.604	1119.71	893.829	941.779	1617.51	1613.17	1546.81	1367.92	1040.05	963.501	1441.07	1233.58	988.868	787.4	81.1438	82.274	66.3018	84.8236	60.6326	76.5582	75.1033	85.7977
	sp	HUMAN	P31751	M	PM				Nuc			AKT2	RAC-beta serine/threonine-protein kinase	12	10	6	0		6	1		2499.85	2556.8	2714.09	2365.48	2856.53	2857.23	3567.13	2774.99	2730.99	3599.85	2120.76	2209.3	1931.76	1490.88	1597.4	1973.74	2021.19	2044.62	1859.1	2316.41	1418.04	1187.26	1341.11	1132.9	1113.27	1199.94	1203.49	1206.71
	sp	HUMAN	Q9H8T0-2	M	PM							AKTIP	Isoform 2 of AKT-interacting protein	0	0	0	0		0	1		0	0	0	0	0	0	0	0	0	0	0	0	0	0	0	0	0	0	0	0	0	0	0	0	0	0	0	0
	sp	HUMAN	P13716-2					XC	Nuc			ALAD	Isoform 2 of Delta-aminolevulinic acid dehydratase	10	1	2	0		2	1		1364.05	1641.24	1647	1532.04	1571.03	1321.96	1294.33	1232.38	1569.74	1385.19	119.283	124.33	104.892	89.6096	82.9544	92.2834	91.496	102.38	90.8833	102.124	195.72	158.196	168.092	158.258	168.146	178.935	161.24	168.072
	sp	HUMAN	P13196									ALAS1	5-aminolevulinate synthase, nonspecific, mitochondrial	4	5	4	0		7	1		601.742	803.171	727.392	835.996	754.307	449.551	694.903	460.751	451.862	534.696	1513.16	1593.46	1229.91	1308.35	1845.4	491.542	1163.88	1322.07	1422.01	853.313	273.024	179.053	141.21	177.128	198.294	195.313	336.248	206.611
	sp	HUMAN	Q13740-2	M	PM							ALCAM	Isoform 2 of CD166 antigen	2	4	1	18		3	1		562.505	884.606	1321.15	1366.5	590.187	613.578	619.43	681.136	755.923	728.629	949.018	1053.13	939	760.09	853.186	999.905	995.319	1005.54	1129.14	1183.05	275.023	410.555	498.895	380.112	454.193	412.174	331.561	473.903
	sp	HUMAN	Q8IZ83	M								ALDH16A1	Aldehyde dehydrogenase family 16 member A1	6	8	7	0		14	1		907.985	1167.06	1121.05	1014.44	1121.89	1089.03	721.82	909.989	885.303	705.621	1008.21	1059.74	1198.76	1219.18	768.985	985.867	1020.16	906.105	797.962	570.868	1520.98	1313.03	1488.88	1175.25	1219.54	1185.2	1508.37	1165.53
	sp	HUMAN	P54886	M								ALDH18A1	Delta-1-pyrroline-5-carboxylate synthase	36	61	55	0		38	1		8230.37	8260.9	7335.31	7911.25	7891.95	7065.81	8204.99	7299.09	7565.91	7574.4	12980.4	13820.3	12954.4	14752.8	15643.2	9390.67	14667.6	14230.3	16321.9	12861.6	8585.3	7260.1	7316.7	7493.79	10116.4	8722.24	10618.1	8864.98
	sp	HUMAN	P00352									ALDH1A1	Retinal dehydrogenase 1	0	0	1	0		3	1		0	0	0	0	0	0	0	0	0	0	0	0	0	0	0	0	0	0	0	0	19.5338	295.262	145.976	254.38	31.6548	47.4319	50.0128	58.7295
	sp	HUMAN	P05091									ALDH2	Aldehyde dehydrogenase, mitochondrial	1	1	0	0		0	1		839.726	794.348	819.956	823.608	547.177	263.363	264.324	388.908	298.328	229.254	3.03896	9.00632	8.74495	514.795	9.70921	9.1991	10.8436	4.46851	11.0309	11.638	0	0	0	0	0	0	0	0
	sp	HUMAN	P51648-2	M								ALDH3A2	Isoform 2 of Fatty aldehyde dehydrogenase	9	11	8	0		21	1		1755.05	1840.28	1926.68	1847.02	1415.95	1453.76	1401.07	1376.25	1754.97	1509.84	2845.48	2932.95	3176.37	3902.72	5669.6	6288.96	3506.21	3729.19	4200.38	7678.02	865.236	1294.77	1178.04	1353.29	1345	1430.57	1101.03	1318.22
	sp	HUMAN	P30038									ALDH4A1	Delta-1-pyrroline-5-carboxylate dehydrogenase, mitochondrial	9	8	9	0		11	1		2755.39	1379.54	1375.49	1488.47	3089.29	2470.02	3093.46	3046.66	2650.91	3105.25	1792.12	1872.88	1504.22	1414.76	2122.34	1533.71	1800.75	1596.55	1738.99	2063.3	1354.81	1458.82	1853.28	1518.1	1672.71	1997.13	1824.04	1849.33
	sp	HUMAN	P51649-2									ALDH5A1	Isoform 2 of Succinate-semialdehyde dehydrogenase, mitochondrial	20	28	22	0		28	1		4934.58	4824.57	3882.59	4888.47	5030.76	4615.36	6950.75	4120.45	5443.27	6132.49	10447.2	10707.7	8119.9	9020.07	10994.1	6775.54	9710.6	8923.33	9310.4	7900.54	3650.92	3272.85	3737.68	3369.75	4832.52	4479.46	4999.49	4822.18
	sp	HUMAN	Q02252									ALDH6A1	Methylmalonate-semialdehyde dehydrogenase [acylating], mitochondrial	27	26	20	0		7	1		7399.39	6375.8	5412.13	7417.5	6084.05	5577.81	11239	5816.78	6399	10083.9	10705.6	9957.22	7354.71	7333.04	10595.1	6716.48	8493.36	8002.86	7697.29	7661.34	2771.14	2566.79	3614.71	2897.69	4152.01	3535.75	3602.14	4028.56
	sp	HUMAN	P49189									ALDH9A1	4-trimethylaminobutyraldehyde dehydrogenase	26	33	32	2		30	1		8115.77	8124.62	7750.41	7993.89	7018.51	6303.46	7030.27	7222.24	7263.32	7945.1	11326	10442.2	9616.11	10139.3	9416.87	8852.97	9837.38	9457.97	8647.98	9519	6503.89	6038.1	5966.99	6291.98	6089.18	6277.35	5659.36	7636.52
	sp	HUMAN	P09972									ALDOC	Fructose-bisphosphate aldolase C	29	52	47	0		20	1		7239.37	5719.87	4250.36	7073.39	5031.4	4203.48	9310.26	5702.52	5926.28	9513.18	19036.2	17595.7	15208.3	17928.9	13014.6	11662.6	16378.5	17938.4	12558.7	7017.73	7931.84	8227.44	11667.7	10001.1	6237.25	7482.66	4585.74	9604.97
	sp	HUMAN	Q9BT22	M								ALG1	Chitobiosyldiphosphodolichol beta-mannosyltransferase	5	7	8	0		4	1		716.07	699.7	623.902	586.769	806.073	815.834	842.7	720.78	905.63	767.848	4686.02	4886.06	4141.7	3092.86	5531.34	3799.02	4306.9	5045.51	5463.45	5916.21	1457.63	1096.89	1201.4	1062.25	1789.08	1672.54	1777.45	1568.05
	sp	HUMAN	Q5BKT4	M								ALG10	Dol-P-Glc:Glc(2)Man(9)GlcNAc(2)-PP-Dol alpha-1,2-glucosyltransferase	2	0	0	0		0	1		814.066	658.535	754.983	740.478	681.377	891.033	812.319	694.031	933.883	931.949	0	0	0	0	0	0	0	0	0	0	0	0	0	0	0	0	0	0
	sp	HUMAN	Q2TAA5	M								ALG11	GDP-Man:Man(3)GlcNAc(2)-PP-Dol alpha-1,2-mannosyltransferase	1	3	4	0		2	1		97.0706	100.519	109.416	98.9055	105.007	98.4881	87.4425	106.397	131.531	100.005	820.894	792.962	768.71	745.691	1103.82	861.408	774.63	850.372	1152.75	1241.47	696.791	717.102	686.896	649.289	811.537	930.373	966.644	752.316
	sp	HUMAN	Q9BV10	M								ALG12	Dol-P-Man:Man(7)GlcNAc(2)-PP-Dol alpha-1,6-mannosyltransferase	0	0	0	0		1	1		0	0	0	0	0	0	0	0	0	0	0	0	0	0	0	0	0	0	0	0	0	0	0	0	0	0	0	0
	sp	HUMAN	Q9NP73-2	M								ALG13	Isoform 2 of Putative bifunctional UDP-N-acetylglucosamine transferase and deubiquitinase ALG13	2	5	1	0		3	1		300.772	321.72	347.431	297.175	360.093	303.875	225.698	302.474	287.322	222.979	1768.44	1757.37	1867.62	2799.39	1521.66	1475.33	1564	1507.09	1549.66	1812.37	683.253	567.792	525.565	558.396	442.36	515.964	641.382	459.724
	sp	HUMAN	Q9H553	M					Nuc			ALG2	Alpha-1,3/1,6-mannosyltransferase ALG2	2	6	2	0		5	1		183.619	239.581	204.823	173.432	187.571	221.314	215.248	219.755	283.591	225.51	1884.57	1979.15	1142.08	1434.75	1796	1505.59	1791.19	1863.93	2118.48	2283.8	469.151	458.624	455.37	484.343	621.045	675.46	588.315	707.075
	sp	HUMAN	Q92685	M								ALG3	Dol-P-Man:Man(5)GlcNAc(2)-PP-Dol alpha-1,3-mannosyltransferase	1	1	1	0		1	1		355.347	273.043	261.807	228.224	336.949	314.933	375.998	319.005	369.983	450.953	251.298	264.551	210.025	131.255	213.746	145.351	247.483	255.103	275.103	230.233	351.93	237.237	184.263	239.145	286.15	408.989	360.893	462.543
	sp	HUMAN	Q9Y673	M								ALG5	Dolichyl-phosphate beta-glucosyltransferase	7	16	8	0		6	1		2104.82	1726.48	1600.06	1540.75	2177.77	2360.1	2212.26	2183.62	2701.52	2282.71	3311.48	3041.52	2812.48	3113.6	4138.39	3921.36	3122.96	3689.36	4571.27	5957.78	1289.44	895.397	858.147	984.824	1672.91	1819.73	1491.68	1838.22
	sp	HUMAN	Q9Y672	M								ALG6	Dolichyl pyrophosphate Man9GlcNAc2 alpha-1,3-glucosyltransferase	2	1	0	0		0	1		613.002	633.737	577.044	678.117	619.736	541.385	635.99	569.328	752.018	684.632	226.884	221.59	222.908	152.702	391.708	226.517	222.644	288.981	398.972	377.446	0	0	0	0	0	0	0	0
	sp	HUMAN	Q9BVK2	M								ALG8	Probable dolichyl pyrophosphate Glc1Man9GlcNAc2 alpha-1,3-glucosyltransferase	4	3	2	0		1	1		1056.71	943.415	1007.39	942.785	978.554	870.501	907.677	1518.61	1016.59	1069	1110.29	1025.88	942.532	915.706	1916.41	1210.24	1222.57	1381.3	1785.35	1403.04	249.12	200.171	192.056	192.906	268.035	299.245	283.462	272.996
	sp	HUMAN	Q9H6U8-3	M								ALG9	Isoform 3 of Alpha-1,2-mannosyltransferase ALG9	4	6	3	0		2	1		946.596	692.34	737.902	749.552	721.546	855.743	875.401	811.772	879.049	993.467	794.799	902.182	603.604	763.403	950.805	616.46	845.299	857.768	1064.67	780.224	469.338	457.548	511.716	486.808	626.142	615.402	596.191	557.261
	sp	HUMAN	Q13686						Nuc			ALKBH1	Alkylated DNA repair protein alkB homolog 1	2	1	1	0		3	1		509.887	519.233	541.813	559.194	509.073	406.522	399.28	381.591	259.709	312.073	288.114	316.347	306.375	188.013	353.142	206.868	280.393	287.215	278.467	270.569	243.692	249.646	247.482	221.19	210.635	218.663	259.655	141.694
	sp	HUMAN	Q6NS38						Nuc			ALKBH2	Alpha-ketoglutarate-dependent dioxygenase alkB homolog 2	1	2	0	0		2	1		766.619	902.591	807.366	809.97	882.881	744.522	693.153	554.23	590.418	422.047	250.35	220.734	211.648	246.169	206.825	169.188	168.397	230.833	160.943	245.703	0	0	0	0	0	0	0	0
	sp	HUMAN	Q9NXW9						Nuc			ALKBH4	Alpha-ketoglutarate-dependent dioxygenase alkB homolog 4	4	4	2	0		4	1		525.539	512.988	507.787	507.332	523.085	516.417	469.597	424.912	504.727	521.259	1017.69	1133.29	907.193	747.707	645.224	940.628	967.781	870.73	719.719	900.965	258.018	276.597	253.958	283.358	226.724	237.81	225.886	242.017
	sp	HUMAN	Q6P6C2						Nuc			ALKBH5	RNA demethylase ALKBH5	11	13	15	0		8	1		2681.43	2409.76	2219.9	2571.68	2698.27	1946.42	3545	2355.49	2489.49	3133.36	2843.93	2902.37	3638.51	4729.05	3603.18	3777.08	3254.09	3234.05	3241.93	3492.58	1707.03	1532.24	2030.53	1800	1593.78	1577.31	1695.16	1440.21
	sp	HUMAN	Q3KRA9-2						Nuc			ALKBH6	Isoform 2 of Alpha-ketoglutarate-dependent dioxygenase alkB homolog 6	2	0	1	0		0	1		156.859	145.971	185.919	171.536	154.83	152.781	117.674	105.029	73.8396	118.156	0	0	0	0	0	0	0	0	0	0	292.199	214.634	242.571	210.275	200.947	221.958	255.534	149.151
	sp	HUMAN	Q9BT30									ALKBH7	Alpha-ketoglutarate-dependent dioxygenase alkB homolog 7, mitochondrial	1	0	1	0		0	1		62.3471	74.1691	76.0467	61.996	54.8626	56.6176	56.0706	27.3101	32.2049	41.5307	0	0	0	0	0	0	0	0	0	0	127.502	115.825	98.0389	116.392	152.847	115.491	201.94	67.8604
	sp	HUMAN	Q96BT7-4						Nuc			ALKBH8	Isoform 4 of Alkylated DNA repair protein alkB homolog 8	9	6	7	0		4	1		1233.8	1304.08	1425.67	1333.25	1163.83	1152.61	1133.91	1107.32	1161.52	1131.84	523.828	630.888	514.146	510.055	412.598	439.048	509.189	542.029	495.003	579.816	1380.61	1794.99	1681.25	1846.74	1270	1343.95	1381.01	1329.67
	sp	HUMAN	Q8TCU4						Nuc			ALMS1	Alstrom syndrome protein 1	18	4	7	0		13	1		4010.29	3560.99	3853.78	4120.72	3821.43	3829.98	3835.64	2893.89	2785.61	3549.27	352.174	377.836	473.163	394.161	409.098	495.312	425.561	396.624	374.55	306.186	1270.29	1553.14	1449.57	1442.77	1254.08	1173.05	1215.89	1005.02
	sp	HUMAN	P16050	M	PM							ALOX15	Arachidonate 15-lipoxygenase	1	0	0	0		1	1		76.7325	87.9505	87.1876	87.5522	84.5907	89.7635	78.0034	81.858	97.4325	52.9138	0	0	0	0	0	0	0	0	0	0	0	0	0	0	0	0	0	0
	sp	HUMAN	P09917	M				XC				ALOX5	Arachidonate 5-lipoxygenase	8	15	10	0		10	1		2392.54	2053.87	2023.88	2211.53	1885.2	1797.78	3230.62	1984.76	1671.27	2945.55	3962.37	4030.59	3736.79	4051.74	3930.91	4541.65	3827.63	3452.8	3304.2	4691.74	2161.79	2295.91	3398.89	2398	2238.25	2513.72	2284.21	2241.93
	sp	HUMAN	P20292	M								ALOX5AP	Arachidonate 5-lipoxygenase-activating protein	1	2	4	0		2	1		147.144	143.716	118.268	118.415	116.368	162.592	132.349	106.819	164.017	155.04	712.705	629.463	586.494	283.843	964.329	308.252	586.974	529.622	714.87	606.054	286.1	210.098	219.465	225.559	389.405	421.721	534.353	392.317
	sp	HUMAN	Q96QP1									ALPK1	Alpha-protein kinase 1	2	0	2	0		0	1		413.374	431.771	359.994	521.266	368.863	264.607	432.704	287.968	206.873	330.756	0	0	0	0	0	0	0	0	0	0	215.553	243.92	330.779	259.578	199.16	212.374	190.923	176.515
	sp	HUMAN	Q86TB3									ALPK2	Alpha-protein kinase 2	1	0	1	0		1	1		967.985	589.058	947.297	946.22	717.28	439.957	469.984	717.954	570.102	584.688	0	0	0	0	0	0	0	0	0	0	30.2684	26.6283	86.4442	33.3327	164.661	249.809	152.69	316.832
	sp	HUMAN	Q86V81	M					Nuc			ALYREF	THO complex subunit 4	19	33	21	0		16	1		5513.92	5500.49	5748.09	5870.87	5522.35	6139.56	5904.99	4952.34	5096.3	5118.23	14444.7	13373.6	12974.6	9478.04	14578.2	13537.8	11568.9	11760.3	10994.9	7963.19	4133.38	4457.85	4102.65	4288.52	4869.35	4340.69	5130.41	3630.27
	sp	HUMAN	Q9C0C7-5	M								AMBRA1	Isoform 5 of Activating molecule in BECN1-regulated autophagy protein 1	6	1	4	0		4	1		540.607	562.455	620.443	543.515	522.001	586.136	396.924	516.497	429.207	405.18	63.1434	59.2364	53.6302	64.3216	45.8877	39.4063	62.7146	58.4061	48.3371	66.9526	238.621	273.257	199.415	249.035	189.073	237.909	216.271	229.813
	sp	HUMAN	P17707									AMD1	S-adenosylmethionine decarboxylase proenzyme	7	2	2	0		1	1		1347.81	1391.08	1565.78	1386.85	1447.79	1130.56	1159.99	909.553	732.133	800.292	193.178	225.226	251.135	253.647	94.1799	127.325	164.496	179.732	93.4442	112.67	910.98	989.988	512.227	914.633	597.928	356.252	508.481	295.03
	sp	HUMAN	Q9Y303-3						Nuc			AMDHD2	Isoform 3 of Putative N-acetylglucosamine-6-phosphate deacetylase	1	0	4	0		1	1		63.6243	76.477	88.6044	86.5527	93.6363	78.0154	70.2707	71.3915	87.3322	70.653	0	0	0	0	0	0	0	0	0	0	259.853	208.522	227.055	206.036	223.134	241.507	287.373	250.728
	sp	HUMAN	Q9UKV5	M								AMFR	E3 ubiquitin-protein ligase AMFR	5	2	3	0		2	1		737.506	859.479	941.436	920.58	749.714	708.824	758.338	464.367	393.319	509.257	196.398	211.027	221.387	235.439	322.263	144.86	164.93	158.881	191.629	140.675	547.913	517.066	581.94	494.846	551.057	462.866	730.979	234.093
	sp	HUMAN	Q9Y4X0									AMMECR1	AMME syndrome candidate gene 1 protein	3	0	0	0		1	1		265.083	434.334	586.538	619.609	402.772	355.384	327.969	277.822	446.893	255.906	0	0	0	0	0	0	0	0	0	0	0	0	0	0	0	0	0	0
	sp	HUMAN	Q6DCA0									AMMECR1L	AMMECR1-like protein	2	0	0	0		1	1		145.813	164.963	158.036	174.294	143.143	140.802	170.287	167.853	161.28	157.444	0	0	0	0	0	0	0	0	0	0	0	0	0	0	0	0	0	0
	sp	HUMAN	Q4VCS5	M	PM		CS					AMOT	Angiomotin	0	1	0	0		0	1		0	0	0	0	0	0	0	0	0	0	48.6852	32.0376	38.2501	97.6093	185.895	122.939	438.876	338.713	779.526	1291.24	0	0	0	0	0	0	0	0
	sp	HUMAN	Q8IY63	M	PM							AMOTL1	Angiomotin-like protein 1	2	0	3	0		1	1		301.79	318.671	321.657	284.449	264.122	309.344	241.675	261.667	247.475	264.241	0	0	0	0	0	0	0	0	0	0	296.952	503.304	487.718	495.059	382.639	332.623	394.547	293.886
	sp	HUMAN	P23109									AMPD1	AMP deaminase 1	0	2	1	0		0	1		0	0	0	0	0	0	0	0	0	0	455.218	359.373	398.908	159.81	551.696	417.153	386.69	462.41	328.557	703.608	189.763	99.7829	130.03	113.122	192.22	193.736	259.164	147.076
	sp	HUMAN	Q01433									AMPD2	AMP deaminase 2	21	19	10	0		12	1		4256.76	4743.14	4675.08	4896.08	4599.89	4433.12	5785.72	4133.03	4686.55	5982.56	8465.31	8045.78	7019.47	5751.88	5709.6	5638.49	6406.62	6556.8	4885.71	3560.54	1629.6	1726.78	1816.05	1784.58	1391.48	1558.1	1547.95	1532.47
	sp	HUMAN	Q01432-4									AMPD3	Isoform 2 of AMP deaminase 3	7	7	4	0		7	1		846.053	1239.89	1174.3	1338.23	980.68	771.592	1144.52	1002.39	930.157	1384.75	1596.33	1728.9	1127.77	1366.65	1054.37	1435.69	1195.37	1198.92	1069.65	1130.11	606.475	1152.33	1169.63	1296.19	638.211	890.145	717.119	993.08
	sp	HUMAN	Q86W34									AMZ2	Archaemetzincin-2	6	6	6	0		3	1		990.328	906.114	797.694	855.208	893.581	769.482	876.205	799.846	722.293	860.313	1675.78	1632.54	1564.45	1389.43	1560.36	1985.83	1588.76	1572.64	1467.91	1290.18	1339.54	1289.52	1599.05	1289.52	1106.25	998.646	823.022	1053.56
	sp	HUMAN	Q9H1A4									ANAPC1	Anaphase-promoting complex subunit 1	20	26	13	0		9	1		4682.15	4268.68	4637.15	4300.32	4807.39	4640.08	4565.12	4311.15	4351.4	4575.47	5582.61	6133.08	6566.93	10058.9	6408.87	7043.37	6607.49	6140.27	6784.08	8755.46	3389.89	2746.18	2681.24	2499.38	2997.45	2935.72	2963.3	2622.89
	sp	HUMAN	Q9UM13									ANAPC10	Anaphase-promoting complex subunit 10	3	2	1	0		3	1		1473.3	1180.79	1677	1339.94	1191.52	1604.58	1023.81	1354.59	1021.93	1217.06	307.658	336.249	368.099	298.976	425.442	443.686	353.486	354.527	403.684	561.532	319.929	321.425	309.445	308.636	308.577	330.952	321.928	258.142
	sp	HUMAN	Q9NYG5									ANAPC11	Anaphase-promoting complex subunit 11	0	1	1	0		1	1		0	0	0	0	0	0	0	0	0	0	68.7138	76.8394	63.0038	121.981	66.2281	75.2312	67.46	61.4729	78.2949	89.9108	79.3937	60.3455	52.6114	59.4361	73.0925	81.1315	78.3502	63.6643
	sp	HUMAN	Q96DE5									ANAPC16	Anaphase-promoting complex subunit 16	1	2	0	0		2	1		456.316	354.793	471.594	430	376.414	355.729	319.853	376.008	275.243	307.97	228.541	212.747	293.143	408.567	286.411	294.563	225.816	246.716	236.545	380.028	0	0	0	0	0	0	0	0
	sp	HUMAN	Q9UJX6									ANAPC2	Anaphase-promoting complex subunit 2	12	7	7	0		5	1		2275.41	2416.14	2395.35	2136.87	2583.84	2392.94	2441.47	2473.12	2424.8	2386.49	1398.75	1481.81	1649.38	2054.02	1557.01	1586.88	1676.43	1528.65	1701.06	2009.37	884.109	716.422	664.637	779.872	822.861	929.764	930.086	876.514
	sp	HUMAN	Q9UJX5						Nuc			ANAPC4	Anaphase-promoting complex subunit 4	3	6	8	0		3	1		675.135	816.206	680.997	844.923	995.705	633.812	988.74	1010.77	1135.38	886.845	623.53	674.127	711.119	797.807	728.984	779.459	730.015	738.805	817.355	1024.43	2101.81	1397.92	1728.58	1585.1	1600.81	1829.19	1917.09	1652.18
	sp	HUMAN	Q9UJX4						Nuc			ANAPC5	Anaphase-promoting complex subunit 5	14	14	10	0		14	1		4157.4	3981.2	4298.73	4066.78	4735.81	4352.59	4574.1	4265.69	4130.69	4278.49	4609.56	4668.24	4992.23	4793.69	4747.71	4850.12	4561.9	4555.21	4545.12	5558.87	1679.42	1299	1308.29	1252.42	1777.36	1497.94	1567.01	1251.46
	sp	HUMAN	Q9UJX3						Nuc			ANAPC7	Anaphase-promoting complex subunit 7	18	21	16	0		14	1		3779.11	4008.73	4286.89	4136.79	3991.29	3457.11	3324.01	3460.53	3426.57	3157.67	3704.73	3915.08	4706.7	5102.22	4972.89	4915.61	4191.53	4126.4	4944.45	6012.12	3041.18	2982.55	2668.46	2578.63	3359.21	2864.64	2720.81	2144.14
	sp	HUMAN	Q9UNK9						Nuc			ANGEL1	Protein angel homolog 1	0	0	2	0		0	1		0	0	0	0	0	0	0	0	0	0	0	0	0	0	0	0	0	0	0	0	99.6496	94.4772	76.5507	91.0832	104.65	109.139	105.301	85.7538
	sp	HUMAN	Q5VTE6									ANGEL2	Protein angel homolog 2	5	1	2	0		4	1		909.446	1298.91	1271.88	1121.88	875.438	806.282	889.664	736.066	709.339	763.394	37.9506	37.6917	24.3619	32.5522	30.3282	19.4641	33.4452	32.8248	34.1727	28.4467	767.727	713.494	767.386	683.073	658.374	584.809	570.256	581.835
	sp	HUMAN	Q9UKU9					XC				ANGPTL2	Angiopoietin-related protein 2	0	1	0	0		0	1		0	0	0	0	0	0	0	0	0	0	28.8693	109.69	146.892	933.381	46.9895	224.855	147.477	74.8329	132.521	41.6476	0	0	0	0	0	0	0	0
	sp	HUMAN	Q01484	M	PM							ANK2	Ankyrin-2	0	3	0	0		3	1		0	0	0	0	0	0	0	0	0	0	449.286	508.466	559.814	472.105	631.371	489.865	449.576	547.771	562.458	549.918	0	0	0	0	0	0	0	0
	sp	HUMAN	Q12955	M	PM		CS					ANK3	Ankyrin-3	0	0	0	0		1	1		0	0	0	0	0	0	0	0	0	0	0	0	0	0	0	0	0	0	0	0	0	0	0	0	0	0	0	0
	sp	HUMAN	Q9P2R3-4	M								ANKFY1	Isoform 4 of Ankyrin repeat and FYVE domain-containing protein 1	19	13	10	0		15	1		4821.55	4576.65	4819.51	4789.82	4486.45	4521.81	4865.6	4355.75	4641.34	4961.5	3354.51	3462.66	2646.85	2658.53	2362.15	3110.49	3381.23	3540.93	2823.02	3297.75	1655.87	1890.61	1771.91	1978.23	1571.83	1693.79	1672.4	1670.27
	sp	HUMAN	Q9HCJ1	M	PM							ANKH	Progressive ankylosis protein homolog	0	0	2	1		0	1		0	0	0	0	0	0	0	0	0	0	0	0	0	0	0	0	0	0	0	0	252.669	198.387	211.704	196.855	320.072	319.256	347.422	316
	sp	HUMAN	Q9P2G1									ANKIB1	Ankyrin repeat and IBR domain-containing protein 1	0	0	0	0		0	1		0	0	0	0	0	0	0	0	0	0	0	0	0	0	0	0	0	0	0	0	0	0	0	0	0	0	0	0
	sp	HUMAN	Q8NAG6									ANKLE1	Ankyrin repeat and LEM domain-containing protein 1	3	1	2	0		2	1		682.011	680.725	691.978	679.072	653.968	638.368	527.726	499.099	563.611	476.288	230.279	271.282	320.885	444.194	190.529	179.868	304.466	261.292	265.951	216.566	308.316	317.64	230.448	291.375	279.704	230.357	238.503	287.869
	sp	HUMAN	Q86XL3	M								ANKLE2	Ankyrin repeat and LEM domain-containing protein 2	27	14	21	0		5	1		4137.06	3815.87	4064.36	3749.22	3954.29	4198.32	3701.89	3205.64	3202.58	3067.94	2813.9	2902.99	3606.2	3938.9	3490.24	3556.8	3244.51	3138.63	3017.85	3418.13	4125.57	3974.81	3715.61	3953.79	5072.21	4949.51	4877.84	3921.7
	sp	HUMAN	Q8IV38									ANKMY2	Ankyrin repeat and MYND domain-containing protein 2	0	0	3	0		1	1		0	0	0	0	0	0	0	0	0	0	0	0	0	0	0	0	0	0	0	0	228.844	262.348	352.647	250.631	209.569	244.523	212.661	96.7213
	sp	HUMAN	Q6UB99	M	PM				Nuc			ANKRD11	Ankyrin repeat domain-containing protein 11	11	3	14	0		7	1		1446.77	1642.99	1636.46	1727.5	1505.18	1314.34	1724.51	1136.92	1150.2	1407.3	946.66	949.444	1024.21	1582.43	1260.78	793.322	832.469	815.809	788.873	657.489	2025.52	2577.38	2514.53	2341.38	2725.56	2572.83	2591.72	1753.57
	sp	HUMAN	Q6UB98									ANKRD12	Ankyrin repeat domain-containing protein 12	0	0	3	0		0	1		0	0	0	0	0	0	0	0	0	0	0	0	0	0	0	0	0	0	0	0	432.487	490.049	503.785	420.602	535.215	488.636	508.992	391.195
	sp	HUMAN	Q8IZ07	M	PM							ANKRD13A	Ankyrin repeat domain-containing protein 13A	12	13	9	0		7	1		3669.55	3324.83	3396.48	3676.9	2778.23	3311.16	2890.78	3330.18	3312.21	3546.68	2013.42	2289.2	2499.55	2607.86	2218.04	3431.99	3218.55	2574.12	3077.11	3384.28	1442.84	1381.34	1670.66	1478.95	1487.14	1391.72	1097.47	1672.75
	sp	HUMAN	Q6ZTN6-3	M	PM							ANKRD13D	Isoform 3 of Ankyrin repeat domain-containing protein 13D	1	2	1	0		0	1		197.976	168.511	181.723	172.406	204.643	182.598	202.249	199.968	209.571	200.08	388.578	377.264	224.961	270.049	285.035	598.999	479.467	487.773	463.997	647.44	64.3003	62.4246	67.0268	56.977	80.6566	80.1105	66.7969	75.1098
	sp	HUMAN	Q6P6B7									ANKRD16	Ankyrin repeat domain-containing protein 16	3	1	3	0		0	1		308.511	272.558	268.145	427.114	322.223	360.478	328.076	282.203	356.47	278.735	139.337	93.21	107.485	39.1935	72.624	71.4164	83.9464	88.9066	71.4429	129.914	309.387	267.185	345.789	288.933	279.701	269.038	208.917	322.133
	sp	HUMAN	O75179	M					Nuc			ANKRD17	Ankyrin repeat domain-containing protein 17	26	24	19	0		20	1		5397.93	6253.92	5750.95	6013.33	5560.94	5171.86	5058.78	4931.3	5251.59	4715.5	7549.03	7491.22	7778.61	8147.06	5235.65	5636.05	6979.03	6545.77	6054.38	6288.29	3458.64	3838.28	3620.41	3703.8	2933.9	2954.41	2811.04	3127.79
	sp	HUMAN	Q9UPS8-3									ANKRD26	Isoform 3 of Ankyrin repeat domain-containing protein 26	1	1	1	0		0	1		207.843	215.48	221.158	202.571	237.599	240.629	281.445	228.878	195.947	214.891	478.726	481.357	584.426	477.598	411.304	443.635	539.521	419.759	392.894	308.814	111.345	117.184	97.0928	103.899	103.999	107.806	104.106	88.4372
	sp	HUMAN	Q96NW4	M	PM							ANKRD27	Ankyrin repeat domain-containing protein 27	5	5	6	0		3	1		1246.58	895.84	973.257	998.859	1333.55	1306.5	1155.92	1117.38	1284.29	1167.87	720.687	839.023	734.37	818.269	715.522	715.575	701.062	715.602	715.293	762.033	1184.24	707.547	880.621	772.602	1002.13	1034.74	1008.78	904.477
	sp	HUMAN	O15084	M								ANKRD28	Serine/threonine-protein phosphatase 6 regulatory ankyrin repeat subunit A	6	14	14	0		8	1		2019.02	2106.73	2102.72	2108.23	1942.11	1925.17	1847.5	2039.86	2254.06	2024.93	2856.35	3060.3	3119.94	3130.16	2556.56	3734.48	3531.68	3582.08	3955.06	5341.59	3128.78	3158.47	3386.89	3310.67	2878.84	2879.65	2331.19	3334.72
	sp	HUMAN	Q9BQI6						Nuc			ANKRD32	Ankyrin repeat domain-containing protein 32	5	1	9	0		3	1		1337.82	1181.06	1471.58	1355.62	1389.15	1450.87	1345.74	1032.91	1036.05	1138.38	178.429	197.05	281.68	494.643	659.997	389.378	242.058	297.798	403.294	404.513	1860.58	2183.6	2040.37	1862.73	2329.36	2365.19	2361.63	1248.52
	sp	HUMAN	A6QL64									ANKRD36	Ankyrin repeat domain-containing protein 36A	0	0	0	0		1	1		0	0	0	0	0	0	0	0	0	0	0	0	0	0	0	0	0	0	0	0	0	0	0	0	0	0	0	0
	sp	HUMAN	Q53RE8									ANKRD39	Ankyrin repeat domain-containing protein 39	2	0	2	0		0	1		115.354	99.3204	98.079	88.5127	89.1186	93.6968	78.7964	80.1572	70.356	72.2149	0	0	0	0	0	0	0	0	0	0	195.874	145.84	121.183	173.936	135.921	121.86	137.48	114.891
	sp	HUMAN	Q6AI12									ANKRD40	Ankyrin repeat domain-containing protein 40	3	0	1	0		1	1		691.876	701.012	677.832	661.742	800.364	812.476	761.7	661.121	727.661	613.101	0	0	0	0	0	0	0	0	0	0	215.621	216.732	174.817	208.79	194.805	203.547	189.691	183.579
	sp	HUMAN	Q86W74	M						ShG		ANKRD46	Ankyrin repeat domain-containing protein 46	0	1	0	0		2	1		0	0	0	0	0	0	0	0	0	0	364.631	410.228	394.467	416.161	301.92	153.704	353.587	360.8	292.451	191.651	0	0	0	0	0	0	0	0
	sp	HUMAN	Q8WVL7						Nuc			ANKRD49	Ankyrin repeat domain-containing protein 49	0	0	0	0		1	1		0	0	0	0	0	0	0	0	0	0	0	0	0	0	0	0	0	0	0	0	0	0	0	0	0	0	0	0
	sp	HUMAN	Q8NB46									ANKRD52	Serine/threonine-protein phosphatase 6 regulatory ankyrin repeat subunit C	6	4	8	0		2	1		1766.35	2003.86	1954.32	1954.56	1875.35	1546.43	1508.48	1596.42	1638.66	1419.07	388.118	399.022	460.264	357.936	314.259	431.383	406.806	440.127	379.481	602.656	1440.04	1662.04	1277.17	1413.85	1008.9	927.312	954.503	863.54
	sp	HUMAN	Q6NXT1						Nuc			ANKRD54	Ankyrin repeat domain-containing protein 54	3	2	4	0		6	1		256.772	315.184	320.491	252.418	273.765	324.24	235.351	241.682	300.461	226.643	912.966	1002.29	1329.72	1199.77	983.6	1190.45	1029.61	838.112	1106.14	1400.31	587.215	602.746	638.476	627.092	415.88	502.318	531.921	506.221
	sp	HUMAN	Q92625									ANKS1A	Ankyrin repeat and SAM domain-containing protein 1A	6	4	5	0		5	1		799.281	944.749	976.655	998.548	992.496	969.614	1043.85	1012.31	1106.4	1046.96	787.852	816.681	998.878	855.539	668.539	821.475	960.672	818.311	903.822	1064.8	360.2	475.489	447.648	486.302	347.339	382.134	348.819	359.833
	sp	HUMAN	Q9H8Y5	M								ANKZF1	Ankyrin repeat and zinc finger domain-containing protein 1	14	12	17	0		16	1		3396.07	2319.32	2407.14	2873.15	3965.38	3033.67	3977.12	4567.67	3930.99	4181.44	1921.99	1808.01	2837.27	2742.48	2733.61	2837.72	2449.39	2579.21	2880.4	3406.82	2941.52	2803.79	3648.06	3063.63	2033.72	2255.2	2151.12	2193.83
	sp	HUMAN	Q9NQW6	M								ANLN	Actin-binding protein anillin	14	10	17	0		10	1		3171.78	3014.52	3172.95	3194.47	3076.57	3097.86	2223.94	3999.96	3565.33	2424.96	1446.12	1685.25	2433.37	1999.04	1880.85	2806.39	3253	2343.71	3187.28	4149.87	2090.07	2903.01	2967.53	2904.44	2825.79	2849.62	2365	3313.53
	sp	HUMAN	Q5XXA6	M	PM							ANO1	Anoctamin-1	0	1	0	0		0	1		0	0	0	0	0	0	0	0	0	0	122.031	205.094	137.644	755.526	116.681	228.943	179.014	129.283	189.961	162.834	0	0	0	0	0	0	0	0
	sp	HUMAN	Q9NW15	M	PM							ANO10	Anoctamin-10	3	2	2	0		0	1		735.367	466.656	468.306	407.414	757.399	728.045	771.354	754.43	811.799	773.791	179.551	214.368	154.629	197.942	234.962	361.911	205.041	189.71	286.635	382.308	240.025	88.1951	112.141	105.823	287.261	417.016	316.203	346.81
	sp	HUMAN	Q4KMQ2-2	M	PM		CS					ANO6	Isoform 2 of Anoctamin-6	4	21	7	26		10	1		1110.67	725.766	698.489	989.669	915.337	741.414	1057.77	857.394	1285.05	1282.14	4902.53	5079.23	4672	6310.6	4931.8	4373.08	5488.83	5517.01	5198.08	6140.96	1149.56	779.277	1274.05	831.941	2092.97	1476.52	1165.2	2034.67
	sp	HUMAN	P39687						Nuc			ANP32A	Acidic leucine-rich nuclear phosphoprotein 32 family member A	29	37	21	0		6	1		10461.4	11035.5	9420.85	10133.9	9846.64	9634.67	10159.2	9450.08	9947.97	9953.54	21474.6	20841.2	16233.9	14137	11744.9	16307.8	15030.1	15091.2	10813.1	8541.92	5726.4	6499.08	6311.66	6597.91	4433.97	4436.2	4620.53	4791.61
	sp	HUMAN	Q92688						Nuc			ANP32B	Acidic leucine-rich nuclear phosphoprotein 32 family member B	19	30	21	1		20	1		6984.38	8832.69	6644.47	8194.03	7602.59	5986.73	6969.21	5630.33	6372.11	5898.88	12146.8	11482.9	12030.8	9813.91	7156.08	10819	9776.46	9353.73	6389.5	7827.47	6634.98	7501.43	6796	7485.2	5490.19	5199.21	4937.19	5605.99
	sp	HUMAN	Q9BTT0	M					Nuc			ANP32E	Acidic leucine-rich nuclear phosphoprotein 32 family member E	3	7	4	0		3	1		1487.06	1352.25	1131.36	1455.95	1387.3	1072.12	1297.55	1191.07	1267.53	1231.79	2804.72	2662.73	3021.42	2408.62	2480.9	2983.23	2680.35	2986.4	2216.89	3897.9	997.183	925.697	944.055	834.134	840.21	891.043	712.167	945.2
	sp	HUMAN	P15144	M	PM			XC				ANPEP	Aminopeptidase N	0	0	0	5		1	1		0	0	0	0	0	0	0	0	0	0	0	0	0	0	0	0	0	0	0	0	0	0	0	0	0	0	0	0
	sp	HUMAN	P04083	M	PM		CS	XC	Nuc			ANXA1	Annexin A1	0	0	0	4		0	1		0	0	0	0	0	0	0	0	0	0	0	0	0	0	0	0	0	0	0	0	0	0	0	0	0	0	0	0
	sp	HUMAN	P50995	M								ANXA11	Annexin A11	18	20	17	0		16	1		3840.52	3289.65	3314.72	4240.43	3715.77	4380.13	4091.06	3575.54	3651.55	4053.72	4808.8	4808.77	4792.92	4416.12	3541.11	4808.73	4457.68	4114.39	3229.36	4292.78	2238.9	2944.75	3097.59	3090.67	2239.52	2721.99	1900.27	2874.45
	sp	HUMAN	P07355-2	M	PM		CS	XC	Nuc			ANXA2	Isoform 2 of Annexin A2	0	0	0	14		7	1		0	0	0	0	0	0	0	0	0	0	0	0	0	0	0	0	0	0	0	0	0	0	0	0	0	0	0	0
	sp	HUMAN	P12429	M	PM							ANXA3	Annexin A3	0	1	0	0		0	1		0	0	0	0	0	0	0	0	0	0	27.679	29.464	28.0224	21.3721	42.1792	23.4183	23.8095	31.5173	47.3568	27.3668	0	0	0	0	0	0	0	0
	sp	HUMAN	P09525	M	PM		CS		Nuc			ANXA4	Annexin A4	0	0	0	0		11	1		0	0	0	0	0	0	0	0	0	0	0	0	0	0	0	0	0	0	0	0	0	0	0	0	0	0	0	0
	sp	HUMAN	P08758	M	PM				Nuc			ANXA5	Annexin A5	15	24	13	0		7	1		3514.18	4171.59	4263.72	4400.7	3378.2	3179.85	3225.77	3338.03	3311.41	3485.05	11303.7	11273.2	9834.07	7875.93	6284.66	11022	9167.85	8622.48	6415.56	8131.88	1982.89	3152.88	2995.86	3131.78	1927.44	2224.03	1891.78	2301.34
	sp	HUMAN	P08133	M								ANXA6	Annexin A6	22	31	14	0		32	1		5739.49	3615.37	3888.85	5055.48	5040.6	5033.35	4597.74	5968.02	5866.65	5630	13397.5	13970.3	11944.3	10608.3	9417.92	13202.9	12789.6	12280.6	11100.5	14057.9	4278.19	947.023	1511.84	1146.06	3772.87	4545.01	3852.58	5135.04
	sp	HUMAN	P20073	M	PM				Nuc			ANXA7	Annexin A7	18	25	28	0		11	1		3488	3288.64	2959.05	2910.04	3592.68	2931.57	3069.29	3190.85	3292.28	3137.01	5164.35	5926.2	4529.36	6216.94	3243.12	6784.72	4911.21	4668.68	4278.28	5282.48	4791.05	4609.42	4654.96	4762.77	4062.24	4572.81	4066.58	4901.63
	sp	HUMAN	Q63HQ0									AP1AR	AP-1 complex-associated regulatory protein	3	0	1	0		3	1		506.994	619.018	600.688	729.66	566.893	510.171	567.831	378.513	521.02	460.519	0	0	0	0	0	0	0	0	0	0	402.952	425.892	616.996	445.955	458.278	365.257	451.718	308.928
	sp	HUMAN	O43747-2	M								AP1G1	Isoform 2 of AP-1 complex subunit gamma-1	16	29	22	0		15	1		4890.59	4659.03	4551.47	4458.69	4815.31	4646.75	4587.35	4785.99	5044.98	4959.96	13961	14174.8	9930.02	10565.3	8739.49	12772.6	12388.2	12205.8	10852.1	7656.05	4909.21	5067.43	5171.19	4909.67	3981.71	3876.56	3970.13	4371.86
	sp	HUMAN	O75843	M								AP1G2	AP-1 complex subunit gamma-like 2	4	2	6	0		2	1		631.143	750.821	655.683	714.903	896.897	691.535	626.439	612.76	705.924	513.99	197.747	208.471	305.191	302.439	247.812	328.318	248.271	268.164	244.677	336.61	805.443	877.708	749.444	677.998	746.727	632.673	879.064	526.837
	sp	HUMAN	Q9BXS5-2	M								AP1M1	Isoform 2 of AP-1 complex subunit mu-1	14	19	15	0		10	1		3348.54	3102.86	3186.24	2923.92	3192.05	4030.94	3290.53	3304.9	3488.18	3646.05	6999.25	7039.23	5997.89	5262.9	5084.52	6732.62	6510.82	6179.72	5893.21	4616.98	3148.02	3570.82	3411.71	3635.3	2655.7	2865.73	3018.38	3146.09
	sp	HUMAN	P61966	M								AP1S1	AP-1 complex subunit sigma-1A	3	6	3	0		2	1		295.874	265.937	263.002	222.227	296.156	320.178	338.955	284.614	330.315	369.175	1599.38	1611.12	1385.06	1220.58	1200.5	1552.59	1318.59	1309.66	1097.45	1015.55	649.892	535.721	577.432	516.854	539.843	547.666	618.349	519.818
	sp	HUMAN	P56377	M								AP1S2	AP-1 complex subunit sigma-2	2	4	2	0		0	1		261.053	281.316	291.156	281.648	241.329	269.756	157.249	270.581	249.471	181.249	1282.38	1282.37	1229.69	877.97	784.286	993.102	1191.39	974.936	1000.25	975.324	631.252	746.384	721.704	766.624	419.454	425.193	493.043	548.886
	sp	HUMAN	O95782	M	PM							AP2A1	AP-2 complex subunit alpha-1	21	31	24	0		25	1		4375.77	3687.07	4173.69	3668.84	4611.74	4818.52	4087.55	4890.23	4645.2	4419.67	8445.61	8878.38	8257.15	11855.2	8462.37	9561.3	9038.37	8611.02	9497.47	7207.52	5236.88	5542.69	5353.39	5124.53	5578.99	5424.21	6252.53	5465.61
	sp	HUMAN	P63010-2	M	PM							AP2B1	Isoform 2 of AP-2 complex subunit beta	23	45	36	1		21	1		6084.01	6040.2	6167.11	5707.61	6759.87	6681.19	6286.02	6021.26	6007.02	5837.61	19614.9	18978.3	17420.6	16723.2	15626	17054.3	17212.4	16995.4	15881.5	11787.6	7861.5	8293.71	8225.7	7785.84	7432.43	6907.02	8074.94	7107
	sp	HUMAN	Q96CW1	M	PM							AP2M1	AP-2 complex subunit mu	10	24	18	0		16	1		1766.07	1909.49	1913.6	1900.98	2068.21	1598.32	2130.54	2084.32	2225.83	2176.84	6840.75	6506.49	5719.59	5125.24	6672.37	6239.23	6358.71	6683.08	6563.08	5064.42	4260.53	4173.73	4812.36	4131.37	4622.24	4433.32	5444.16	4624.39
	sp	HUMAN	P53680	M	PM							AP2S1	AP-2 complex subunit sigma	6	4	2	1		3	1		840.043	841.575	921.112	880.108	969.009	904.419	942.612	815.563	929.5	866.46	943.062	918.802	942.031	680.508	885.557	917.609	840.137	802.377	858.315	818.077	165.433	191.452	180.637	178.983	189.426	193.278	213.319	206.664
	sp	HUMAN	O00203	M								AP3B1	AP-3 complex subunit beta-1	33	37	24	0		30	1		11960.9	12001.3	11849.9	12114	11527.6	11377.1	10350.9	11175.8	11146.2	11129.2	12646	12702.7	13446.4	13235.4	11262.5	14145.2	12498	12530.5	12373	14846	5419.95	6089.02	6051	5978.13	4376.06	4761.97	4665.68	4848.83
	sp	HUMAN	Q13367	M								AP3B2	AP-3 complex subunit beta-2	11	2	3	0		0	1		2506.04	1716.79	1705.59	1823.38	2653.82	2671.85	2368.48	2106.64	2861.42	2332.78	514.551	489.889	473.008	380.443	320.088	495.527	464.366	397.471	355.259	506.413	404.324	271.907	338.172	255.012	396.872	369.515	270.824	366.492
	sp	HUMAN	O14617-5	M								AP3D1	Isoform 5 of AP-3 complex subunit delta-1	23	25	15	0		15	1		6980.89	6470.02	6283.86	6076.19	6262.44	7077.93	6403.57	6507.07	6434.8	6936.63	5939.82	5831.73	5841.67	4930.7	4911.09	6485.28	5770.05	5746.5	5922.63	6538.46	3374.92	3729.88	3824.48	3625.22	2755.39	3157.34	3114.33	3178.47
	sp	HUMAN	Q9Y2T2	M								AP3M1	AP-3 complex subunit mu-1	5	12	4	0		1	1		1571.4	1683.03	1727.76	1617.92	1681.43	1944.46	1319.8	1560.77	1682.88	1406.84	4647.44	4715.49	4363.74	4056.83	3317.76	4651.07	4088.27	4130.37	3803.85	5534.81	1087.84	1227.92	1105.43	1237.69	871.916	932.392	950.132	943.14
	sp	HUMAN	P53677	M								AP3M2	AP-3 complex subunit mu-2	7	4	7	0		1	1		1771.93	1614.75	1595.16	1597.8	1731.98	1839.47	2088	1454.71	1525.86	1938.06	560.571	582.461	649.359	577.724	517.953	685.818	587.484	550.452	525.066	716.578	1298.43	1463.24	1566.94	1460.04	1160.59	1180.99	1161.55	1075.18
	sp	HUMAN	Q92572	M								AP3S1	AP-3 complex subunit sigma-1	5	4	5	0		6	1		1372.32	1293.1	2124.76	2200.77	1415.61	1221.82	1024.72	1179.01	1679.58	1254.62	1083.9	989.15	1163.64	954.781	913.601	955.973	905.798	961.299	888.408	915.952	910.236	1331.68	1444.34	1074.74	981.979	837.792	694.772	801.492
	sp	HUMAN	Q9Y6B7	M								AP4B1	AP-4 complex subunit beta-1	5	0	4	0		4	1		793.624	765.019	799.322	772.228	764.054	881.988	689.111	783.553	918.841	813.716	0	0	0	0	0	0	0	0	0	0	685.627	698.609	697.399	635.719	573.302	643.749	660.396	578.257
	sp	HUMAN	Q9UPM8	M								AP4E1	AP-4 complex subunit epsilon-1	4	5	9	0		4	1		688.263	633.62	695.604	601.508	642.331	735.28	664.33	713.492	814.365	662.518	835.958	855.819	915.259	710.477	743.548	1044.4	897.019	857.002	961.539	1340.95	1964.3	2031.24	2029.97	1968.69	1635.84	1751.02	1583.38	1733.94
	sp	HUMAN	O00189	M								AP4M1	AP-4 complex subunit mu-1	4	0	2	0		2	1		1186.3	1180.26	1170.71	1148.37	1283.68	1247.25	1004.73	1042.19	1274.6	985.267	0	0	0	0	0	0	0	0	0	0	419.698	386.297	363.439	354.723	308.752	335.306	292.561	302.195
	sp	HUMAN	Q9Y587-2	M								AP4S1	Isoform 2 of AP-4 complex subunit sigma-1	1	0	2	0		1	1		255.827	280.182	265.648	291.635	235.846	221.166	249.509	248.943	264.952	279.094	0	0	0	0	0	0	0	0	0	0	661.529	736.466	677.004	660.222	590.179	564.262	500.852	610.614
	sp	HUMAN	Q2VPB7	M								AP5B1	AP-5 complex subunit beta-1	0	1	0	0		0	1		0	0	0	0	0	0	0	0	0	0	155.986	146.278	158.758	281.865	119.998	113.058	121.79	125.08	98.2012	106.018	0	0	0	0	0	0	0	0
	sp	HUMAN	Q9H0R1	M								AP5M1	AP-5 complex subunit mu-1	3	2	4	0		0	1		343.742	411.066	435.119	410.591	337.266	266.389	284.335	283.994	259.817	259.128	108.315	113.649	119.424	175.324	75.0213	85.5464	101.136	107.7	80.9995	95.2894	820.163	966.934	914.632	971.623	525.029	672.039	747.211	533.379
	sp	HUMAN	Q9NUS5	M					Nuc			AP5S1	AP-5 complex subunit sigma-1	2	0	0	0		1	1		133.291	176.803	173.546	168.031	146.625	171.331	114.896	95.7269	85.1498	103.698	0	0	0	0	0	0	0	0	0	0	0	0	0	0	0	0	0	0
	sp	HUMAN	O43299	M					Nuc			AP5Z1	AP-5 complex subunit zeta-1	2	2	0	0		1	1		433.455	383.059	448.741	405.68	392.23	420.612	395.005	268.671	244.4	326.721	393.034	432.555	332.041	352.519	302.104	283.826	272.446	274.888	216.835	277.591	0	0	0	0	0	0	0	0
	sp	HUMAN	O14727						Nuc			APAF1	Apoptotic protease-activating factor 1	16	3	15	0		9	1		2708	2474.14	2741.48	2944.81	2954.19	2721.38	2379.97	2777.38	2886.25	2633.89	341.69	396.734	388.481	1173.34	344.543	620.266	461.641	402.207	420.603	557.849	2391.68	2515.7	3161.68	2348.58	2277.77	2396.74	1850.3	2110.56
	sp	HUMAN	O96018									APBA3	Amyloid beta A4 precursor protein-binding family A member 3	1	0	1	0		0	1		95.4423	108.128	123.402	93.9808	132.088	115.943	111.368	80.8367	117.7	92.1299	0	0	0	0	0	0	0	0	0	0	40.0476	76.7296	36.7838	47.813	69.5162	54.2347	45.2573	37.5221
	sp	HUMAN	O00213	M	PM				Nuc			APBB1	Amyloid beta A4 precursor protein-binding family B member 1	0	1	0	0		0	1		0	0	0	0	0	0	0	0	0	0	1083.7	1052.02	959.692	935.195	1198.14	838.238	889.916	892.7	739.748	597.125	0	0	0	0	0	0	0	0
	sp	HUMAN	Q7Z5R6									APBB1IP	Amyloid beta A4 precursor protein-binding family B member 1-interacting protein	13	16	13	0		20	1		2975.54	3542.3	4424.71	4143.71	3439.09	2978.88	2879.75	3053.59	2469.97	2597.81	4636.96	4708.42	6580.63	4623.35	3791.04	2927.5	4988.3	4817.21	3760.48	2954.78	2994.08	2116.75	1844.33	1957.14	1829.91	1905.03	2807.69	1678.93
	sp	HUMAN	Q92870-4	M					Nuc			APBB2	Isoform 4 of Amyloid beta A4 precursor protein-binding family B member 2	2	1	1	0		2	1		258.664	169.531	190.735	270.023	272.502	162.543	211.544	201.835	209.254	212.041	20.8904	25.3802	33.7072	80.714	19.6582	35.6633	39.2361	24.7823	41.4329	20.5029	123.301	141.747	146.137	149.068	115.667	106.325	98.1921	120.13
	sp	HUMAN	P25054	M	PM				Nuc			APC	Adenomatous polyposis coli protein	9	1	10	0		3	1		1498.84	1675.95	1831.46	1728.48	1403.77	1240	1335.93	1388.99	1321.96	1218.17	74.9028	70.7153	58.8425	72.3163	50.3589	52.1515	61.5958	60.8236	59.5186	50.5641	1336.35	1385.82	1264.48	1258.86	1024.32	1008.76	1056.44	1098.45
	sp	HUMAN	Q8NCL9	M						ShG		APCDD1L	Protein APCDD1-like	0	0	0	0		0	1		0	0	0	0	0	0	0	0	0	0	0	0	0	0	0	0	0	0	0	0	0	0	0	0	0	0	0	0
	sp	HUMAN	P13798	M								APEH	Acylamino-acid-releasing enzyme	18	30	21	0		17	1		3942.69	3442.14	3438.15	3457.69	4064.09	4054.26	3415.65	4172.71	3725.45	3734.17	7966.47	8199	7540.27	8003.39	6199	11140.4	8267.01	8448.31	6603.9	4148.94	3284.8	2527.92	3002.92	2495.41	2497.43	2574.31	2625.38	2659.04
	sp	HUMAN	P27695						Nuc			APEX1	DNA-(apurinic or apyrimidinic site) lyase	24	32	36	0		17	1		6626.02	7823.45	6453.52	6824.8	7315.32	6092.4	7751.32	7516.09	8014.78	7294.47	16078.3	15805.6	13319.2	12208.2	8764.11	10166.6	10361.6	11097.8	7669.91	5573.76	9588.67	8958.32	8759.91	9580.57	7716.57	7299.23	6689.17	7857.22
	sp	HUMAN	Q9UBZ4	M					Nuc			APEX2	DNA-(apurinic or apyrimidinic site) lyase 2	5	3	2	0		1	1		1240.17	1199.15	1325.78	1044.63	1293.63	1140.54	895.212	973.952	885.105	790.799	713.533	817.139	852.452	2520.04	387.024	369.353	795.868	715.829	508.378	548.283	296.902	277.426	230.447	295.539	266.571	268.356	298.737	236.862
	sp	HUMAN	Q96GX9									APIP	Methylthioribulose-1-phosphate dehydratase	14	22	17	0		11	1		5741.64	6093.68	6062.55	5749.03	5408.09	5543	4938.66	5188.06	4786.74	4880.56	9602.49	8056.4	8176.25	6589.22	5111.21	9928.47	6488.7	6075.9	5598.22	5008.77	4350.61	4639.41	4248.15	5066.79	3429.19	3879.29	3128.74	4543.17
	sp	HUMAN	Q8N2Z9									APITD1	Centromere protein S	4	2	0	0		3	1		500.205	475.416	447.094	459.752	598.084	603.396	500.642	508.534	562.653	445.495	61.3692	56.2931	111.667	106.093	166.241	123.27	92.8991	101.806	127.765	95.2469	0	0	0	0	0	0	0	0
	sp	HUMAN	Q8IW19						Nuc			APLF	Aprataxin and PNK-like factor	3	0	2	0		2	1		455.566	517.385	515.547	515.342	625.23	524.503	414.769	467.014	461.118	372.66	0	0	0	0	0	0	0	0	0	0	406.364	523.79	544.741	505.169	345.087	400.329	361.722	366.911
	sp	HUMAN	Q06481	M	PM				Nuc			APLP2	Amyloid-like protein 2	5	2	9	4		3	1		823.978	820.909	994.044	1062.69	999.666	676.465	1067.28	368.853	376.368	568.449	300.574	308.069	314.207	441.708	284.322	182.524	205.9	192.63	181.405	170.227	1459.87	1839.03	1886.83	1446.36	1737.05	1368.73	1559.02	581.036
	sp	HUMAN	Q9HDC9	M			CS					APMAP	Adipocyte plasma membrane-associated protein	10	13	16	2		10	1		1961.66	1953.5	1816.88	1726.19	1850.89	1939.97	2278.84	1927.09	2342.8	2377.18	4901.44	4881.64	3482.55	4538.55	5131.16	3858.66	4468.01	4158.11	5168.31	6162.94	2511.18	2497.37	2423.8	2458.9	3716.23	3667.17	3104.58	3589.51
	sp	HUMAN	Q8NCW5	M				XC				APOA1BP	NAD(P)H-hydrate epimerase	10	16	8	0		7	1		2689.64	2650.52	2304	2445.52	2881.72	2290.4	2690.1	2701.89	2912.42	3084.36	6791.95	6695.56	5840.48	6084.09	5155.47	6589.26	5853.09	5807.31	4812.2	3392.38	2619.55	2367.06	2659.55	2501.04	2489.88	2678.27	2507.84	2688.77
	sp	HUMAN	P04114	M	PM			XC				APOB	Apolipoprotein B-100	2	5	5	5		4	1		451.961	496.005	538.568	467.025	504.161	454.704	393.275	489.52	484.344	483.591	390.118	420.317	754.237	1091.5	753.391	1023.13	1013.02	942.289	947.066	4934.24	517.907	1201.55	855.447	897.424	965.613	1205.8	787.224	951.625
	sp	HUMAN	Q9UH17						Nuc			APOBEC3B	DNA dC->dU-editing enzyme APOBEC-3B	2	0	1	0		0	1		370.555	190.941	158.111	149.311	554.805	868.728	2182.88	535.045	778.157	1678.51	0	0	0	0	0	0	0	0	0	0	230.663	211.122	231.441	223.243	232.451	352.475	278.094	258.483
	sp	HUMAN	Q9NRW3						Nuc			APOBEC3C	DNA dC->dU-editing enzyme APOBEC-3C	2	4	0	0		1	1		306.451	129.002	140.637	110.332	433.888	518.229	631.507	387.626	358.303	453.904	817.953	823.939	865.749	846.608	1286.29	1600.36	970.161	1072.99	1123.98	2232.77	0	0	0	0	0	0	0	0
	sp	HUMAN	Q96AK3									APOBEC3D	DNA dC->dU-editing enzyme APOBEC-3D	1	0	1	0		1	1		105.925	83.1369	60.0047	75.7759	103.081	90.4299	121.798	98.1823	92.4869	137.892	0	0	0	0	0	0	0	0	0	0	280.492	213.954	249.064	242.351	183.179	222.109	225.404	237.123
	sp	HUMAN	Q8IUX4									APOBEC3F	DNA dC->dU-editing enzyme APOBEC-3F	1	1	0	0		0	1		517.735	523.904	613.959	638.154	587.702	466.432	579.258	284.656	310.038	446.177	194.891	171.373	115.115	79.2737	136.73	155.58	130.116	130.605	153.117	247.974	0	0	0	0	0	0	0	0
	sp	HUMAN	Q9HC16									APOBEC3G	DNA dC->dU-editing enzyme APOBEC-3G	7	6	3	0		3	1		2674.04	2828.06	2237.04	2371.51	3823.69	3545.26	5215.34	3928.54	4031.43	5368.45	1697.71	1705.97	702.102	628.455	824.568	1131.81	1128.66	935.314	789.261	1029.49	439.676	151.561	178.678	161.485	383.85	599.689	602.813	558.329
	sp	HUMAN	Q0VD83-4	M	PM							APOBR	Isoform 4 of Apolipoprotein B receptor	6	1	5	0		0	1		885.804	417.796	404.744	410.515	891.65	1010.49	1151.69	775.635	989.93	1174.39	49.0653	47.2672	45.9156	28.5752	62.7339	44.9976	45.6945	40.9684	41.6712	30.7237	906.379	210.44	270.927	221.43	1043.33	1270.67	1970.61	920.477
	sp	HUMAN	P02656					XC				APOC3	Apolipoprotein C-III	1	2	2	1		1	1		90.0464	124.463	155.242	36.0068	79.3563	118.719	48.541	228.792	603.617	252.872	84.5767	86.8516	42.8431	214.087	264.969	74.4057	135.089	112.906	792.829	281.708	27.9941	59.5565	81.5772	38.7937	214.503	237.438	116.248	145.234
	sp	HUMAN	P05090					XC				APOD	Apolipoprotein D	0	0	0	1		0	1		0	0	0	0	0	0	0	0	0	0	0	0	0	0	0	0	0	0	0	0	0	0	0	0	0	0	0	0
	sp	HUMAN	P02649	M	PM			XC	Nuc			APOE	Apolipoprotein E	2	4	1	3		3	1		314.76	487.237	560.237	204.725	313.869	381.277	194.61	675.11	733.325	576.869	530.985	517.372	436.633	547.489	1305.47	448.236	1744.97	1327.61	5409.93	1819.36	33.5353	72.1406	86.1037	41.6627	131.995	150.085	66.044	148.186
	sp	HUMAN	P02749				CS	XC				APOH	Beta-2-glycoprotein 1	2	1	2	2		1	1		263.469	550.176	248.397	323.658	755.141	379.161	206.648	970.044	1183.25	513.723	26.3657	29.5172	97.8746	75.1367	689.266	103.868	238.769	263.924	431.591	255.461	127.061	76.3638	127.618	68.1624	881.767	1062.52	1117.23	449.315
	sp	HUMAN	Q9BQE5	M				XC				APOL2	Apolipoprotein L2	5	5	2	0		6	1		634.928	933.982	1074.41	846.503	1177.3	1612.7	3149.88	563.493	864.524	1564.03	1776.92	1796.46	1005.05	847.321	979.76	1786.65	709.848	719.956	681.568	1376.16	382.314	430.278	275.885	388.545	301.033	713.699	1249.9	219.088
	sp	HUMAN	O95236	M				XC				APOL3	Apolipoprotein L3	1	1	0	0		0	1		200.543	206.873	164.232	149.051	148.993	131.278	173.308	107.604	122.525	125.221	36.1014	38.5825	16.7159	19.9102	22.3868	42.6672	23.1206	26.2749	24.3292	91.4205	0	0	0	0	0	0	0	0
	sp	HUMAN	Q9BUR5	M				XC				APOO	Apolipoprotein O	3	3	2	0		2	1		696.924	752.936	753.969	722.258	741.254	839.882	757.138	793.608	864.984	816.054	1444.79	1308.01	1546.89	1211.79	2342.84	1896.95	1452.53	1625.11	1854.24	2176.17	437.293	350.645	417.645	367.896	601.253	535.268	632.385	494.93
	sp	HUMAN	Q6UXV4									APOOL	Apolipoprotein O-like	7	6	5	0		9	1		1356.66	1896.31	1709.95	1877.44	1110.44	1127.13	1420.47	1203.15	1478.45	1483.13	3161.6	3024.06	2305.61	1534.49	2856.19	1709.9	2366.23	2448.75	2718.87	2308.03	567.868	643.692	722.652	666.717	708.603	746.371	638.509	843.463
	sp	HUMAN	Q92624	M					Nuc			APPBP2	Amyloid protein-binding protein 2	1	0	1	0		3	1		467.499	405.815	457.12	391.187	435.468	417.17	489.033	251.313	236.931	387.405	0	0	0	0	0	0	0	0	0	0	146.368	147.17	129.346	159.975	106.433	95.1511	105.133	55.6034
	sp	HUMAN	Q9UKG1	M					Nuc			APPL1	DCC-interacting protein 13-alpha	21	22	21	0		17	1		4237.54	3774.73	3775.2	4055.26	3843.28	4013.8	3951.44	3590.44	3881.07	4186.84	6209.26	6302.17	5277.82	4329.94	4133.39	5893.77	5486.1	5406.55	4471.13	4670.19	4116.01	4255.24	4934.22	4722.78	3526.63	3750.23	3009.29	4276.52
	sp	HUMAN	Q8NEU8	M					Nuc			APPL2	DCC-interacting protein 13-beta	0	0	0	0		0	1		0	0	0	0	0	0	0	0	0	0	0	0	0	0	0	0	0	0	0	0	0	0	0	0	0	0	0	0
	sp	HUMAN	P07741									APRT	Adenine phosphoribosyltransferase	8	22	9	0		4	1		2171.46	2660.87	2297.02	2517.14	2590.06	1958.35	2386.1	2342.54	2795.79	2649.44	7551.53	7529.61	7261.96	7417.2	5648.88	6330.63	7374.5	6816.45	6596.57	9197.03	2396	2105.95	2032.83	2200.2	1685.77	1823.67	1877.15	2038.62
	sp	HUMAN	Q7Z2E3						Nuc			APTX	Aprataxin	4	4	5	0		2	1		1403.36	1457.94	1460.47	1347.25	1441.92	1441.46	1202.41	1332.2	1374.05	1122.99	1179.03	1304.89	1187.77	1215.76	1137.32	1138.91	1171.4	1113.1	1308.15	1605.31	1045.49	919.846	897.585	925.945	938.092	1009.75	1054.24	872.602
	sp	HUMAN	O60306	M								AQR	Intron-binding protein aquarius	20	40	22	0		16	1		4281.97	4085.64	4307.93	3508.23	4374.44	4339.23	4494.2	4709.58	4370.75	4428.67	9826.9	10219.9	8800.73	10119.8	13117.5	10122	8970.67	9679.79	10562.1	11128.9	5504.66	4803.59	4385.5	4484.13	5909.54	5552.04	6402.66	4031.64
	sp	HUMAN	P10398									ARAF	Serine/threonine-protein kinase A-Raf	8	2	4	0		7	1		1308.04	1423.86	1442.22	1387.23	1376.6	1406.97	1338.79	1297.99	1399.67	1410.71	237.57	242.704	244.496	183.873	208.903	221.163	245.349	198.96	240.45	320.211	746.785	714.329	776.255	729.54	592.872	690.148	595.94	724.891
	sp	HUMAN	Q96P48	M	PM							ARAP1	Arf-GAP with Rho-GAP domain, ANK repeat and PH domain-containing protein 1	15	37	27	0		7	1		2326.5	1992.24	2085.38	2077.09	2514.7	2386.08	3110.79	2424.93	2609.42	3311.5	7818.61	8199.84	7688.7	7963.87	7178.77	9377.21	8378.32	7580.35	7911.17	12605.6	4998.47	3788.32	4084.55	3800.69	4649.34	5391.85	4675.41	5015.86
	sp	HUMAN	P48444	M								ARCN1	Coatomer subunit delta	21	49	38	0		29	1		7666.68	6870.53	7348.42	7510.82	7956.98	7643.14	7052.32	8036.33	7647.69	7737.22	20265.3	20296.3	20856.8	18021.1	14644.1	20789.1	19482	18885.8	17906.6	19813.2	8119.98	7194.83	6864.61	7411.32	6687.55	7096.72	6810.96	7862.44
	sp	HUMAN	O15033									AREL1	Apoptosis-resistant E3 ubiquitin protein ligase 1	0	0	1	0		1	1		0	0	0	0	0	0	0	0	0	0	0	0	0	0	0	0	0	0	0	0	35.1261	31.6677	31.6098	28.5535	53.4445	46.3633	52.2705	44.3962
	sp	HUMAN	P61204	M								ARF3	ADP-ribosylation factor 3	6	15	12	0		3	1		1259.81	1446.44	1296.41	1559.75	1333.76	2082.26	875.664	915.139	1745.08	922.485	9186.1	8533.11	5589.1	4661.15	5916.27	9461.65	5773.59	5502.92	5500.26	6966.14	1721.86	2471.53	2743.68	2654.72	2690.93	2572.32	1676.12	2052.15
	sp	HUMAN	P18085	M								ARF4	ADP-ribosylation factor 4	5	6	4	0		2	1		945.108	1255.41	954.167	1520.99	1278.07	1776.8	884.87	753.777	1983.83	804.002	2056.1	1901.5	1350.43	1001.11	1282.94	1898.73	1406.48	1317.01	1586.37	3366.27	613.356	818.122	930.033	841.605	919.697	939.279	695.061	799.573
	sp	HUMAN	P84085	M	PM							ARF5	ADP-ribosylation factor 5	5	3	2	0		3	1		794.306	900.777	793.599	977.961	837.698	1391.65	668.392	592.502	1035.77	687.118	1658.67	1619.31	1223.12	682.973	1422.63	2119.29	1003.48	1053.09	1264.52	2891.13	96.9653	169.033	159.628	169.221	178.5	144.543	104.935	121.928
	sp	HUMAN	P62330	M	PM							ARF6	ADP-ribosylation factor 6	1	9	2	0		2	1		525.293	468.094	724.132	817.785	550.336	1126.04	281.658	663.718	871.093	498.191	3926.49	4007.14	3122.06	2503.69	3945.71	5618.32	3249.09	3399.78	4770.81	8378.34	404.816	789.795	701.772	870.488	841.675	912.416	489.989	791.331
	sp	HUMAN	Q8N6T3-2	M								ARFGAP1	Isoform 2 of ADP-ribosylation factor GTPase-activating protein 1	5	9	4	0		3	1		639.581	717.175	842.191	647.825	617.811	1056.1	743.032	641.587	611.979	660.136	2465.95	2558.21	2095.25	1693.19	1471.95	1616.67	2056.66	1870.6	1484.13	1728.71	770.774	1214.78	1164.42	1139.61	712.409	771.434	710.911	764.673
	sp	HUMAN	Q8N6H7	M	PM							ARFGAP2	ADP-ribosylation factor GTPase-activating protein 2	16	29	25	0		16	1		3193	2706.64	3314.56	2347.05	3011.97	3840.46	2700.5	3140.93	2370.59	2759.42	5132.2	5221.72	5644.39	5385.44	4441.34	5349.1	4611.76	4530.04	4329.23	5435.13	5943.73	6595.62	6209.63	5986.67	4442.44	4684.11	5286.71	4442.26
	sp	HUMAN	Q9NP61	M								ARFGAP3	ADP-ribosylation factor GTPase-activating protein 3	12	17	10	0		16	1		2636.48	2712.15	2674.79	2740.37	3982.47	3727.27	4226.21	3182.76	3249.02	4026.4	2797.15	2803.41	3808.23	3611.38	2614.7	4855.09	3660.03	3569.97	3313.18	4374.77	1580.39	1431.49	1274.66	1505.86	1765.02	2286.03	1953.07	1940.92
	sp	HUMAN	Q9Y6D6	M								ARFGEF1	Brefeldin A-inhibited guanine nucleotide-exchange protein 1	20	13	24	0		14	1		4774.87	5031.44	5047.51	5448.78	4970.19	4196.76	4807.37	4028.77	3892.87	4304.01	4445.59	4451.15	4230.01	3922.67	2818.93	3543.61	3651.83	3326.13	2549.51	3260.67	4074.39	3933.53	4685.94	4076.28	3312.61	3583.35	3596.73	3206.51
	sp	HUMAN	Q9Y6D5	M								ARFGEF2	Brefeldin A-inhibited guanine nucleotide-exchange protein 2	18	8	10	0		15	1		5424.38	6495.28	5816.45	5651.27	5090.46	4923.07	6210.99	5245.44	4921.34	6161.44	2816.39	3042.54	2606.29	2564.74	2136.35	2792.4	2477.3	2285.8	2001.96	3029.7	2316.5	3263.26	3493.54	3329.44	1875.75	1955.5	2007.16	1971.71
	sp	HUMAN	Q5TH69	M								ARFGEF3	Brefeldin A-inhibited guanine nucleotide-exchange protein 3	0	0	1	0		1	1		0	0	0	0	0	0	0	0	0	0	0	0	0	0	0	0	0	0	0	0	63.6129	82.5868	80.5686	86.4235	70.762	82.0778	98.7355	72.8439
	sp	HUMAN	P53365	M	PM							ARFIP2	Arfaptin-2	11	12	7	0		7	1		2155.81	2115.9	1994.06	2009.76	1963.97	1772.17	2204.04	1922.62	1936.91	2154.57	4710.78	4610.28	3544.65	3006.26	2685.32	3391.65	3242.31	3048.77	2492.59	3188.87	1336.15	1450.48	1419.53	1554.58	1156.41	1197.92	1024.24	1242.48
	sp	HUMAN	Q13795	M								ARFRP1	ADP-ribosylation factor-related protein 1	3	5	4	0		1	1		527.27	573.762	621.371	465.82	499.227	743.954	443.383	456.547	535.067	437.551	739.832	659.147	953.231	828.123	1062.39	986.648	805.066	826.857	854.737	1251.36	876.916	1049.02	1064.3	1037.08	996.077	916.776	1078.21	889.535
	sp	HUMAN	P78540									ARG2	Arginase-2, mitochondrial	0	1	0	0		1	1		0	0	0	0	0	0	0	0	0	0	23.6972	42.1387	28.7728	65.494	121.367	107.702	197.088	207.015	653.338	1184.09	0	0	0	0	0	0	0	0
	sp	HUMAN	Q9NWB6									ARGLU1	Arginine and glutamate-rich protein 1	11	17	14	10		13	1		3221.59	3764.18	4217.75	3452.85	2954.68	3585.62	2974.23	3478.95	3155.81	3022.89	5462.36	6110.4	4848.67	4456.54	6004.01	5904.78	5573.14	5960.6	5425.48	3739.05	3150.7	3284.56	3164.68	3227.08	3376.49	3068.59	3597.6	2990.52
	sp	HUMAN	Q07960	M	PM							ARHGAP1	Rho GTPase-activating protein 1	18	27	16	0		10	1		3904.76	3607.05	3582.84	3409.1	3781.57	3967.57	3665.05	3597.19	3759.14	4042.5	8569.43	9274.94	7815.58	7362.85	6051.35	8539.08	8307.87	7450.26	7004.48	10172.9	3400.89	3335.3	3415.01	2951.73	2821.1	2871.98	2616.34	3007.91
	sp	HUMAN	A1A4S6	M	PM							ARHGAP10	Rho GTPase-activating protein 10	7	0	7	0		0	1		2182.24	2524.32	2785.08	3232.03	1811.76	1611.04	2146.75	1720.59	1774.84	2389.72	0	0	0	0	0	0	0	0	0	0	457.317	870.436	962.741	967.357	516.045	591.035	544.767	590.29
	sp	HUMAN	Q6P4F7									ARHGAP11A	Rho GTPase-activating protein 11A	16	6	10	0		6	1		3768.85	3467.27	3959.44	3701.21	3091.79	2807.19	2786.06	2169.8	1798.71	1867.58	724.854	811.184	1775.32	2032.98	3103.97	1198.67	1573.84	1438.5	1802.24	1378.31	1103.15	1788.42	1560.1	1643.98	2127.24	1957.87	2016.14	1084.15
	sp	HUMAN	Q8IWW6									ARHGAP12	Rho GTPase-activating protein 12	7	6	9	0		6	1		1098.91	1196.21	1157.52	1341.56	1223.26	847.9	1260.39	1182.05	1216.86	1272.95	1545.21	1639.22	1772.9	1917.78	1380.56	1781.89	1765.96	1763.88	1701.66	1936.82	1504.03	1531.88	1598.16	1657.53	1343.08	1527.25	1325	1590.09
	sp	HUMAN	Q53QZ3	M								ARHGAP15	Rho GTPase-activating protein 15	9	15	10	0		12	1		2080.1	2489.88	2178.15	3055.96	2031.13	2275.03	3336.33	1966.13	2781	3217.69	4691.74	5016.95	4028.93	3753.27	3464.12	3975.09	4446.72	3996.99	3739.76	4520.23	2401.62	2215.07	2678.52	2415.63	2285.93	2338.75	2149.08	2464.16
	sp	HUMAN	Q68EM7	M	PM							ARHGAP17	Rho GTPase-activating protein 17	12	12	7	0		7	1		2133.2	4776.35	3994.75	4314.46	2379.98	2004.54	2153.42	2317.49	2751.5	2084.13	5052.88	4741.8	3692.08	2986.01	2067.04	2529.79	3496.41	3240.83	2505.77	3156.42	1211.86	1908.34	1982.88	1773.71	895.652	989.642	926.371	1186.03
	sp	HUMAN	Q8N392									ARHGAP18	Rho GTPase-activating protein 18	8	3	2	0		0	1		1778.54	1398.87	1217.29	1691	2068.13	1908.27	2244.83	1608.6	1911.78	1961.81	329.121	345.986	287.224	261.946	271.23	285.365	294.924	285.049	233.98	214.906	365.968	118.814	150.753	121.771	313.685	310.827	343.196	287.952
	sp	HUMAN	Q14CB8-2						Nuc			ARHGAP19	Isoform 2 of Rho GTPase-activating protein 19	5	5	4	0		3	1		533.187	429.88	495.079	504.105	568.178	406.413	392.321	429.389	357.15	410.859	463.22	429.569	722.631	713.307	788.037	1166.51	718.496	575.736	686.621	1197.9	478.72	559.615	665.601	514.288	490.097	517.065	455.903	392.163
	sp	HUMAN	Q5T5U3	M	PM							ARHGAP21	Rho GTPase-activating protein 21	2	0	2	0		0	1		273.989	229.221	250.082	242.874	363.914	417.287	321.544	1697.98	1594.21	1102.45	0	0	0	0	0	0	0	0	0	0	347.514	344.832	332.336	372.634	324.399	381.527	311.994	390.396
	sp	HUMAN	Q7Z5H3-2						Nuc			ARHGAP22	Isoform 2 of Rho GTPase-activating protein 22	0	0	1	0		0	1		0	0	0	0	0	0	0	0	0	0	0	0	0	0	0	0	0	0	0	0	67.4875	79.1171	56.3999	51.1679	42.4416	49.3219	37.4233	52.4241
	sp	HUMAN	Q8N264									ARHGAP24	Rho GTPase-activating protein 24	0	0	0	0		0	1		0	0	0	0	0	0	0	0	0	0	0	0	0	0	0	0	0	0	0	0	0	0	0	0	0	0	0	0
	sp	HUMAN	P42331-4									ARHGAP25	Isoform 4 of Rho GTPase-activating protein 25	12	8	15	0		0	1		2026.99	1519.29	1388.25	1474.83	3133.39	3303.08	3909.75	2551.35	2655.9	3686.57	2197.89	2107.26	1949.1	1371.94	1739.38	2008.98	1788.73	1654.19	1546.69	1723.86	2784.6	710.221	953.317	725.382	2774	3196.7	4575.51	2384.65
	sp	HUMAN	Q6ZUM4	M					Nuc			ARHGAP27	Rho GTPase-activating protein 27	2	3	0	0		2	1		297.04	239.062	261.961	238.237	309.048	253.32	301.935	232.406	253.196	310.516	404.336	404.655	314.685	546.378	354.677	873.052	379.099	358.726	371.152	501.228	0	0	0	0	0	0	0	0
	sp	HUMAN	Q9P2N2									ARHGAP28	Rho GTPase-activating protein 28	2	0	0	0		2	1		421.775	328.084	333.515	364.381	425.009	484.66	540.618	452.658	436.26	488.946	0	0	0	0	0	0	0	0	0	0	0	0	0	0	0	0	0	0
	sp	HUMAN	Q52LW3									ARHGAP29	Rho GTPase-activating protein 29	0	0	1	0		0	1		0	0	0	0	0	0	0	0	0	0	0	0	0	0	0	0	0	0	0	0	50.9924	86.8254	75.6443	69.9768	425.22	441.266	91.4083	273.868
	sp	HUMAN	Q7Z6I6	M								ARHGAP30	Rho GTPase-activating protein 30	16	13	18	0		9	1		2653.56	2827.63	2842.83	2755.98	2932.95	2667.7	2803	2797.18	3020.33	2678.92	2392.5	2487.02	2500.56	2224.06	2684.75	2934.38	2874.43	3153.42	3395.47	3401.34	3942.99	3130.41	3429.01	3140.35	3214.85	3172.16	3231.68	3660.48
	sp	HUMAN	Q2M1Z3									ARHGAP31	Rho GTPase-activating protein 31	1	1	1	0		1	1		262.02	233.148	255.886	242.214	227.011	293.341	235.378	251.918	298.649	247.916	80.0359	93.7974	99.3758	73.8334	112.71	88.7508	85.8024	95.6111	134.02	159.198	172.737	161.008	165.045	164.944	166.437	149.378	151.413	174.929
	sp	HUMAN	A7KAX9	M								ARHGAP32	Rho GTPase-activating protein 32	0	0	1	0		1	1		0	0	0	0	0	0	0	0	0	0	0	0	0	0	0	0	0	0	0	0	41.6656	34.1212	40.938	41.3988	50.6312	43.6506	36.1023	51.8134
	sp	HUMAN	Q9NRY4						Nuc			ARHGAP35	Rho GTPase-activating protein 35	21	15	14	0		25	1		4988.74	5045.3	5410.62	5711.36	5218.44	4658.53	4810.29	5370.56	5386.11	5448.39	2658	2697.53	3293.39	3401.59	2385.56	3513.69	3264.16	2991.49	3206.72	4268.23	2382.03	2080.55	2437.86	2286	1700.55	1944.65	1953.37	2012.49
	sp	HUMAN	Q13017	M								ARHGAP5	Rho GTPase-activating protein 5	5	5	3	0		1	1		1459.19	869.428	825.346	1014.37	1321.05	1744.2	1500.9	1371.04	1423.75	1512.57	1263.47	1484.11	1045.69	863.254	849.703	1361.62	1266.83	1197.17	1133.57	1798.81	302.247	178.571	195.275	188.334	286.767	316.33	275.361	324.932
	sp	HUMAN	Q9BRR9									ARHGAP9	Rho GTPase-activating protein 9	7	2	4	0		2	1		994.899	1034.46	1057.41	1075.93	919.742	893.392	997.752	969.601	1059.36	1015.72	147.902	150.877	180.598	253.379	174.522	192.481	175.842	179.707	208.288	171.809	749.709	503.133	689.942	513.762	725.477	642.237	616.273	687.66
	sp	HUMAN	P52565									ARHGDIA	Rho GDP-dissociation inhibitor 1	19	22	21	0		15	1		4806.91	4151.1	4825.27	4438.71	4754.57	5713.76	4888.29	5851.99	5377.73	5595.37	7836.11	8075.1	7643.78	5578.73	4742.14	8108.87	7111.52	8195.72	5594.83	4709.05	5621.54	5347.11	4992.62	5191.41	4213.09	4820.73	4987.06	5201.35
	sp	HUMAN	P52566	M								ARHGDIB	Rho GDP-dissociation inhibitor 2	59	55	55	1		64	1		15856	14088.6	12409.3	17153.9	14751.8	11634.1	16428.9	14242.6	16527.5	16700	24375.9	24926	25049.3	18919.9	16884.4	22213.2	23142.9	24725.6	18478.9	13439.7	15104.3	13613.3	14487.5	14876.5	12008.3	11767.1	9432.75	15257.7
	sp	HUMAN	Q9NZN5	M								ARHGEF12	Rho guanine nucleotide exchange factor 12	7	13	6	0		0	1		1966.3	1173.8	1268.75	1290.07	2112.52	2307.55	2282.7	2074.23	2114.3	2488.05	2553.19	2785.47	1865.02	1666.36	1505.18	1635.35	2130.06	1941.38	1781.99	2308.11	655.784	563.355	512.363	468.076	626.995	624.451	560.915	668.039
	sp	HUMAN	Q92974	M								ARHGEF2	Rho guanine nucleotide exchange factor 2	43	63	45	4		41	1		13369.7	12123.1	13255.4	13059.2	11630.6	11841.1	9589.23	11269.9	11222.7	9834.15	11683.2	11763.4	13279.9	12444.9	11331.3	12731.4	13321.2	12243.7	12613	17456.2	6704.61	5950.14	6028.98	5779.28	6088.86	5642.46	5288.95	5772.78
	sp	HUMAN	Q96DR7									ARHGEF26	Rho guanine nucleotide exchange factor 26	0	0	0	0		1	1		0	0	0	0	0	0	0	0	0	0	0	0	0	0	0	0	0	0	0	0	0	0	0	0	0	0	0	0
	sp	HUMAN	Q8TER5									ARHGEF40	Rho guanine nucleotide exchange factor 40	0	0	0	1		0	1		0	0	0	0	0	0	0	0	0	0	0	0	0	0	0	0	0	0	0	0	0	0	0	0	0	0	0	0
	sp	HUMAN	Q15052									ARHGEF6	Rho guanine nucleotide exchange factor 6	9	7	9	0		3	1		2042.47	1787.77	1610.3	2391.86	1429	1453.55	1620.43	1356.58	1348.55	1740.08	1173.87	1202.56	1229.64	800.471	802.299	930.962	1093.31	971.96	756.026	988.008	854.844	1050.63	1210.52	1064.28	867.629	719.824	611.704	736.478
	tr	HUMAN	B7Z6G2									ARHGEF7	Rho guanine nucleotide exchange factor 7	18	38	17	0		11	1		5111.66	4525.88	4457.3	5250.25	4466.39	4524.13	4393.26	4374	4196.24	4761.78	11213.8	11041	11213.8	9005.95	7723.38	8847.69	10429.5	8857.2	7486.75	9573.47	3998.51	3117.21	3320.7	3480.83	3489.48	3397.38	2703.63	4010.87
	sp	HUMAN	O14497						Nuc			ARID1A	AT-rich interactive domain-containing protein 1A	37	35	42	0		30	1		6954.36	7804.85	7165.36	7414.04	7555.55	8004.99	8795.67	7029.64	7671.15	7728.96	8042.97	8528.16	8897.61	9055.66	14402	8988.76	9090.76	9741.52	11026.6	7838.41	6836.56	6593.25	7302.93	6570.09	9601.22	9181.71	9763.62	6599.03
	sp	HUMAN	Q8NFD5-3									ARID1B	Isoform 3 of AT-rich interactive domain-containing protein 1B	19	18	18	0		15	1		4185.44	4376.77	4334.73	4635.49	4120.52	4050.17	4362.82	3666.96	4517.03	4265.86	3277.63	3215.76	2935.85	2653.07	4153.14	2754.1	3030.07	3063.4	3376.72	2989.89	3840.1	3437.22	3877.84	3387.36	4772.91	4425.82	4474.2	3426.32
	sp	HUMAN	Q68CP9	M	PM							ARID2	AT-rich interactive domain-containing protein 2	24	22	23	0		24	1		5685.78	6078.15	4949.66	6171.39	5796.31	6328.07	7700.77	5155.19	6843.23	6879.64	5468.45	5654.48	5300.8	6067.8	8201.75	6273.9	5513.36	5584.93	6813.42	6528.05	3040.14	4078.7	4759.92	4042.9	5732	5475.25	4742.01	4098.17
	sp	HUMAN	Q99856	M								ARID3A	AT-rich interactive domain-containing protein 3A	5	9	4	0		1	1		520.846	806.192	703.913	714.374	879.093	929.721	1484.2	826.04	1077.44	1298.69	1950.97	1999.99	1754.98	1761.94	2038.91	2995.66	2073.74	2020.67	2540.54	2775.65	373.859	439.417	566.926	495.406	622.54	907.663	640.692	748.61
	sp	HUMAN	Q8IVW6						Nuc			ARID3B	AT-rich interactive domain-containing protein 3B	3	0	7	0		0	1		289.213	272.806	301.025	283.108	335.627	319.378	387.221	346.077	382.919	409.901	0	0	0	0	0	0	0	0	0	0	894.534	1293.74	1032.15	1027.94	1415.73	1493.11	1131.81	1254.27
	sp	HUMAN	P29374						Nuc			ARID4A	AT-rich interactive domain-containing protein 4A	8	13	12	0		6	1		1630.76	1305.51	1258.18	1424.64	1524.43	1538.08	1729.19	1132.59	1264.78	1429.42	2398.31	2388.46	2007.04	1993.58	3537.36	2065.38	1829.96	1973.93	2299.96	2268.76	1561.42	1390.92	1828.45	1432.46	2362.15	2170.95	1939.04	1436.88
	sp	HUMAN	Q4LE39						Nuc			ARID4B	AT-rich interactive domain-containing protein 4B	22	23	18	0		8	1		6582.09	7072.12	7447.97	7077.98	6286.81	6619.99	7227.11	7130.86	6315.71	7487.43	5673.19	5763.09	6365.24	6598.64	8527	6614.73	7151.74	6889.2	7225.34	6782.28	2927.2	3286.18	3476.62	3342.52	4209.52	4187.56	4058.45	3542.96
	sp	HUMAN	Q14865						Nuc			ARID5B	AT-rich interactive domain-containing protein 5B	1	0	4	0		0	1		74.6038	89.8813	104.432	129.027	74.6494	79.0191	91.8621	76.789	67.5184	79.0017	0	0	0	0	0	0	0	0	0	0	614.98	1037.65	1233.46	1014.32	612.68	655.309	544.379	498.401
	sp	HUMAN	Q9Y4X5									ARIH1	E3 ubiquitin-protein ligase ARIH1	17	17	8	12		11	1		4490.93	5478.01	5358.65	5307.94	4909.85	4720.2	4289.88	5512.1	5325.65	4857.07	8063.83	8193.06	8908.91	8313.01	5843.95	6888.83	8975.24	8563.19	7659	6290.22	1510.95	1570.07	1559.51	1456.76	1096.67	1218.87	1000.71	1307.86
	sp	HUMAN	O95376						Nuc			ARIH2	E3 ubiquitin-protein ligase ARIH2	14	15	11	0		11	1		3086.95	2924.32	2920.31	2861.3	2821.79	3035.98	2824.52	2613.12	2851.39	3043.21	4411.37	4849.07	2843.2	2354.23	2709.92	4558.17	4142.7	3935.85	2965.8	4494.46	1875.77	1952.54	2169.95	2088.1	1604.43	1728.59	1431.65	1796.86
	sp	HUMAN	P40616	M								ARL1	ADP-ribosylation factor-like protein 1	2	7	0	0		2	1		87.4919	132.136	108.133	131.703	141.425	96.4346	111.653	78.6559	159.418	98.1693	2036.35	2115.22	1656.47	1551.6	1667.1	1825.36	1709.67	1642.88	1531.7	2635.06	0	0	0	0	0	0	0	0
	sp	HUMAN	Q969Q4									ARL11	ADP-ribosylation factor-like protein 11	2	2	2	0		3	1		322.981	339.113	334.283	409.539	263.241	299.179	218.964	167.435	218.709	205.692	653.162	697.063	592.958	461.82	579.048	644.556	453.98	400.967	393.616	593.129	729.343	646.239	814.442	716.668	615.06	394.562	488.026	323.398
	sp	HUMAN	Q3SXY8	M								ARL13B	ADP-ribosylation factor-like protein 13B	1	0	0	0		0	1		170.29	249.085	292.456	283.131	232.354	188.998	148.951	410.47	360.944	266.149	0	0	0	0	0	0	0	0	0	0	0	0	0	0	0	0	0	0
	sp	HUMAN	Q8N8R7									ARL14EP	ARL14 effector protein	1	6	3	0		9	1		349.622	373.119	400.311	391.206	318.635	247.637	268.058	217.573	220.302	195.51	1987.98	2090.87	2114.05	1599.03	1948.95	1468.19	1586.92	1408.11	1334.79	1515.15	695.793	837.708	695.373	804.384	728.014	717.631	653.658	528.56
	sp	HUMAN	Q9NXU5									ARL15	ADP-ribosylation factor-like protein 15	1	1	0	0		3	1		370.693	440.221	588.369	571.657	331.997	318.922	313.025	357.479	374.387	374.892	254.593	250.595	225	324.835	226.209	243.346	271.92	245.131	283.116	346.697	0	0	0	0	0	0	0	0
	sp	HUMAN	P36404	M	PM				Nuc			ARL2	ADP-ribosylation factor-like protein 2	1	10	1	0		2	1		76.8188	102.243	90.5178	76.2652	96.0036	60.593	98.2928	86.9409	89.502	86.5429	2647.8	2735.69	1896.19	1943.13	2012.86	2734.78	2430.5	2583.17	2475.76	3361.88	180.754	157.528	167.488	129.92	119.954	123.317	64.5913	129.711
	sp	HUMAN	Q9Y2Y0	M					Nuc			ARL2BP	ADP-ribosylation factor-like protein 2-binding protein	1	2	2	0		0	1		91.5716	80.8631	79.275	89.4724	103.1	117.703	124.596	104.183	105.109	116.891	2092.52	2072.24	1791.96	1948.48	1147.25	1614.4	1527.72	1282.16	1047.69	1292.09	344.095	272.393	392.358	253.756	216.793	201.255	144.5	188.235
	sp	HUMAN	P36405	M					Nuc			ARL3	ADP-ribosylation factor-like protein 3	1	14	4	0		3	1		348.639	435.574	300.968	419.426	511.961	348.141	400.219	366.577	455.616	357.795	5574.34	5582.29	7687.59	6491.87	5218.8	8956.9	6903.58	5926.82	6180.53	7205.3	970.158	1029.13	1053.82	1000.13	799.117	1020.87	923.057	959.18
	sp	HUMAN	Q96KC2									ARL5B	ADP-ribosylation factor-like protein 5B	1	3	1	0		1	1		239.171	252.817	250.573	277.606	260.711	255.86	226.14	212.402	226.152	223.877	415.52	461.729	376.196	491.023	512.743	643.104	456.66	427.709	439.068	637.929	308.367	276.727	391.641	262.537	311.757	345.673	315.386	317.763
	sp	HUMAN	Q9H0F7	M	PM							ARL6	ADP-ribosylation factor-like protein 6	4	3	2	0		1	1		908.116	1467.36	1273.93	1535.26	1018.66	947.314	1081.45	1128.19	1253.52	1063.84	746.361	814.803	594.664	510.566	503.323	573.019	644.902	601.237	608.329	802.023	366.2	460.698	611.355	567.209	278.524	321.492	269.586	322.618
	sp	HUMAN	Q15041	M								ARL6IP1	ADP-ribosylation factor-like protein 6-interacting protein 1	2	6	1	0		0	1		706.304	566.308	505.058	510.617	638.637	792.723	783.071	889.556	960.25	846.067	2082.89	1895.21	2230.88	1464.99	2187.32	1590.72	2576.49	2459.27	2941.76	2604.97	303.875	278.554	244.394	270.508	405.555	450.638	495.393	545.744
	sp	HUMAN	O75915	M								ARL6IP5	PRA1 family protein 3	8	5	2	0		0	1		1334.2	1416.44	1313.33	1218.49	1910.19	2156.8	2631.62	1710.2	1865.06	2472.73	2172.15	2120.99	1836.39	1523.76	2805.16	1681.16	1692	1682.39	2094.93	2236.47	278.622	232.681	248.62	219.064	438.468	613.099	1114.44	358.705
	sp	HUMAN	Q8N6S5	M						ShG		ARL6IP6	ADP-ribosylation factor-like protein 6-interacting protein 6	3	1	1	0		1	1		240.015	251.889	243.686	238.336	254.927	266.95	246.781	212.166	191.374	216.033	223.38	222.564	214.786	263.815	364.302	224.359	240.508	268.168	228.51	215.717	57.2616	54.173	66.5656	52.2027	104.851	92.473	85.971	54.6001
	sp	HUMAN	Q96BM9	M								ARL8A	ADP-ribosylation factor-like protein 8A	4	2	2	0		1	1		816.929	659.587	874.896	721.26	620.753	957.566	588.121	716.588	676.457	751.81	796.657	764.702	546.485	875.154	575.757	747.054	607.94	566.374	605.999	700.221	438.911	381.183	448.951	386.134	484.189	533.116	508.748	457.169
	sp	HUMAN	Q9NVJ2	M								ARL8B	ADP-ribosylation factor-like protein 8B	9	26	10	0		9	1		2067.12	1924.35	1912.8	1918.9	2074.21	2502.7	1971.16	1991.11	2221.61	2230.45	8007.27	7275.6	5676.66	4807.97	7398.59	5910.33	6701.29	6755.64	7445.16	11225.7	2432.85	1863.76	2029.29	1762.65	2329.34	2379.99	2840.2	2216.39
	sp	HUMAN	Q9NVT9									ARMC1	Armadillo repeat-containing protein 1	4	12	9	0		6	1		1298.44	1385.62	1269.49	1370.43	1345.47	1067.4	1364.79	1131.91	1155.2	1111.15	3411.13	3490.54	3392.84	3706.99	3735.67	3439.74	3472.7	3469.19	3405.25	3099.52	2540.97	2664.74	2782.97	2698.95	2578.95	2812.88	2823.03	2641.44
	sp	HUMAN	Q6NXE6									ARMC6	Armadillo repeat-containing protein 6	11	22	10	0		6	1		2854.84	2913.25	3120.64	2482.95	2688.59	3124.46	2027.45	2269.17	2478.75	2054.83	6582.55	6483.96	6113.57	5119.37	3857.01	4525.05	5321.31	4870.38	4296.81	6761.4	2853.84	2660.12	1984.42	2442.25	2079.22	2018.12	2043.77	2123.63
	sp	HUMAN	Q9H6L4									ARMC7	Armadillo repeat-containing protein 7	0	0	1	0		0	1		0	0	0	0	0	0	0	0	0	0	0	0	0	0	0	0	0	0	0	0	38.3046	40.2657	37.7691	40.6548	35.0747	42.6471	40.5748	38.2397
	sp	HUMAN	Q7Z3E5									ARMC9	LisH domain-containing protein ARMC9	4	8	4	0		1	1		311.543	207.86	224.417	256.219	362.013	251.701	286.533	663.538	337.635	297.137	4544.1	4848.54	2367.93	2252.74	1336.44	1381.15	2345.83	2024.86	1398.38	1554.61	1034.16	564.471	610.138	554.524	613.203	661.37	747.999	598.974
	sp	HUMAN	Q9UH62	M								ARMCX3	Armadillo repeat-containing X-linked protein 3	0	0	0	0		3	1		0	0	0	0	0	0	0	0	0	0	0	0	0	0	0	0	0	0	0	0	0	0	0	0	0	0	0	0
	tr	HUMAN	F8W8Y7									ARMCX4	Armadillo repeat-containing X-linked protein 4	2	0	0	0		0	1		105.582	180.671	536.777	376.45	381.27	127.185	158.89	137.723	322.968	129.629	0	0	0	0	0	0	0	0	0	0	0	0	0	0	0	0	0	0
	sp	HUMAN	P27540						Nuc			ARNT	Aryl hydrocarbon receptor nuclear translocator	2	5	9	0		8	1		142.57	112.916	148.254	132.188	131.047	126.096	128.23	130.569	101.371	136.023	648.278	610.236	549.86	392.838	681.376	650.777	492.113	557.216	614.372	783.204	976.833	1179.05	1335.81	1245.59	844.693	993.65	1003.94	775.222
	sp	HUMAN	Q92747									ARPC1A	Actin-related protein 2/3 complex subunit 1A	12	16	12	0		10	1		2094.9	2383.44	2462.69	2527.06	2506.08	2883.18	2606.63	2706.89	3123.73	2798.79	6801.21	6190.55	5403.44	4889.73	4405.13	5708.36	5417.49	5718.35	4692.5	3934.95	1475.82	1570.2	1704.92	1687.76	1356.17	1512.77	1467.54	1570.55
	sp	HUMAN	O15143									ARPC1B	Actin-related protein 2/3 complex subunit 1B	18	31	39	0		15	1		3878.13	3670.36	3280.62	3490.25	4684.84	3938.8	4014.21	4283.34	4974.81	4083.33	11374	11230.9	11473.8	11882.1	9056.25	13149.1	12206.9	12362.3	11127.8	9095.01	9804.7	6367.64	7571.48	6982.27	7851.02	7951.04	8256.02	10033.6
	sp	HUMAN	O15144	M	PM							ARPC2	Actin-related protein 2/3 complex subunit 2	38	33	27	0		15	1		7544.22	7147.58	7195.35	7531.23	8237.24	9192.49	7714.16	10049.9	9326.05	8642.3	9911.49	9890.56	10664.1	10374.1	7540.87	11407.7	11150.6	10141.9	9403.65	6818.01	6898.15	4901.17	5616.11	5045.76	5595.39	5525.86	5654.09	6870.98
	sp	HUMAN	O15145	M								ARPC3	Actin-related protein 2/3 complex subunit 3	14	23	9	0		11	1		5837.72	5705.2	5083.69	6050.59	6663.03	5980.5	5456.3	6447.54	6842.89	6054.26	12008.5	12198.2	12459.6	9625.12	9136.43	12311.9	11916.4	13478.8	9837.57	8080.63	2843.5	1965.19	2183.84	1982.17	2241.56	2189.45	2197.71	2544.89
	sp	HUMAN	P59998-3									ARPC4	Isoform 3 of Actin-related protein 2/3 complex subunit 4	14	17	15	0		7	1		3747.29	3352.02	3142.78	3302.16	3793.75	3504.63	3656.18	4020.72	4487.38	4356.9	6318.19	6277.85	5373.64	5357.46	4388.83	6560.72	6229.81	6531.52	5043.64	3542.43	4358.88	3039.83	3477.22	2992.53	3402.47	3428.53	3283.87	4089.88
	sp	HUMAN	O15511									ARPC5	Actin-related protein 2/3 complex subunit 5	17	16	24	0		16	1		4082.93	3571.49	3180.09	3419.48	4734.21	4013.57	3730.03	4295.67	4256.87	3820.39	5683.57	5293.33	6414.24	5594.27	4870.22	5687.96	5611.02	5655	4527.59	3679.43	5527.28	3614.21	4518.11	3637.49	4633.12	4432.11	4452.11	5847.9
	sp	HUMAN	Q9BPX5									ARPC5L	Actin-related protein 2/3 complex subunit 5-like protein	10	12	11	0		7	1		2291.83	2059.92	2348.68	2113.07	2272.4	2528.58	1959.34	2714.81	2591.57	2340.15	3439.02	3097.02	3438.83	2776.79	2526.17	3096.89	3275.28	3527.57	2719.4	2214.47	1918.65	1585.34	1691.61	1769.39	1476.32	1555.74	1513.8	1857.46
	sp	HUMAN	Q7Z6K5-2									ARPIN	Isoform C15orf38-AP3S2 of Arpin	0	0	1	0		2	1		0	0	0	0	0	0	0	0	0	0	0	0	0	0	0	0	0	0	0	0	372.876	207.663	124.31	211.73	269.098	395.061	655.299	245.625
	sp	HUMAN	P56211									ARPP19	cAMP-regulated phosphoprotein 19	3	5	6	0		1	1		922.611	906.494	846.983	871.186	903.281	1233.16	937.26	761.035	743.546	820.715	3233.16	2600.91	2445.87	2247.99	1786.65	2196.65	2331.28	2224.2	1462.39	1462.75	1553.25	1507.92	1466.19	1548.57	1008.13	1272.33	1207.1	1356.54
	sp	HUMAN	P49407-2	M	PM				Nuc			ARRB1	Isoform 1B of Beta-arrestin-1	0	1	1	0		0	1		0	0	0	0	0	0	0	0	0	0	27.7213	34.574	28.7545	27.8331	30.7604	83.6941	35.9653	30.9858	20.4066	85.5794	67.2733	13.6339	22.8929	25.3026	124.944	203.662	92.2065	190.435
	sp	HUMAN	P32121-4	M	PM				Nuc			ARRB2	Isoform 4 of Beta-arrestin-2	3	13	8	0		3	1		1179.73	836.966	902.05	766.323	1547.19	1726.44	1491.17	1133.64	1215.61	1332.69	3211.74	3232.02	4021.13	5869.47	3778.58	4981.22	3829.75	3722.63	3454.94	4811.93	1999.09	1534.73	1533.22	1569.69	2050.59	2213.59	2381.89	1704.66
	sp	HUMAN	Q8N5I2	M	PM							ARRDC1	Arrestin domain-containing protein 1	1	0	2	1		0	1		81.3617	59.5028	66.2923	75.8233	83.9959	80.7407	89.9575	61.593	84.2515	86.8262	0	0	0	0	0	0	0	0	0	0	431.336	405.068	428.828	392.386	464.193	422.75	453.036	371.323
	sp	HUMAN	P15289									ARSA	Arylsulfatase A	0	0	0	0		0	1		0	0	0	0	0	0	0	0	0	0	0	0	0	0	0	0	0	0	0	0	0	0	0	0	0	0	0	0
	sp	HUMAN	P15848				CS					ARSB	Arylsulfatase B	1	1	1	0		0	1		318.96	484.418	472.871	420.627	354.068	316.548	316.36	298.212	318.188	295.886	117.529	129.373	108.886	131.93	134.043	139.014	115.92	110.339	122.252	175.567	72.8924	117.665	94.773	121.117	74.1044	102.11	105.457	89.4954
	sp	HUMAN	Q6UWY0					XC				ARSK	Arylsulfatase K	0	1	0	0		0	1		0	0	0	0	0	0	0	0	0	0	8.98333	10.8735	21.7641	957.059	27.8073	23.9719	10.1557	17.8709	22.4511	11.132	0	0	0	0	0	0	0	0
	sp	HUMAN	Q9H2C2	M								ARV1	Protein ARV1	2	0	3	0		0	1		235.07	329.971	365.882	236.168	257.873	234.18	173.886	198.529	232.075	158.191	0	0	0	0	0	0	0	0	0	0	573.794	561.707	452.265	478.124	693.035	648.33	854.09	437.224
	sp	HUMAN	Q13510-2					XC				ASAH1	Isoform 2 of Acid ceramidase	9	13	7	0		6	1		1748.3	1821.32	1581.37	1737.31	1532.21	1627.59	1507.17	1539.11	1685.98	1560.51	3070.59	2846.58	1926.79	1441.54	2192.5	2179.75	1927.65	1925.52	1696.7	3118.32	888.483	870.947	868.974	1314.34	1117.45	1474.18	980.702	1518.64
	sp	HUMAN	Q9ULH1-2	M								ASAP1	Isoform 1 of Arf-GAP with SH3 domain, ANK repeat and PH domain-containing protein 1	8	11	15	0		5	1		1997.17	1335.43	1356.71	1671.82	2020.05	2021.02	2265.15	1912.51	2094.79	2488.54	1354.66	1353.88	1269.89	1224.64	1017.32	1474.38	1321.15	1267.02	1114.57	1460.44	1840.04	1683.7	1851.69	1841.39	1779.38	2050.44	1739.44	2190.63
	sp	HUMAN	O43150	M	PM							ASAP2	Arf-GAP with SH3 domain, ANK repeat and PH domain-containing protein 2	0	0	0	0		1	1		0	0	0	0	0	0	0	0	0	0	0	0	0	0	0	0	0	0	0	0	0	0	0	0	0	0	0	0
	sp	HUMAN	Q8TDY4									ASAP3	Arf-GAP with SH3 domain, ANK repeat and PH domain-containing protein 3	4	0	0	0		8	1		384.56	442.91	499.577	567.653	377.083	407.427	307.528	376.374	458.842	339.315	0	0	0	0	0	0	0	0	0	0	0	0	0	0	0	0	0	0
	sp	HUMAN	Q9Y576									ASB1	Ankyrin repeat and SOCS box protein 1	1	1	0	0		1	1		63.8769	66.19	62.0425	71.7672	70.764	75.6111	81.1608	72.2637	150.062	70.325	365.682	414.321	308.039	522.052	303.783	282.901	369.806	455.231	538.664	387.228	0	0	0	0	0	0	0	0
	sp	HUMAN	Q8WXK3									ASB13	Ankyrin repeat and SOCS box protein 13	4	0	1	0		1	1		751.518	691.4	607.122	737.262	435.937	297.073	336.915	166.843	155.393	244.622	0	0	0	0	0	0	0	0	0	0	172.872	146.666	167.816	199.044	86.6323	87.038	98.7263	51.579
	sp	HUMAN	Q96Q27-2									ASB2	Isoform 2 of Ankyrin repeat and SOCS box protein 2	4	1	2	0		0	1		953.94	472.862	352.845	494.842	673.616	462.083	791.967	201.302	253.488	458.508	433.083	489.928	256.465	305.703	157.321	45.4604	111.35	120.517	69.2604	38.721	595.068	338.73	398.177	308.993	363.136	272.12	367.704	103.016
	sp	HUMAN	Q9Y575-3									ASB3	Isoform 3 of Ankyrin repeat and SOCS box protein 3	1	3	2	0		0	1		44.6873	51.4804	58.0922	51.4147	41.6098	48.5919	59.8067	34.1706	31.4173	39.0697	452.375	514.699	471.405	547.556	341.305	239.348	424.441	393.24	310.71	270.711	298.426	299.142	244.741	287.726	249.401	236.167	288.602	149.821
	sp	HUMAN	Q9NWX5									ASB6	Ankyrin repeat and SOCS box protein 6	2	0	1	0		0	1		598.538	959.496	1045.68	847.151	702.737	563.694	386.383	511.07	456.781	368.742	0	0	0	0	0	0	0	0	0	0	139.7	194.019	109.314	161.325	83.8276	87.2181	90.5475	73.3908
	sp	HUMAN	Q9H672									ASB7	Ankyrin repeat and SOCS box protein 7	0	1	3	0		0	1		0	0	0	0	0	0	0	0	0	0	124.76	124.738	130.621	88.2803	181.098	110.875	83.6045	96.0057	108.882	126.01	459.983	397.343	478.999	393.916	526.687	472.647	522.613	266.202
	sp	HUMAN	Q8N9N2-2									ASCC1	Isoform 2 of Activating signal cointegrator 1 complex subunit 1	9	9	3	0		3	1		2424.56	2078.5	2346.82	2363.3	2191.51	2153.87	2189.91	2004.5	1745.92	2280.51	1947.12	2158.96	1601.68	1941.51	1565.53	2283.03	1829.64	1700.66	1680.23	1402.18	584.774	591.666	718.731	632.818	473.729	496.249	528.304	465.34
	sp	HUMAN	Q9H1I8									ASCC2	Activating signal cointegrator 1 complex subunit 2	4	6	6	0		5	1		488.44	499.829	567.457	508.726	479.506	473.313	464.849	476.704	459.855	443.684	1163.11	1268.61	1341.93	945.134	1235.99	951.999	1193.48	1209.75	1306.48	1163.26	1153.66	1203.34	1142.73	1116.93	886.902	945.521	1087.1	885.145
	sp	HUMAN	Q8N3C0	M					Nuc			ASCC3	Activating signal cointegrator 1 complex subunit 3	27	26	23	0		24	1		5172.85	5930.41	6525.44	5926.7	5601.13	5297.91	5445.76	5219.17	5247.21	5333.07	5762.03	6096.54	5962.91	6174.85	5424.52	6251.25	6069.32	5743.63	6072.63	7741.2	5488.14	5577.77	5861.71	5428.31	4086.55	4666.78	4949.12	4438.29
	sp	HUMAN	Q9Y294						Nuc			ASF1A	Histone chaperone ASF1A	2	5	0	0		2	1		375.57	385.486	376.878	346.859	447.496	392.707	498.514	382.421	393.754	429.243	1285.25	1332.58	1070	1001.31	918.927	1507.93	1078.18	1054.21	814.825	1274.75	0	0	0	0	0	0	0	0
	sp	HUMAN	Q9NVP2									ASF1B	Histone chaperone ASF1B	1	0	0	0		0	1		161.44	174.343	173.264	155.127	193.071	170.709	187.691	93.6935	79.4119	109.17	0	0	0	0	0	0	0	0	0	0	0	0	0	0	0	0	0	0
	sp	HUMAN	Q9NR48						Nuc			ASH1L	Histone-lysine N-methyltransferase ASH1L	0	0	0	0		0	1		0	0	0	0	0	0	0	0	0	0	0	0	0	0	0	0	0	0	0	0	0	0	0	0	0	0	0	0
	sp	HUMAN	Q9UBL3						Nuc			ASH2L	Set1/Ash2 histone methyltransferase complex subunit ASH2	15	22	15	0		11	1		6260.62	6034.66	5975.84	5688.43	5991.12	5926.7	6517.4	5545.7	4938.89	5879.1	7652.35	7713.81	8584.13	7990.43	12614.3	9888.5	8511.75	8607.04	10614.9	9532.63	3230.96	3579.04	3646.66	3430.48	4241.26	4229.07	4036.67	3594.09
	sp	HUMAN	P04424									ASL	Argininosuccinate lyase	1	2	4	0		3	1		202.513	172.449	133.23	147.675	171.827	197.696	254.825	168.7	163.931	253.236	421.113	422.474	481.939	683.197	491.045	693.595	515.357	461.486	588.904	627.981	854.901	913.868	1148.99	1034.13	879.641	1419.23	1465.25	1107.09
	sp	HUMAN	O95671									ASMTL	N-acetylserotonin O-methyltransferase-like protein	18	24	21	0		6	1		3843.78	2917.92	2549.62	2888.5	3485.37	3462.58	3483.23	3455.55	3651.24	3735.33	6758.87	6685.22	6522.78	6764.77	5722.58	10507.9	7505.4	6953.79	6045.07	10408	3556.44	2733.37	3256	3118.63	3623.05	4294.48	2939.34	4588.99
	sp	HUMAN	O43681	M					Nuc			ASNA1	ATPase ASNA1	6	20	10	0		5	1		1269.82	1164.47	1152	1092.23	1337.86	1352.33	1256.18	1236.2	1346.04	1337.97	6019.22	6232.48	5259.53	5892.5	5594.85	7206.05	5902.28	5996.81	6387.63	7077.31	1555.28	1753.88	1739.19	1609.78	1531.71	1657.53	1487.04	1531.1
	sp	HUMAN	P08243									ASNS	Asparagine synthetase [glutamine-hydrolyzing]	20	34	21	0		21	1		6089.68	8978.33	8698.92	9896.52	4474.81	4783.41	4535.62	4860.97	4819.95	4955.21	11246.5	11354.3	15028.4	16820.8	8207.94	17750.3	14151.9	13564.2	11970.4	13605.8	3491.94	6194.18	4697.52	6732.39	2492	2681.14	2368.65	2907.63
	sp	HUMAN	Q12797	M	PM							ASPH	Aspartyl/asparaginyl beta-hydroxylase	9	5	10	0		7	1		1422.05	1973.72	1988.59	1943.99	1486.15	1165.32	1382.11	1459.37	1591.66	1248.07	564.058	636.48	674.699	820.266	1219.41	791.894	734.292	789.285	1249.03	1018.06	1411.59	2104.3	2417.12	1981.92	1950.69	1710.63	1745.38	1408.9
	sp	HUMAN	Q6ICH7	M								ASPHD2	Aspartate beta-hydroxylase domain-containing protein 2	1	0	0	0		1	1		92.9635	246.734	248.034	266.027	107.78	82.8594	96.6707	90.1191	79.3779	100.044	0	0	0	0	0	0	0	0	0	0	0	0	0	0	0	0	0	0
	sp	HUMAN	Q8IZT6						Nuc			ASPM	Abnormal spindle-like microcephaly-associated protein	18	1	11	0		10	1		3833.01	3839.58	4200.92	4770.92	3698.08	2528.56	3054.03	2413.47	2108.77	2167.36	123.368	117.092	179.339	154.874	167.549	150.018	171.534	140.813	150.482	215.995	1655.12	2440.61	2111.42	2381.88	1486.69	1454.32	1652.76	1109.31
	sp	HUMAN	Q9BZE9-2	M	PM							ASPSCR1	Isoform 2 of Tether containing UBX domain for GLUT4	19	11	11	0		5	1		2811.46	2876.16	2776.14	2742.13	3124.29	3666.68	2781.37	2821.88	3210.24	2682.52	4354.94	4473.2	4180.19	3655.67	2794.67	3913.97	3845.52	3617.19	3051.99	2774.41	2218.89	2022.2	2127.96	2019.86	1901.18	1938.91	1848.88	1910.02
	sp	HUMAN	P00966	M					Nuc			ASS1	Argininosuccinate synthase	1	2	0	0		0	1		415.545	309.441	358.702	301.806	345.57	589.641	486.733	579.666	471.937	558.606	33.6653	65.9995	76.0241	705.444	120.783	171.541	249.808	180.001	444.561	1067.91	0	0	0	0	0	0	0	0
	sp	HUMAN	Q2TB18									ASTE1	Protein asteroid homolog 1	2	2	0	0		1	1		507.26	537.966	675.188	585.534	514.105	549.953	394.322	456.805	449.025	419.254	158.435	174.896	168.208	240.098	180.403	162.724	168.358	179.622	186.783	215.617	0	0	0	0	0	0	0	0
	sp	HUMAN	Q9NVM9						Nuc			ASUN	Protein asunder homolog	24	34	34	0		16	1		7474.42	6798.37	7191.33	7002.56	7028.41	6586.75	7214.87	5431.29	6082.83	6446.79	12881.4	13278	11435.5	12372.1	11192.9	12116.5	9903.65	9589.55	9462.58	9244.35	7984.67	8620.08	8539.94	8201.96	7571.3	6909.92	6589.23	5922.75
	sp	HUMAN	Q8IXJ9									ASXL1	Putative Polycomb group protein ASXL1	3	2	1	0		2	1		598.528	567.145	623.211	671.46	493.594	552.349	545.126	331.306	383.855	411.04	319.737	353.189	292.543	330.773	277.762	279.569	252.729	240.389	266.276	208.463	44.8932	48.9231	57.8422	51.1299	48.9061	32.973	41.8026	30.9631
	sp	HUMAN	Q76L83									ASXL2	Putative Polycomb group protein ASXL2	16	3	10	0		2	1		1711.55	1573.44	1568.43	1545	1566.36	1759.7	1792.81	1383.91	1572.88	1552.18	215.677	206.131	188.024	272.661	180.941	190.222	198.719	190.677	199.306	184.369	1239.45	1565.18	1571.17	1514.79	1484.21	1479.67	1326.87	990.097
	sp	HUMAN	Q9C0F0						Nuc			ASXL3	Putative Polycomb group protein ASXL3	3	1	1	0		0	1		1061.79	1124.27	1045.9	1032.24	1051.07	1126.03	1151.83	836.508	1016.54	1003.35	427.901	483.219	469.359	786.108	400.359	449.735	447.588	365.781	364.138	431.34	419.694	434.816	410.831	440.36	455.706	465.796	394.567	401.812
	sp	HUMAN	Q8NBU5	M								ATAD1	ATPase family AAA domain-containing protein 1	6	17	4	0		8	1		1864.76	2441.68	2007.68	2152.34	1846.06	1818.33	2004.28	1608.61	1903.4	1838.79	5536.27	5324.18	5442.03	7095.1	7206.42	5072.09	5365.27	5245.32	6298.12	6549.06	923.423	844.006	844.554	806.537	1150.8	1009.94	1040.82	1053.81
	sp	HUMAN	Q6PL18						Nuc			ATAD2	ATPase family AAA domain-containing protein 2	21	34	26	0		16	1		3714.44	2533.99	3072.63	2677.59	5105.59	4552.24	3724.47	3290.55	2993.88	2892.14	3476.14	3439.36	7033.69	8499.32	18721.2	10191.5	7150.23	7572.65	10057.9	8200.34	3976.98	4420.05	5221.81	3906.23	7366.02	7372.18	7706.18	3488.62
	sp	HUMAN	Q9ULI0						Nuc			ATAD2B	ATPase family AAA domain-containing protein 2B	19	15	18	0		17	1		3232.36	4049.41	4119.22	3633.34	4110.67	4008.48	3819.32	4169.42	4916.37	3823.33	2122.47	2200.3	2680.85	3198.08	5704.84	3104.84	2879.25	3441.58	4807.11	3488.34	2489.35	3553.26	3621.65	3195.94	3698.82	3897.42	4384.36	2412.29
	sp	HUMAN	Q9NVI7-2	M								ATAD3A	Isoform 2 of ATPase family AAA domain-containing protein 3A	9	21	18	0		16	1		2013.03	1925.34	2034.65	1902.25	2075.65	2534.16	1967.65	2176.13	2302.3	2063	5248.02	5259.83	5553.05	5712.83	8254.44	6465.14	6026.01	6223.57	8385.95	9028.91	2206.08	1961.67	2072.02	1914.33	2911.83	2875.58	3316.97	2833.8
	sp	HUMAN	Q5T9A4	M								ATAD3B	ATPase family AAA domain-containing protein 3B	31	45	42	0		33	1		7425.13	7550.48	7691.79	7370.77	7770.35	7823.55	8140.35	8711.39	9520.97	8468.56	13647.7	14202.7	13870	15435.5	20573.5	16590.4	15480.6	16826.4	21215	23924.9	6706.92	5834.77	5819.68	5682.75	8290.82	8270.35	9385.64	8287.65
	sp	HUMAN	Q96QE3						Nuc			ATAD5	ATPase family AAA domain-containing protein 5	20	12	27	0		14	1		4435.75	4596.62	4644	4411.48	4965.6	3866.18	3912.29	3567.17	3123.69	2860.59	1220.64	1246.04	2849.96	2982.17	5311.04	2741.51	2352.08	2522.47	3330.8	2888.58	4862.21	4822.67	4614.44	4327.23	6761.11	6237.54	6644.19	4437.7
	sp	HUMAN	Q5SQI0									ATAT1	Alpha-tubulin N-acetyltransferase	4	0	0	0		0	1		1261.93	982.937	1023.92	1060.75	1341.59	1350.55	1385.24	1099.3	1181.63	1495	0	0	0	0	0	0	0	0	0	0	0	0	0	0	0	0	0	0
	sp	HUMAN	P18846						Nuc			ATF1	Cyclic AMP-dependent transcription factor ATF-1	2	3	0	0		3	1		607.605	476.173	689.263	525.129	451.788	551.465	471.88	627.871	549.342	595.711	2064.49	1900.09	1608.59	854.103	1766.8	1143.9	1457.21	1737.59	1609.48	950.505	0	0	0	0	0	0	0	0
	sp	HUMAN	P15336	M					Nuc			ATF2	Cyclic AMP-dependent transcription factor ATF-2	6	5	8	0		5	1		2323.8	2191.6	2158.3	2433.23	2230.07	2364.28	2470.85	1945.32	2031.26	2410.38	1618.4	1671.82	1566.96	1641.9	2280.67	1393.42	1603.7	1795.18	2092.4	930.493	1110.47	1034.45	1227.82	1042.4	1324.25	1269.72	1394.32	1248.48
	sp	HUMAN	P18850	M					Nuc			ATF6	Cyclic AMP-dependent transcription factor ATF-6 alpha	0	0	1	0		0	1		0	0	0	0	0	0	0	0	0	0	0	0	0	0	0	0	0	0	0	0	55.9593	67.9355	38.531	49.5057	42.1454	37.1886	57.895	21.0185
	sp	HUMAN	Q99941	M					Nuc			ATF6B	Cyclic AMP-dependent transcription factor ATF-6 beta	1	0	2	0		0	1		55.8635	58.0514	39.296	47.2777	46.7276	38.7488	41.8874	28.6021	30.9945	44.4135	0	0	0	0	0	0	0	0	0	0	115.116	112.713	83.8879	103.425	118.378	101.683	133.131	45.5103
	sp	HUMAN	P17544-6						Nuc			ATF7	Isoform 6 of Cyclic AMP-dependent transcription factor ATF-7	4	8	8	0		2	1		986.587	902.551	1012.11	1034.27	999.06	1177.19	1025.86	656.502	838.194	869.021	2979.87	3107.91	2946.25	2672.63	4638.18	3032.7	2295.39	2445.22	3247.44	2289.84	1263.19	1053.22	1291.11	1074.59	1724.15	1478.95	1840.21	1098.54
	sp	HUMAN	Q9BSB4									ATG101	Autophagy-related protein 101	3	4	2	0		1	1		185.044	213.043	224.669	205.375	218.993	222.655	188.259	217.221	201.312	190.573	435.839	472.779	409.424	518.954	294.453	332.477	387.804	396.253	317.451	447.976	281.547	303.723	275.676	308.871	246.839	264.983	254.155	226.818
	sp	HUMAN	O94817	M								ATG12	Ubiquitin-like protein ATG12	4	4	2	0		4	1		1655.77	1675.75	1742.82	1842.05	1568.63	1496.68	1385.47	1449.46	1429.24	1524.46	1269.53	1476.3	1280.76	1690.53	996.711	1526.04	1329.67	1250.67	1215.5	1344.84	1045.69	1059.87	1097.95	1074.93	987.245	1180.52	1227.67	929.576
	sp	HUMAN	O75143-5									ATG13	Isoform 5 of Autophagy-related protein 13	1	3	2	0		1	1		86.1193	65.9142	79.9919	65.5817	70.1622	77.3741	106.712	71.2892	79.8019	92.4679	483.118	509.724	404.626	518.662	313.455	396.851	363.592	366.797	305.413	430.115	454.344	403.783	451.479	410.873	365.829	354.684	399.202	303.611
	sp	HUMAN	Q676U5	M								ATG16L1	Autophagy-related protein 16-1	6	7	12	0		5	1		801.504	851.15	1020.78	911.883	934.439	884.068	957.866	893.749	1087.7	1005.03	1249.58	1352.59	1162.62	1010.42	870.95	1431.19	1297.08	1187.85	1232.38	1258.06	2227.65	2599.7	2408.26	2613.71	1865.96	2304.65	1767.34	2634.23
	sp	HUMAN	Q2TAZ0-3	M								ATG2A	Isoform 2 of Autophagy-related protein 2 homolog A	5	2	4	0		3	1		547.781	670.493	701.835	643.578	576.959	560.727	514.529	527.251	561.783	571.106	155.627	149.204	130.534	129.37	117.28	107.76	126.688	137.538	126.034	158.005	1235.87	1116.48	1236.56	1203.4	1274.72	946.521	1189.61	899.439
	sp	HUMAN	Q96BY7	M								ATG2B	Autophagy-related protein 2 homolog B	18	3	7	0		10	1		3766.85	3943.54	4193	4210.55	3659.64	3695.03	3551.52	3496.74	3498.8	3599.94	274.078	288.864	320.065	448.255	250.284	304.107	310.687	285.106	310.602	460.074	1080.7	1512.91	1550.91	1567.8	1025.12	1071.03	1063.43	1010.56
	sp	HUMAN	Q9NT62									ATG3	Ubiquitin-like-conjugating enzyme ATG3	3	12	4	0		3	1		506.256	482.416	470.015	487.012	500.426	611.722	376.852	502.794	555.719	450.589	3011.37	2924.18	3185.62	3109.59	2505.24	3729.34	3382.81	3198.17	3274.94	4236.88	914.375	757.254	878.692	754.557	745.436	629.75	598.839	776.622
	sp	HUMAN	Q8WYN0									ATG4A	Cysteine protease ATG4A	0	2	3	0		0	1		0	0	0	0	0	0	0	0	0	0	90.986	89.7392	78.4176	78.6627	51.8919	106.796	77.7109	78.1233	87.9183	133.054	182.807	188.706	197.129	186.023	150.288	179.363	147.272	181.07
	sp	HUMAN	Q9Y4P1-2									ATG4B	Isoform 2 of Cysteine protease ATG4B	9	13	3	0		3	1		1391.45	1282.1	1201.93	1192.83	1401.09	1432.52	1381.38	1392.83	1543.92	1464.05	2744.7	2821.27	2316.25	1988.86	1680.2	2823.48	2565.75	2512.54	2249.91	2984.34	868.588	951.443	824.844	964.403	698.723	785.113	586.666	907.477
	sp	HUMAN	Q96DT6					XC				ATG4C	Cysteine protease ATG4C	5	1	4	0		2	1		854.157	1096.9	1104.93	1131.79	859.114	862.131	851.813	857.369	972.254	882.303	82.314	82.108	76.693	132.258	58.0362	103.075	79.5532	78.4164	73.229	92.8734	740.546	924.904	1053.31	907.523	672.501	670.723	630.671	677.8
	sp	HUMAN	Q9H1Y0	M								ATG5	Autophagy protein 5	3	4	1	0		5	1		799.864	950.803	885.611	1070.19	866.334	903.766	838.27	847.227	939.326	848.317	1115.27	1189.75	1167.13	1065.07	804.719	1411.41	1127.59	1022.15	1006.4	1091.61	310.188	368.188	382.882	370.713	258.133	287.534	264.04	295.504
	sp	HUMAN	O95352									ATG7	Ubiquitin-like modifier-activating enzyme ATG7	7	8	5	0		5	1		1302.71	1408.13	1409.61	1225.96	1471.39	1504.65	1634.5	1634.91	1568.68	1787.48	2362.84	2434.12	1987.91	1963.82	1764.11	2385.62	1993.2	2002.91	1880.83	1676.1	1230.08	1068.24	1118.91	1051.28	730.888	878.633	1107.22	875.705
	sp	HUMAN	Q7Z3C6	M								ATG9A	Autophagy-related protein 9A	6	5	2	3		0	1		1623.65	1184.33	1177.28	1294.11	1569.7	1809.3	1887.91	1519.31	1865.8	2174.13	1543.59	1618.07	1428.59	1085.42	1586.12	1234.45	1304.04	1159.12	1334.11	1319.2	453.588	423.642	541.752	520.264	584.011	581.993	607.746	635.006
	sp	HUMAN	Q32M88									ATHL1	Acid trehalase-like protein 1	3	0	2	0		0	1		285.877	247.223	247.952	266.995	303.274	370.636	325.557	300.376	326.139	331.703	0	0	0	0	0	0	0	0	0	0	255.571	155.125	265.936	168.414	240.117	274.931	209.976	291.035
	sp	HUMAN	P31939	M								ATIC	Bifunctional purine biosynthesis protein PURH	54	103	74	0		44	1		10750.2	11034	11754.1	11054.8	10515	12286.7	8904.77	10520.7	11485	10274.1	31552.1	32663.7	32688.8	41135.9	20457.6	36449.6	30433.1	27127.8	25213.5	36769.4	13603.8	14064.5	13028.4	13953.7	11016.9	11510.7	10416.4	12680.8
	sp	HUMAN	Q8WXF7	M								ATL1	Atlastin-1	0	0	0	0		1	1		0	0	0	0	0	0	0	0	0	0	0	0	0	0	0	0	0	0	0	0	0	0	0	0	0	0	0	0
	sp	HUMAN	Q8NHH9	M								ATL2	Atlastin-2	13	10	9	0		8	1		2471.2	1958.36	2500.56	1908.8	2265.55	2615.67	2343.08	2806	2411.02	2489.88	1592.37	1890.04	2165.2	2017.18	2343.93	2140.59	2125.77	2357.9	2726.11	2747.98	991.817	1525.9	1536.02	1596.59	1293.42	1368.17	1360.46	1283.98
	sp	HUMAN	Q6DD88	M								ATL3	Atlastin-3	14	16	15	0		12	1		4123.29	3982.6	3364.52	3325.97	4321.33	5108.95	4385.31	4265.04	5207.75	4390.62	3426.9	3207.56	3395.91	4222.42	6073.97	5756.59	3793.76	4393.57	5586.89	7484.84	2110.68	1276.24	1432.53	1367.27	2642.19	2883.9	2946.18	2911.19
	sp	HUMAN	Q13315	M								ATM	Serine-protein kinase ATM	50	73	35	0		25	1		18518.9	6743.29	6667.58	7383.89	14689.6	11473	14497.2	13916.2	13760	15515.6	27877.3	28744.3	21980.1	20761	17637.2	13477.1	23812.6	21496.2	19114.7	17677.1	10391.8	3624.29	4506.13	3796.26	7577.83	6875.3	5922.54	8305.37
	sp	HUMAN	P54259						Nuc			ATN1	Atrophin-1	0	0	1	0		0	1		0	0	0	0	0	0	0	0	0	0	0	0	0	0	0	0	0	0	0	0	239.67	227.693	260.667	216.286	170.568	207.468	215.452	168.08
	sp	HUMAN	O00244									ATOX1	Copper transport protein ATOX1	2	5	5	0		7	1		2448.5	1943.33	2160.94	1944.4	2215.47	2084.02	1608.57	2236.9	1285.57	1932.42	5203.51	4628.9	4978.88	2854.74	3026.04	3242.05	3566.18	3474.64	1900.6	1539.78	1387.07	1241.96	1126.26	1187.19	867.222	1023.52	956.404	1030.22
	sp	HUMAN	P98196	M	PM							ATP11A	Probable phospholipid-transporting ATPase IH	0	3	0	2		0	1		0	0	0	0	0	0	0	0	0	0	225.069	227.264	208.43	218	236.454	226.502	229.399	230.562	263.389	299.845	0	0	0	0	0	0	0	0
	sp	HUMAN	Q9Y2G3	M	PM							ATP11B	Probable phospholipid-transporting ATPase IF	0	4	3	3		2	1		0	0	0	0	0	0	0	0	0	0	688.67	732.193	622.367	793.674	793.213	707.913	735.719	752.717	815.506	867.704	213.208	217.445	273.815	210.293	312.955	258.275	273.122	259.326
	sp	HUMAN	Q8NB49	M	PM							ATP11C	Probable phospholipid-transporting ATPase IG	6	12	7	5		3	1		1755.18	1520.93	1753.61	1868.85	1753.95	1814.95	2342.3	1830.97	2037.18	2662.03	2028.22	1877.06	1871	1553.39	2451.04	1990.65	2165.01	2286.64	2250.12	3093.92	666.287	532.097	694.816	608.211	965.612	968.841	999.425	1065.97
	sp	HUMAN	P54707-2	M	PM							ATP12A	Isoform 2 of Potassium-transporting ATPase alpha chain 2	3	11	9	6		5	1		1001.21	1097.63	1123.79	1366.46	1421.41	1111.93	1173.89	1213.79	1580.7	1326.47	6166.51	4902.53	5788.7	5320.57	6139.93	4431.61	5128.99	6650.45	5693.28	8174.09	2708.85	2401.52	2497.89	2523.8	2988.65	2828.86	2874.41	3266.2
	sp	HUMAN	Q9HD20	M	PM							ATP13A1	Probable cation-transporting ATPase 13A1	18	29	22	0		15	1		3970.08	4082.57	3920.6	3894.17	4439.02	3951.35	4238	4330.25	4761.71	4215.36	6559.71	6843.7	6836.41	7739.78	10326	6821.15	7076.57	7215.48	9582.54	9753.28	4240.18	3158.38	3425.83	3017.32	5366.27	5269	5559.48	4562.93
	sp	HUMAN	Q9NQ11	M	PM							ATP13A2	Probable cation-transporting ATPase 13A2	3	1	0	0		1	1		225.567	189.466	181.185	208.593	240.79	229.638	278.958	213.256	268.749	245.628	66.8605	63.2131	66.525	39.7068	109.037	77.6027	68.3602	65.1132	78.8897	121.111	0	0	0	0	0	0	0	0
	sp	HUMAN	P05023	M	PM			XC				ATP1A1	Sodium/potassium-transporting ATPase subunit alpha-1	28	47	40	17		40	1		7078.75	6591.94	8013.93	8267.68	8466.03	7790.69	7511.89	8725.38	9696.43	9372.21	8916.71	9454.04	13120.9	13004.1	12360.4	12835.9	13203	13531.1	16207.2	17178.7	6605.27	4851.45	5617.35	4866.75	8607.06	7923.47	9030.86	9098.24
	sp	HUMAN	P13637-3	M	PM			XC	Nuc			ATP1A3	Isoform 3 of Sodium/potassium-transporting ATPase subunit alpha-3	22	32	32	18		31	1		4870.07	4748.54	5881.87	6034.22	5425.33	5282.8	4510.29	6174.96	6896.68	6044.99	6957.24	6899.05	9346.61	11741.6	9382.82	8410.51	9902.25	10501.6	12243.6	13564.7	5062.45	4210.18	4987.74	4341.83	6574.87	5931.14	6792.5	6932.1
	sp	HUMAN	P05026	M	PM			XC				ATP1B1	Sodium/potassium-transporting ATPase subunit beta-1	0	0	0	0		3	1		0	0	0	0	0	0	0	0	0	0	0	0	0	0	0	0	0	0	0	0	0	0	0	0	0	0	0	0
	sp	HUMAN	P54709	M	PM							ATP1B3	Sodium/potassium-transporting ATPase subunit beta-3	11	22	25	17		16	1		2136.6	2299.13	2116.08	2494.33	2609.69	2008.13	2371.29	2527.44	3009.55	2647.2	6022.84	5231.72	7578.04	5026.95	7869.39	6515.24	7222.78	8419.96	8571.51	10804.2	4032.83	3079.02	3652.27	3239.65	4734.53	4751.2	4867.15	5620.35
	sp	HUMAN	P16615	M	PM							ATP2A2	Sarcoplasmic/endoplasmic reticulum calcium ATPase 2	37	58	53	9		35	1		9437.27	8617.28	9103.06	8416.44	8662.6	9029.93	8850.15	8634.92	8964.11	9391.21	11981	12133.3	13053.9	24929.9	20317.9	14645.3	13718.4	14994.1	20004.5	20698.2	9034.63	8443.87	8289.57	8313.91	11741.6	11518.4	11566.3	10039.8
	sp	HUMAN	Q93084-5	M	PM							ATP2A3	Isoform SERCA3E of Sarcoplasmic/endoplasmic reticulum calcium ATPase 3	48	53	57	4		32	1		11616.9	11620.1	11387.3	10668.7	10484.6	10224.9	10705.2	10230.3	11011.3	10859.4	12675.1	12415.9	14906.7	14395.5	25378.4	20169.8	15823.1	17527.6	23153.2	27575.3	9359.61	7648.5	8880.01	7473.01	12570.5	12181.1	10929.6	11524
	sp	HUMAN	P20020	M	PM				Nuc			ATP2B1	Plasma membrane calcium-transporting ATPase 1	18	26	19	4		16	1		3246.8	3542.46	4178.26	4217.68	4120.71	3885.74	4281.93	4326.6	4765.98	5194.43	5459.31	5196.61	5771.25	5166.93	6907.76	6291.81	6248.06	7019.98	7432.16	9064.3	2648.62	1977.38	2764.76	2074.92	3616.68	3515.94	3818.54	3777.16
	sp	HUMAN	P23634	M	PM							ATP2B4	Plasma membrane calcium-transporting ATPase 4	7	24	15	4		6	1		451.572	364.84	402.781	494.888	637.483	621.226	1031.06	562.678	791.471	1030.29	4293.11	4352.24	4571.49	4265.13	7174.2	6801.69	4707.64	5395.27	6073	7773.14	1448.76	562.289	847.227	676.633	2279.41	2869.36	3212.43	2248.26
	sp	HUMAN	P98194-7	M	PM							ATP2C1	Isoform 7 of Calcium-transporting ATPase type 2C member 1	5	10	13	0		7	1		918.561	860.311	909.551	995.363	1035.84	965.48	991.327	790.043	822.339	937.01	1437.94	1512.88	1320.45	1611.12	1488.12	1275.53	1290.87	1226.5	1238.55	1519.52	1854.91	1815.08	1785.59	1735.24	2388.25	2206.21	2444.64	1857.34
	sp	HUMAN	P25705	M	PM							ATP5A1	ATP synthase subunit alpha, mitochondrial	87	156	125	5		71	1		19976.9	22286	20863.4	21534.8	20223.3	20088.1	21332.3	22814.1	23847.9	22328.1	34250.8	35307.5	30329.9	34511.1	47458.1	37856.8	37358.6	40794.4	50033	54387.2	19086.5	16740.3	18118.1	17464.6	21798.2	23257	24581	25095.8
	sp	HUMAN	P06576	M	PM		CS		Nuc			ATP5B	ATP synthase subunit beta, mitochondrial	84	126	109	2		49	1		11471.3	12452	11837.1	11773.5	11797.1	15189.9	12851.5	12788.2	14118.6	12598.6	25423.5	25338.4	24711.7	27123.8	35711.8	28190.9	28390.1	30410.5	38410.2	41166.7	11444.3	10702.4	11067.8	10530.7	13823.7	13699.5	15515.4	13799.2
	sp	HUMAN	P36542	M								ATP5C1	ATP synthase subunit gamma, mitochondrial	26	38	37	1		30	1		6898.77	7781.69	6917.4	7092.8	6990.29	7073.96	7350.66	7244.96	7817.24	7299.84	8845.53	8290.09	7461.86	7596.42	12396.5	8751.94	8632.17	10106.5	11632.4	13630.8	8115.31	7365.31	7883.66	7439.03	10499.1	9709.36	10980.3	9969.15
	sp	HUMAN	P30049	M								ATP5D	ATP synthase subunit delta, mitochondrial	15	11	5	0		4	1		1476.97	1591.41	1554.33	1550.62	1596.45	1466.46	1574.93	1624.75	1724.82	1555.58	1375.31	1522.5	1520.5	1484.11	1992.88	1512.88	1712.58	1675.22	2221.5	2087.65	485.092	412.731	424.862	425.973	626.286	575.685	684.322	561.165
	sp	HUMAN	P56381	M								ATP5E	ATP synthase subunit epsilon, mitochondrial	2	8	5	0		6	1		490.492	463.856	470.881	417.577	493.616	433.91	460.382	402.344	490.419	435.978	3164.56	2926.16	3344.33	2494.54	4368.21	2918.58	3095.48	3303.18	3709.01	3711.2	1624.78	1410.63	1400.29	1288.4	2041.84	1663.82	2059.16	1646.89
	sp	HUMAN	P24539	M					Nuc			ATP5F1	ATP synthase F(0) complex subunit B1, mitochondrial	20	25	29	0		17	1		8226.83	8703.98	8997.93	8224.02	7594.07	8809.94	7957.84	8650.91	8522.05	9329.96	7090.4	7514.67	6978.41	7609.5	9997.23	8735.25	7707.38	8435.37	10529.8	11128.8	6866.82	6837.8	7377.57	6818.17	9887.26	8914.16	9592.9	8480.49
	sp	HUMAN	O75947	M								ATP5H	ATP synthase subunit d, mitochondrial	14	26	27	1		16	1		4140.66	3920.54	4219.1	3725.55	3581.74	3983.92	3574.14	4092.97	3832.33	4392.78	6816.89	6257.98	6971.43	6932.61	10085.1	6660.27	7301.71	7799.48	9614.21	10920.3	6561.42	5797	6168.36	5816.2	8067.84	7283.97	8600.22	7475.71
	sp	HUMAN	P56385	M								ATP5I	ATP synthase subunit e, mitochondrial	3	4	4	0		3	1		462.859	557.407	469.477	463.667	521.384	421.598	511.152	436.286	520.192	459.674	525.821	510.117	565.816	576.329	828.609	571.365	530.091	685.315	760.991	738.228	1090.45	962.552	896.827	823.624	1266.01	1093.16	1221.44	980.551
	sp	HUMAN	P18859-2	M								ATP5J	Isoform 2 of ATP synthase-coupling factor 6, mitochondrial	9	15	10	0		7	1		2243.12	3238.03	2375.27	2838.72	2822.12	1849.24	2420.04	2616.9	2809.34	2577.7	7941.15	7822.1	8655.79	6578.14	11794.8	8193.83	7914.13	9507.76	9547.63	11386.4	1492.8	1517.31	1459.36	1529.83	2039.25	1936.37	2150.83	1935.94
	tr	HUMAN	G3V325									ATP5J2-PTCD1	Pentatricopeptide repeat-containing protein 1, mitochondrial	3	14	6	0		5	1		1069.32	1154.46	1345.28	998.375	898.528	989.754	1010.97	1246.85	674.881	905.555	2630.73	2635.17	2537.14	2901.63	3371.29	1967.36	2689.2	2792.97	2830.41	2415.7	989.534	1099.53	944.851	1070.59	1186.02	1129.88	1449.75	1145.46
	sp	HUMAN	O75964	M								ATP5L	ATP synthase subunit g, mitochondrial	9	12	9	0		9	1		2276.13	2435.55	2121.41	2141.73	2176.15	2125.08	1851.44	2187.83	2221.32	2133.1	2566.81	2453.71	2212.92	2794.78	3414.16	2500.22	2200.32	2985.56	3196.11	3544.95	1257.23	1162.79	1340.6	1263.87	1603.19	1442.21	1549.03	1358.33
	sp	HUMAN	P48047	M	PM				Nuc			ATP5O	ATP synthase subunit O, mitochondrial	11	29	34	0		17	1		1946.49	2364.41	1977.75	2151.53	2161.02	1894.43	2277.38	2061.67	2375.14	2072.94	6805.37	6456.71	7099.27	6477.74	10482.7	6683.3	7468.58	7866.75	10155.5	10763	4251.7	3873.96	4253.63	3924.74	5514.03	5160.62	6051.05	5296.58
	sp	HUMAN	Q99766	M								ATP5S	ATP synthase subunit s, mitochondrial	2	7	4	0		3	1		149.436	175.307	170.866	178.895	135.061	142.536	111.706	134.726	164.629	122.397	1661.86	1832.08	1445.39	1368.45	2198.55	1851.57	1590.09	1701.92	2480.08	2643.58	1006.5	891.625	1040.31	866.915	1568.19	1398.81	1303.46	1242.25
	sp	HUMAN	Q9NW81-4									ATP5SL	Isoform 4 of ATP synthase subunit s-like protein	2	3	4	0		1	1		199.505	322.639	343.607	292.221	226.26	204.613	210.742	199.738	231.154	189.475	793.61	839.391	1004.88	1001.27	1094.52	741.366	730.515	753.912	786.953	761.121	536.981	641.709	564.375	572.846	712.296	608.5	658.419	470.185
	sp	HUMAN	Q15904	M								ATP6AP1	V-type proton ATPase subunit S1	3	5	4	2		3	1		350.989	350.925	337.854	354.095	358.771	237.642	389.097	235.197	201.382	278.318	1218.04	1275.45	1262.38	1582.4	1619.61	1111.85	1278.06	1249.86	1436.01	1517.52	445.306	384.016	331.085	373.691	542.782	539.659	673.559	478.63
	sp	HUMAN	O75787	M	PM							ATP6AP2	Renin receptor	3	6	1	0		1	1		1419.81	1544.94	1635.7	1603.4	1515.48	1031.99	1623.49	1033.95	979.744	1263.25	1481.09	1529.68	1439.99	1408.95	1692.44	684.98	1191.81	1288.91	1392.51	1312.12	311.538	248.549	199.356	229.03	317.426	309.664	413.5	163.127
	sp	HUMAN	Q93050-3	M	PM							ATP6V0A1	Isoform 3 of V-type proton ATPase 116 kDa subunit a isoform 1	9	3	12	0		5	1		1724.61	1815.54	1677.92	1449.09	1921.65	1904.09	1869.97	2317.78	2403.72	2144.68	500.502	525.445	355.331	491.449	389.457	483.118	436.51	390.979	551.822	719.839	1262.22	1312.25	1269.3	1172.37	1331.11	1579.14	1490.67	1497.61
	sp	HUMAN	Q9Y487	M	PM							ATP6V0A2	V-type proton ATPase 116 kDa subunit a isoform 2	10	6	3	0		4	1		1882.85	2363.22	2539.7	2227.87	2179.62	1943.37	2011.11	1990.65	2105.36	1828.69	1346.46	1352.6	1610.05	1504.86	1844.72	1475.5	1590.31	1542.31	1829.08	1885.22	258.833	268.896	253.267	239.282	294.733	292.013	338.586	270.531
	sp	HUMAN	P27449	M								ATP6V0C	V-type proton ATPase 16 kDa proteolipid subunit	2	1	1	0		1	1		278.49	238.364	207.937	138.524	326.341	496.259	362.243	458.511	616.973	379.186	175.303	180.962	117.242	106.873	231.878	244.558	194.457	161.769	244.732	342.768	71.888	56.161	77.8279	70.4427	86.776	129.628	132.006	112.127
	sp	HUMAN	P61421	M	PM							ATP6V0D1	V-type proton ATPase subunit d 1	9	9	7	0		3	1		1877.49	1970.68	2339.58	1864.57	2101.47	2616.17	2119.31	2343.74	2135.49	2365.17	2471.56	2734.91	2749.06	2252.96	3073.88	2611.39	2626.7	2728.94	3022.01	3773.97	1320.44	1356.5	1205.76	1196.69	1500.87	1784.19	1990.64	1342.11
	sp	HUMAN	P38606	M	PM							ATP6V1A	V-type proton ATPase catalytic subunit A	23	49	27	0		17	1		5065.18	4437.03	4121.43	4249.98	5278.54	4540.03	5259.63	4724.78	5034.74	5506.46	17860.2	18847.9	13092.7	16006.7	9218.37	10618	13685.3	12393.9	10341.9	11237.3	4341.78	3433.78	3657.93	3452.81	3715.04	3870.42	4023.61	4043.89
	sp	HUMAN	P15313	M	PM							ATP6V1B1	V-type proton ATPase subunit B, kidney isoform	2	7	5	0		4	1		532.57	684.666	520.392	661.128	618.683	602.033	685.229	591.834	725.008	672.673	1032.54	1170.8	718.539	830.765	708.258	1044.34	928.873	1026.85	813.384	971.045	432.353	436.544	481.337	458.585	335.228	476.055	466.728	545.586
	sp	HUMAN	P21281	M	PM							ATP6V1B2	V-type proton ATPase subunit B, brain isoform	12	12	12	0		11	1		2139.69	2421.84	2365.79	2276.66	2197.86	2317.76	2448.36	2302.46	2485.15	2787.38	5041.28	5058.35	4990.17	4211.06	3657.86	4850.19	4888.2	4418.29	3951.48	4123.52	1944.26	2018.21	2123.27	2137.23	1691.65	1982.25	1733.82	2294.83
	sp	HUMAN	P21283	M	PM							ATP6V1C1	V-type proton ATPase subunit C 1	14	27	15	0		13	1		3679.6	4554.37	4798.51	4400.83	3899.26	3741.52	3437.55	4052.51	3705.2	3866.38	11197.1	10944.7	10903.8	8514.71	8483.37	10047	10345.9	10532.5	9388.18	11433.4	3783.66	4521.5	4684.29	4399.39	3088.77	3435.62	3281.52	3469.53
	sp	HUMAN	Q9Y5K8	M								ATP6V1D	V-type proton ATPase subunit D	9	12	9	0		14	1		2542.59	2378.81	2521.01	2448.56	2728.35	2739.57	2623.94	2622.56	2630.99	2862.74	3908.71	3794.57	3814.64	3342.95	2888.14	3507.65	3525.03	3294.22	2799.25	3008.44	1504.48	1448.85	1469.36	1447.68	1280.76	1511.97	1409.53	1537.9
	sp	HUMAN	P36543	M	PM							ATP6V1E1	V-type proton ATPase subunit E 1	11	17	10	0		32	1		1613.73	1761.99	1625.48	1746.95	1689.34	1602.02	1689.37	1663.23	1660.75	1757.23	6237.19	6148.54	5994.84	6648.06	4611.14	5580.02	5466.4	5268.77	4450.89	5226.04	2114.21	2294.24	2380.01	2348.92	1938.55	2125.16	1812.17	2329.87
	sp	HUMAN	Q16864-2	M								ATP6V1F	Isoform 2 of V-type proton ATPase subunit F	4	4	4	0		3	1		617.859	614.735	617.903	539.332	736.278	800.133	769.888	769.463	709.91	730.002	1913.02	2043.36	1537.8	2093.92	1332.1	1949.06	1736.41	1491.73	1376.09	1333.99	1286.08	1185.99	1089.89	1147.82	1208.13	1389.77	1538.26	1155.75
	sp	HUMAN	O75348	M	PM							ATP6V1G1	V-type proton ATPase subunit G 1	3	3	2	0		5	1		430.095	474.087	447.092	461.089	450.706	467.207	486.347	432.05	441.605	482.474	619.783	638.144	588.388	574.535	453.844	638.11	575.159	559.145	492.489	519.487	217.836	216.113	240.403	237.426	197.49	228.147	247.565	243.526
	sp	HUMAN	O95670									ATP6V1G2	V-type proton ATPase subunit G 2	0	0	0	0		1	1		0	0	0	0	0	0	0	0	0	0	0	0	0	0	0	0	0	0	0	0	0	0	0	0	0	0	0	0
	sp	HUMAN	Q9UI12	M	PM							ATP6V1H	V-type proton ATPase subunit H	10	15	11	0		7	1		1898.84	1727.3	1786.66	1832.7	1728.59	1777.17	1865.18	1684.35	1713.81	1943.48	5489.09	5736.54	5193.54	5238.64	3508.35	4396.02	5190.21	4250.9	4001.71	3824.92	3116.53	2423.83	2647.55	2484.4	2627.61	2707.4	2604.81	2837.15
	sp	HUMAN	Q04656-3	M	PM							ATP7A	Isoform 2 of Copper-transporting ATPase 1	5	4	1	7		2	1		734.502	627.09	605.059	668.259	677.293	643.45	844.434	645.323	773.089	903.614	563.767	597.995	570.506	769.385	770.839	635.824	650.211	643.222	730.804	787.441	83.7956	61.171	88.6051	66.0991	104.281	110.547	120.861	124.019
	sp	HUMAN	Q9Y2Q0-2	M	PM							ATP8A1	Isoform 2 of Probable phospholipid-transporting ATPase IA	9	7	13	0		11	1		1432.35	1524.8	1560.93	1990.47	1114.09	1071.26	1278.22	1194.1	1329.21	1440.73	1638.57	1944.88	1978.99	3894.53	2239.1	1301.16	2065.26	1799.28	2409.47	1868.09	1781.98	1611.5	2589.75	1673.71	2256.77	2001.16	1739.53	2309.04
	sp	HUMAN	O43861	M	PM							ATP9B	Probable phospholipid-transporting ATPase IIB	3	1	4	0		3	1		167.072	158.025	178.121	186.318	151.36	166.152	184.762	164.279	172.375	174.533	105.189	126.908	156.84	181.343	221.926	158.628	127.258	144.452	221.258	146.83	296.178	279.478	324.514	283.908	263.81	288.12	327.82	284.601
	sp	HUMAN	Q5TC12									ATPAF1	ATP synthase mitochondrial F1 complex assembly factor 1	1	8	3	0		0	1		351.376	299.453	349.361	277.7	268.681	399.773	256.876	340.475	242.601	292.341	1259.29	1279.01	1107.46	1142.08	1681.6	1570.24	1453.17	1542.77	1639.42	1570.7	704.788	716.057	788.939	688.071	811.884	822.902	752.778	732.861
	sp	HUMAN	Q8N5M1									ATPAF2	ATP synthase mitochondrial F1 complex assembly factor 2	1	1	3	0		1	1		103.67	91.4724	77.9667	68.5179	90.5174	96.7109	100.497	86.8825	92.5579	84.7474	104.554	118.373	82.2895	44.3439	141.38	64.7852	101.506	116.346	139.433	122.756	371.167	303.543	355.667	337.952	460.308	467.592	593.807	394.464
	sp	HUMAN	Q9UII2				CS					ATPIF1	ATPase inhibitor, mitochondrial	3	13	9	2		11	1		645.355	598.643	588.61	663.281	687.977	450.821	1201.89	1099.46	1051.77	1195.08	2522.85	2737.02	2400.05	2969	3832.82	3788.31	3293.06	3455.6	4287.41	3461.68	1569.19	1335.69	1480.22	1751.03	2363.4	2512.95	2416.62	2836.87
	sp	HUMAN	Q13535									ATR	Serine/threonine-protein kinase ATR	24	4	17	0		8	1		5568.13	6740.24	6982.7	6560.26	5462.01	4521.05	5052.92	4913.18	4723.57	4670.33	740.497	757.619	866.963	761.284	829.053	796.554	843.12	789.086	941.707	1029.83	2775.75	2609.93	2493.17	2547.09	2051.32	2243.02	2361.37	2156.84
	sp	HUMAN	Q6UW56-3	M	PM							ATRAID	Isoform 3 of All-trans retinoic acid-induced differentiation factor	1	1	2	0		4	1		165.287	188.262	227.645	165.834	157.462	176.881	155.698	88.3968	116.935	125.98	133.24	120.46	173.161	351.476	208.901	136.145	102.293	104.039	92.7809	142.729	191.68	244.184	176.842	200.684	273.632	201.822	281.814	106.402
	sp	HUMAN	Q8WXE1									ATRIP	ATR-interacting protein	4	1	2	0		7	1		892.404	1061.87	1077.89	1058.03	893.089	773.59	685.727	684.466	703.812	610.787	269.962	231.981	217.77	98.0021	254.614	251.706	181.85	211.847	189.455	189.839	364.928	304.764	283.162	251.797	243.746	292.655	324.784	315.974
	sp	HUMAN	O75882	M	PM			XC				ATRN	Attractin	0	0	1	4		0	1		0	0	0	0	0	0	0	0	0	0	0	0	0	0	0	0	0	0	0	0	114.735	109.852	120.601	110.867	134.921	155.105	162.668	106.677
	sp	HUMAN	P46100						Nuc			ATRX	Transcriptional regulator ATRX	33	20	27	0		9	1		8148.58	9591.97	9351.99	9883.63	8171.06	5648.89	8482.12	5414.07	5544.93	6672.05	4603.8	4580.28	4446.27	4346.96	6758.03	4187.89	3795.81	4368.77	5096.98	4202.8	4309.8	4073.66	4352.71	4328.88	5719.58	5397.96	6004.54	3975.27
	sp	HUMAN	Q9UBB4	M	PM			XC				ATXN10	Ataxin-10	11	31	18	0		14	1		2873.59	4057.69	3824.09	4185.28	3514.36	2961.71	2689.03	2827.21	2939.59	2605.22	9450.04	9323.35	11428.8	21587.4	8548.02	8701.75	10141.2	9054.44	8889.55	6929.61	3941.55	5932.5	5472.81	5406.6	3144.04	3010.69	3062.49	3148.43
	sp	HUMAN	P0C7T5						Nuc			ATXN1L	Ataxin-1-like	5	1	1	0		0	1		691.146	635.967	607.073	634.196	692.675	713.764	739.246	583.095	770.706	646.009	195.769	215.668	185.2	246.083	150.71	159.083	180.679	159.363	195.948	187.644	73.0282	104.662	69.5717	72.2604	85.8206	83.6196	67.2824	88.1166
	sp	HUMAN	Q99700	M								ATXN2	Ataxin-2	18	29	15	0		11	1		6179.56	5799	5828.86	5881.1	6159	7070.98	6303.91	7033.5	6857.39	6602.38	9845.33	9796.02	8875.37	7414.03	7832.39	11435.1	9201.04	9144.4	9734.26	10930.3	2418.6	2790.84	2510.52	2845.65	2242.21	2630.33	2263.04	2574.56
	sp	HUMAN	Q8WWM7	M								ATXN2L	Ataxin-2-like protein	52	46	45	0		36	1		11951	12372.7	11978.9	11834.5	11598.5	12416.1	10886.4	11629.7	11708.2	11008.4	16348.7	15564.9	15458.6	12937.1	11058	16954.5	14518.3	14919.5	13360.5	15500.3	8320.99	8390.25	8640.67	9356	6683.59	7286.56	6681.36	8038.32
	sp	HUMAN	P54252	M					Nuc			ATXN3	Ataxin-3	2	5	7	0		4	1		634.198	529.39	504.444	502.439	540.158	547.285	645.653	486.866	538.347	620.807	708.66	743.468	538.588	484.735	487.553	663.054	629.984	595.637	553.868	879.264	728.793	821.86	884.723	968.991	651.595	749.815	585.372	875.663
	sp	HUMAN	O15265-2						Nuc			ATXN7	Isoform b of Ataxin-7	7	0	2	0		3	1		1457.9	1475.44	1517.58	1487.53	1475.99	1443.08	1522.18	1467.99	1495.84	1455.26	0	0	0	0	0	0	0	0	0	0	218.588	211.439	209.994	191.404	301.253	300.692	308.665	225.976
	sp	HUMAN	Q14CW9-2									ATXN7L3	Isoform 2 of Ataxin-7-like protein 3	3	0	1	0		0	1		210.737	216.298	211.378	174.489	229.139	183.815	244.351	191.606	193.82	208.608	0	0	0	0	0	0	0	0	0	0	557.377	386.623	450.879	397.675	628.416	553.88	671.176	450.285
	sp	HUMAN	Q96GX2									ATXN7L3B	Putative ataxin-7-like protein 3B	5	1	3	0		2	1		908.664	891.662	933.073	902.867	947.825	736.133	722.822	548.377	392.247	500.01	92.124	118.22	111.055	136.332	46.4107	43.6357	63.6097	53.462	22.7416	22.8018	241.385	284.435	193.406	258.188	174.065	161.488	233.706	103.635
	sp	HUMAN	Q13825									AUH	Methylglutaconyl-CoA hydratase, mitochondrial	3	4	5	0		6	1		442.928	463.857	496.882	476.896	468.593	426.937	564.953	542.687	467.203	445.231	794.232	889.403	976.165	1253.92	1358.99	800.065	954.295	867.701	1120.97	824.544	489.233	452.549	462.232	415.303	657.273	633.145	810.154	554.197
	sp	HUMAN	Q9Y679	M								AUP1	Ancient ubiquitous protein 1	6	11	9	0		5	1		1419.4	1148.73	1091.09	984.547	1571.16	2453.7	1653.11	1449.51	1957.93	1538.15	2263.37	2296.21	2256.71	2664.88	2836.53	2490.99	2445.89	2533.79	2971.11	3430.07	1061.44	947.837	830.779	941.634	1230.24	1308.73	1846.35	1293.17
	sp	HUMAN	O14965						Nuc			AURKA	Aurora kinase A	10	6	8	0		6	1		2188.07	2000.97	2069.82	2244.84	1943.4	1847.02	1653.36	2622.84	2042.81	1655.97	413.241	567.78	964.829	893.683	928.885	1088.41	1242.57	956.446	1505.53	1587.2	852.456	1791.75	1695.08	1760.25	1379.63	1575.99	1295.5	1618.05
	sp	HUMAN	Q9NWT8	M					Nuc			AURKAIP1	Aurora kinase A-interacting protein	0	0	1	0		0	1		0	0	0	0	0	0	0	0	0	0	0	0	0	0	0	0	0	0	0	0	138.506	99.2192	116.251	99.7812	141.373	113.253	186.557	116.996
	sp	HUMAN	Q96GD4						Nuc			AURKB	Aurora kinase B	7	18	9	0		6	1		2069.48	1777.22	2009.29	1952.83	1821.06	1759.71	1420.79	1886.73	1627.59	1365.04	2021.55	1952.85	4352.97	6452.3	10625.5	7658.22	5011.07	5377.14	8221.12	10847.2	2085.98	2547.84	2517.87	2699.6	3848.08	4388.75	2894.95	3352.41
	sp	HUMAN	Q8WXX7						Nuc			AUTS2	Autism susceptibility gene 2 protein	2	0	1	0		0	1		124.204	150.101	147.665	186.3	169.383	204.361	173.082	172.505	199.618	179.283	0	0	0	0	0	0	0	0	0	0	31.5099	29.6358	49.3259	35.9321	42.2084	38.3648	41.7814	34.5511
	sp	HUMAN	Q9NQS1	M								AVEN	Cell death regulator Aven	11	11	4	0		3	1		2172.34	2625.43	2747.31	2746.18	2200.74	2116.5	2001.73	2025.49	2539.35	1928.34	1997.46	2187.5	2406.89	2590.86	1827.96	2315.62	2305.22	2135.24	2136.61	2401.2	755.932	873.785	808.058	1011.94	495.237	553.435	571.747	706.46
	sp	HUMAN	O75366									AVIL	Advillin	14	15	14	0		24	1		8709.44	1291.94	1295.77	2091.88	3523.55	3444.79	6450.52	3889.74	5591.61	8912.92	3028.97	2904.93	3168.05	3072.79	2560.94	7560.55	4907.72	3443.11	2064.48	7703.49	2037.48	288.665	427.987	462.081	6225.3	6366.74	1649.28	12815.7
	sp	HUMAN	Q8NBF6	M								AVL9	Late secretory pathway protein AVL9 homolog	9	13	11	0		9	1		2372.94	2557.09	2375.6	2646.36	2327.28	2613.42	2575.87	2256.95	2579.32	2536.52	2154.05	2282.51	1627.11	1727.42	1420.33	1907	1873.29	1815.98	1672.18	1593.06	1949.77	2044.4	2076.77	2276.21	1614.29	1763.2	1405.92	2123.7
	sp	HUMAN	O15169	M	PM				Nuc			AXIN1	Axin-1	1	0	1	0		1	1		265.318	252.11	250.345	249.407	325.918	290.77	244.617	218.198	244.08	191.636	0	0	0	0	0	0	0	0	0	0	200.647	212.89	199.276	237.216	165.124	167.577	182.087	196.418
	sp	HUMAN	P25311	M	PM			XC	Nuc			AZGP1	Zinc-alpha-2-glycoprotein	0	0	0	1		5	1		0	0	0	0	0	0	0	0	0	0	0	0	0	0	0	0	0	0	0	0	0	0	0	0	0	0	0	0
	sp	HUMAN	Q9UPN4	M					Nuc			AZI1	5-azacytidine-induced protein 1	21	9	10	0		12	1		3447.8	3283.79	3432.8	2992.36	3905.53	3538.58	2700.45	3562.95	3480.45	2670.49	1035.28	992.47	1572.47	1880.83	1828.11	1630.71	1393	1445.99	1816.81	1923.98	1709.55	1737.06	1751.12	1509.63	1550.52	1577.35	1770.26	1493.37
	sp	HUMAN	Q9H6S1									AZI2	5-azacytidine-induced protein 2	2	0	3	0		0	1		177.726	236.464	234.408	341.42	198.869	199.238	175.216	169.887	174.362	151.143	0	0	0	0	0	0	0	0	0	0	287.897	289.884	321.82	309.45	232.374	250.693	365.416	252.641
	sp	HUMAN	P61769	M	PM			XC				B2M	Beta-2-microglobulin	3	7	5	0		3	1		2558.95	1539.19	2063.62	1741.06	2812.41	3892.96	3677.12	2498.03	1512.29	3177.33	2876.19	4126.05	4218.4	6540.44	3374.46	3088.51	4100.18	2554.18	3150.7	1865.02	2157.58	1134.19	1393.17	1075.08	3070.94	2739.04	4215.2	1869.07
	sp	HUMAN	Q96L58	M								B3GALT6	Beta-1,3-galactosyltransferase 6	7	0	3	0		1	1		669.19	695.776	729.817	633.183	683.935	780.259	671.706	714.372	796.595	665.124	0	0	0	0	0	0	0	0	0	0	182.655	111.269	120.145	134.958	243.343	279.121	365.335	243.641
	sp	HUMAN	Q6Y288	M								B3GALTL	Beta-1,3-glucosyltransferase	3	1	1	0		2	1		781.514	478.391	500.326	545.257	817.468	737.666	966.065	663.191	915.461	799.507	140.128	142.578	163.809	182.778	249.658	237.44	172.008	219.501	219.931	214.353	178.821	135.612	133.373	155.902	178.792	212.291	249.856	179.766
	sp	HUMAN	O94766	M								B3GAT3	Galactosylgalactosylxylosylprotein 3-beta-glucuronosyltransferase 3	8	8	10	3		1	1		1650.33	1436.74	1608.25	1252.95	1479.55	1808.22	1504.16	1598.42	1759.4	1693.75	1296.45	1497.86	1537.83	6411.1	1500.21	2305.12	1890.31	1553.64	1911.58	2375.19	1341.37	1158.92	1092.57	1082.45	1856.74	1974.66	2042.9	1871.99
	sp	HUMAN	O43505	M								B3GNT1	N-acetyllactosaminide beta-1,3-N-acetylglucosaminyltransferase	0	0	1	0		1	1		0	0	0	0	0	0	0	0	0	0	0	0	0	0	0	0	0	0	0	0	22.805	29.0397	30.2008	32.8717	41.5978	35.5927	67.7106	20.3898
	sp	HUMAN	Q9NY97	M								B3GNT2	UDP-GlcNAc:betaGal beta-1,3-N-acetylglucosaminyltransferase 2	0	0	2	0		2	1		0	0	0	0	0	0	0	0	0	0	0	0	0	0	0	0	0	0	0	0	364.702	208.751	182.395	301.461	579.509	812.928	691.377	581.821
	sp	HUMAN	Q67FW5									B3GNTL1	UDP-GlcNAc:betaGal beta-1,3-N-acetylglucosaminyltransferase-like protein 1	1	0	2	0		1	1		129.897	161.183	363.818	233.682	236.062	137.732	186.967	132.599	188.019	134.171	0	0	0	0	0	0	0	0	0	0	311.797	204.895	214.608	259.852	249.209	265.998	253.084	269.374
	sp	HUMAN	P15291	M	PM			XC				B4GALT1	Beta-1,4-galactosyltransferase 1	0	3	1	0		0	1		0	0	0	0	0	0	0	0	0	0	521.901	553.613	487.378	601.762	539.135	470.249	602.643	553.677	447.021	611.196	177.72	235.995	127.141	106.992	210.738	177.069	114.433	124.307
	sp	HUMAN	O60513	M								B4GALT4	Beta-1,4-galactosyltransferase 4	1	0	0	0		2	1		131.409	142.601	159.215	150.652	141.051	119.132	101.645	77.1595	54.4257	55.3368	0	0	0	0	0	0	0	0	0	0	0	0	0	0	0	0	0	0
	sp	HUMAN	Q9UBV7	M				XC				B4GALT7	Beta-1,4-galactosyltransferase 7	1	1	1	0		2	1		166.441	208.734	191.826	211.001	191.608	204.344	336.761	305.725	224.89	309.427	402.736	408.447	332.993	265.862	412.327	388.749	412.38	390.46	394.874	401.457	93.11	98.0879	115.199	115.364	120.401	118.816	140.078	113.719
	sp	HUMAN	Q9NWV8						Nuc			BABAM1	BRISC and BRCA1-A complex member 1	9	20	6	0		10	1		1627.34	1424.65	1518.37	1447.57	1641.31	1676.11	1456.02	1558.18	1419.33	1650.38	4962.98	5349.31	5837.53	7249.51	4698.87	5180.06	4668.1	4410.51	4436.77	3829.83	813.966	934.373	951.352	933.336	748.758	795.121	718.345	789.924
	sp	HUMAN	O14867						Nuc			BACH1	Transcription regulator protein BACH1	9	3	6	0		7	1		1206.34	1217.6	1251	1608.57	1552.14	1317.44	1710.89	1133.37	1023.64	1325.85	411.955	406.08	522.749	399.642	461.358	378.202	504.273	459.153	359.056	358.76	768.752	688.016	835.843	784.69	833.24	866.915	867.102	810.752
	sp	HUMAN	Q9BYV9						Nuc			BACH2	Transcription regulator protein BACH2	11	16	15	0		26	1		1989.1	2093.09	2344.72	2393.08	1821.09	1806.3	1896.02	1736.89	1693.71	1876.07	3552.92	3513.71	4692.03	3610.97	4863.83	4549.84	4552.89	4418.54	5171.85	5452.51	2291.22	3463.17	3177.23	3384.04	2143.64	2322.5	2299.3	2365.15
	sp	HUMAN	Q92934	M								BAD	Bcl2 antagonist of cell death	2	1	0	0		1	1		358.308	339.454	380.134	301.318	384.278	530.355	338.352	393.125	379.405	398.009	120.706	111.557	86.8585	55.8675	66.9408	114.726	65.5664	62.2832	48.1467	55.9101	0	0	0	0	0	0	0	0
	sp	HUMAN	Q99933						Nuc			BAG1	BAG family molecular chaperone regulator 1	3	10	9	0		4	1		213.609	290.736	223.615	236.489	277.974	281.216	267.848	266.109	301.837	258.019	2793.14	2744.45	2922.13	2396.13	2071.68	2524.55	2568.83	2551.59	2201.91	1827.75	2088.71	1941.59	2059.05	2052.76	1878.96	1711.16	2016.28	1810.66
	sp	HUMAN	O95816									BAG2	BAG family molecular chaperone regulator 2	8	12	3	0		8	1		1466.48	1238.96	1475.05	1173.5	1313.14	1718.18	1267.15	1716.49	1550.16	1519.05	1844.85	1828.53	1893.76	1811.83	2029.47	2269.98	2042.47	2213.72	2631.08	3141.78	666.321	694.097	658.11	666.804	695.213	681.873	555.616	856.079
	sp	HUMAN	O95817	M	PM							BAG3	BAG family molecular chaperone regulator 3	1	0	0	0		0	1		40.7494	20.1678	30.3669	27.7874	79.9281	111.806	59.7336	178.14	159.15	109.294	0	0	0	0	0	0	0	0	0	0	0	0	0	0	0	0	0	0
	sp	HUMAN	O95429	M	PM				Nuc			BAG4	BAG family molecular chaperone regulator 4	5	2	5	0		2	1		850.731	878.865	913.163	879.372	962.414	1049.5	943.097	906.229	871.813	934.705	515.14	547.193	540.621	671.773	491.326	565.852	538.141	499	503.709	488.377	1706.73	1853.73	1769.18	1880.13	1715.97	1731.55	1589.88	1736.49
	sp	HUMAN	Q9UL15-2	M					Nuc			BAG5	Isoform 2 of BAG family molecular chaperone regulator 5	8	14	7	0		9	1		2044.94	2038.81	1894.87	1878.29	2299.86	2196.48	2055.9	2104.06	2122.92	1916.85	3080.2	3064.8	3273.08	3720.59	2909.66	3480.86	3222.2	3288.75	3193.75	4153.09	1677.41	1534.05	1403.7	1485.99	1443.27	1406.31	1179.92	1432.22
	sp	HUMAN	P46379-3	M					Nuc			BAG6	Isoform 3 of Large proline-rich protein BAG6	20	18	15	0		8	1		3588.4	3543.68	3576.25	3370.47	3828.45	3854.31	3397.09	3307.69	3325.5	3140.44	5314.16	5504.34	6505.74	6089.74	4111.1	5569.46	5055.51	4552.31	4386.23	5552.2	3131.27	3407.88	2691.87	3061.4	2560.46	2618.01	2553.2	2448.36
	sp	HUMAN	Q8TBE0									BAHD1	Bromo adjacent homology domain-containing 1 protein	7	5	5	0		1	1		1573.02	1539.51	1673.97	1320.4	1670.34	1668.74	1465.09	1714.57	1771.56	1388.98	1130.36	1143.68	1488.03	1908.75	1273.84	677.507	1648.68	1603.9	1625.55	1137.98	572.459	498.706	374.675	420.036	808.463	692.161	609.841	669.426
	sp	HUMAN	Q9UQB8	M	PM							BAIAP2	Brain-specific angiogenesis inhibitor 1-associated protein 2	0	0	0	0		0	1		0	0	0	0	0	0	0	0	0	0	0	0	0	0	0	0	0	0	0	0	0	0	0	0	0	0	0	0
	sp	HUMAN	Q9UHR4	M	PM							BAIAP2L1	Brain-specific angiogenesis inhibitor 1-associated protein 2-like protein 1	0	0	0	0		0	1		0	0	0	0	0	0	0	0	0	0	0	0	0	0	0	0	0	0	0	0	0	0	0	0	0	0	0	0
	sp	HUMAN	Q16611	M								BAK1	Bcl-2 homologous antagonist/killer	1	0	0	0		0	1		91.8155	112.385	97.1986	81.9615	102.091	153.493	106.515	92.1853	122.381	99.3663	0	0	0	0	0	0	0	0	0	0	0	0	0	0	0	0	0	0
	tr	P3HR1	K9UT94									BALF1	BALF1 (Vbcl-2b)	0	3	1	0		1	1		0	0	0	0	0	0	0	0	0	0	73.0846	73.4007	305.028	289.376	107.757	105.038	1291.78	827.424	434.446	216.628	7.69093	0.474977	10.4912	12.2118	93.1998	193.818	40.0991	608.056
	tr	P3HR1	V5KTZ5									BALF2	BALF2 protein (Major DNA-binding protein) (Single-stranded DNA binding protein) (Single-stranded DNA-binding protein)	146	214	209	18		72	1		3511.55	5518.12	4324.33	3706.26	12749.8	8770.52	9776.44	149605	118771	80951.8	5957.37	5986.46	19929.1	33287.3	30909.6	11781.6	111984	122413	179832	79692	4553.84	4137.88	6290.33	5921.47	24132.5	39619.4	10199.2	127770
	tr	P3HR1	A0A0C7TY97									BALF3	BALF3	6	6	6	0		4	1		120.564	153.984	142.519	141.548	427.846	269.425	276.129	5411.9	3029.63	1736.35	199.701	304.795	577.232	654.115	538.068	293.393	2577.1	2272.67	2040.69	1128.54	113.725	84.1337	127.257	156.658	427.255	915.45	260.165	2394.15
	tr	P3HR1/Akata	A0A0C7U0W0/K9USD2									BALF4	Glycoprotein BALF4 (Envelope glycoprotein B)	24	56	38	18		18	1		392.015	594.086	479.077	388.742	1767.7	1194.05	1212.69	29148.4	24095.6	13958.1	1713.26	1682.91	4014.72	8619.99	6388.93	2536.88	28793	41979.5	49411.2	16233.3	1038.42	717.433	1238.67	1127.89	3352.64	5493.58	1909.21	24731.6
	tr	P3HR1	K9UT88									BALF5	DNA polymerase (EC 2.7.7.7)	35	74	59	2		29	1		558.913	959.844	633.15	480.658	5058.21	3827.48	3369.12	51296.2	34831.2	29328.7	2860.26	2794.96	14811.2	18805.5	12232.3	6513.03	70676.7	62937.4	61476.2	42297.8	1388.39	1725.93	2627.07	2586.37	11004.4	21250.8	5777.07	47126.2
	sp	HUMAN	O75531						Nuc			BANF1	Barrier-to-autointegration factor	13	24	13	0		8	1		2766.61	3233.83	2707.91	2933.62	3838.02	4256.75	4694.49	4174.73	5432.16	4117.53	9110.28	7747.52	7175.23	7260.29	7042.95	11083.2	7544.34	7241.79	7920.66	13961.9	3501.57	3223.17	2672.82	4050.16	2834.25	4190.3	3437.83	3790.36
	sp	HUMAN	Q8NDB2									BANK1	B-cell scaffold protein with ankyrin repeats	6	1	4	0		1	1		1463.51	1683.37	1824.37	2009.34	1387.35	1102.67	1211.5	1060.3	883.78	982.655	102.604	100.441	209.716	234.82	150.211	109.426	153.681	127.611	151.133	132.275	902.448	338.284	447.32	312.177	783.171	594.383	836.302	476.506
	sp	HUMAN	Q8N9N5									BANP	Protein BANP	5	4	6	0		5	1		1881.14	1483.09	1667.8	1488.39	1655.68	2127.37	1738.06	1465.93	1573.35	1633.1	765.284	808.523	790.524	885.295	1507.1	944.125	824.232	799.391	1152.16	984.063	1302.21	1294.95	1256.83	1257.17	1921.85	1737.59	1952.46	1329.84
	sp	HUMAN	Q92560						Nuc			BAP1	Ubiquitin carboxyl-terminal hydrolase BAP1	9	5	3	0		6	1		1420.56	1495.14	1386.29	1472.22	1473.4	1648.94	1550.41	1277.61	1530.68	1316.17	592.033	720.123	567.843	658.292	520.94	674.297	543.318	594.083	658.656	585.293	706.602	808.2	800.736	784.744	762.495	672.781	733.391	622.669
	sp	HUMAN	Q8IXM2-3									BAP18	Isoform 3 of Chromatin complexes subunit BAP18	2	8	3	0		2	1		130.66	139.341	93.8682	92.6127	122.656	138.152	211.295	61.7155	95.9317	176.655	2458.96	2620.36	1768.77	1435.94	2224.38	4310.03	1339.29	1379.53	1305.96	1768.44	456.354	461.071	464.436	492.501	572.202	563.87	534.025	400
	sp	HUMAN	Q99728	M					Nuc			BARD1	BRCA1-associated RING domain protein 1	9	10	15	0		4	1		2077.26	2043.11	2307.93	2190.82	2342.69	2351.89	1927.3	1839.43	1966.36	1769.57	1332.73	1245.46	1846.33	1851.17	4437.57	4306.3	2107.82	2106.5	2995.63	4195.11	2706.38	3789.62	4046.21	3329.98	4540.54	4547.6	3676.41	3277.93
	sp	HUMAN	P80723	M	PM				Nuc			BASP1	Brain acid soluble protein 1	22	16	22	0		16	1		8191.86	3472.1	4042.73	4470.21	7817.7	8349.98	8557.12	9196.38	8298.87	9419.15	5127.89	4969.86	7174.44	5544.9	5771.83	9322.77	7231.02	7165.98	6679.57	5151.48	6819.41	1768.28	2445.33	2027.79	8160.95	7524.47	7432.02	10373.1
	sp	HUMAN	Q07812-2	M					Nuc			BAX	Isoform Beta of Apoptosis regulator BAX	9	6	5	0		11	1		1847.62	1930.22	1936.69	2031.33	2064.42	1908.57	1948.08	1814.97	1868.13	1771.74	1220.35	1355.86	1496.04	1407.83	1440.36	1357.93	1334	1362.64	1556.2	1435.57	914.336	979.075	1150.19	998.296	888.602	895.253	1100.75	824.222
	sp	HUMAN	Q9NRL2									BAZ1A	Bromodomain adjacent to zinc finger domain protein 1A	33	45	35	0		26	1		7287.73	7308.51	7754.2	7140.79	7943.46	8314.21	6639.93	7665.98	7786.27	6416.05	9629.12	9923.77	12715.4	14920.7	20654	10879.5	12754.7	14204.5	18566.1	13184.7	6151.71	4969.61	5001.77	4732.94	7812.24	7602.08	8791.87	5442.39
	sp	HUMAN	Q9UIG0									BAZ1B	Tyrosine-protein kinase BAZ1B	46	81	59	0		51	1		11855.7	11545.3	12048	11944.9	11866.6	11336.4	10939.4	7749.64	8524.27	7654.65	16567.4	16375.1	21523.7	25077.7	45641.5	25741.5	17745.8	20842.3	26056.1	20553	13258.3	13094.2	12954.7	12530.3	18792.8	16847.5	20021.3	8688.84
	sp	HUMAN	Q9UIF9									BAZ2A	Bromodomain adjacent to zinc finger domain protein 2A	20	19	21	0		17	1		4042.51	4488.16	4587.15	4708.24	3859.08	4058.5	4878.91	3227.26	3403.48	4103.84	4603.17	4650.99	4324.47	4542.78	7886.26	4102.96	4039.6	4347.96	5228.41	4337.35	2558.65	2532.67	2787.51	2456.23	3622.85	3410.77	3751.44	2174.37
	sp	HUMAN	Q9UIF8						Nuc			BAZ2B	Bromodomain adjacent to zinc finger domain protein 2B	3	1	4	0		2	1		493.009	525.19	533.136	595.387	507.549	406.338	617.927	597.745	453.016	529.62	29.181	25.2013	31.1191	51.897	64.015	45.9122	32.9947	42.5663	63.0421	57.6421	307.657	282.922	333.047	294.814	413.139	464.316	371.006	347.179
	sp	HUMAN	Q9BXH1	M								BBC3	Bcl-2-binding component 3	0	0	0	0		0	1		0	0	0	0	0	0	0	0	0	0	0	0	0	0	0	0	0	0	0	0	0	0	0	0	0	0	0	0
	tr	P3HR1/Akata	A0A0C7TI83/I1YP33									BBLF2	Helicase-primase subunit BBLF2/3	12	21	21	0		4	1		463.375	541.939	542.5	517.989	1314.28	720.531	905.82	10414.8	4463.79	5680.1	1027.15	955.308	3011.2	4008.21	2295.96	1304.03	15416.4	11463.3	9172.9	5252.09	756.999	875.343	1101.27	982.376	3741.18	5809.69	1873.23	15448.2
	tr	P3HR1	A0A0C7U3F6									BBLF4	Helicase-primase subunit BBLF4 (Putative helicase)	6	22	14	0		4	1		93.3212	134.649	114.628	102.69	307.644	231.338	250.367	3593.6	1983.61	2007.21	620.919	606.746	2481.87	3493.83	2737.84	1226.83	18891	15105.3	13626.4	7825.48	557.029	479.134	593.154	646.854	1974.82	3820.71	990.57	8475.27
	tr	P3HR1	A0A0C7TY72									BBRF1	Portal protein	9	15	9	0		5	1		325.534	521.576	426.12	347.987	1338.68	677.182	883.393	22956.7	11590.1	8265.83	560.227	636.143	1300.08	2457.1	1918.51	921.009	13583.4	17488.2	16231.5	5475.78	194.634	177.455	304.761	256.458	879.159	1300.98	469.485	7465.91
	tr	P3HR1	K9US56									BBRF2	BBRF2 (BBRF2 protein) (Tegument protein) (Virion egress protein UL7 homolog)	6	17	14	0		5	1		51.0597	156.52	71.0667	61.0549	627.988	274.151	325.387	10761.3	6548.28	4254.87	451.464	381.482	1229.15	2046.53	2373.05	948.16	13082.9	15181	16226.3	9696.55	712.126	632.275	868.739	825.291	2459.85	3462.19	1306.94	14894.7
	tr	P3HR1	K9URD5									BBRF3	BBRF3 (Envelope glycoprotein M) (Envelope glycoprotein gM) (Glycoprotein M)	0	5	0	3		0	1		0	0	0	0	0	0	0	0	0	0	39.0136	56.7017	72.1339	158.545	159.495	101.783	364.032	517.417	824.068	437.16	0	0	0	0	0	0	0	0
	sp	HUMAN	Q8WY36									BBX	HMG box transcription factor BBX	16	6	9	0		7	1		4001.25	3911.42	3941.41	4265.04	3682.44	4013.6	4077.99	2836.53	3127.19	3315.05	1638.87	1769.78	1480.6	1555.33	1491.58	1314.12	1222.16	1097.35	1150.56	1252.05	2142.87	1666.48	1684.74	1653.32	2268.95	1852.97	2033.19	1438.38
	sp	HUMAN	Q9UHQ4-2	M								BCAP29	Isoform 2 of B-cell receptor-associated protein 29	3	4	4	0		1	1		517.249	587.231	497.45	772.7	544.002	661.429	616.922	352.743	383.118	409.347	785.858	765.11	706.347	607.659	867.541	781.387	593.607	547.884	580.764	671.773	771.003	818.001	733.618	782.757	956.49	962.648	1000.7	516.999
	sp	HUMAN	P51572-2	M	PM							BCAP31	Isoform 2 of B-cell receptor-associated protein 31	21	21	21	1		13	1		4866.33	4679.24	3790.68	3608.26	6028.37	5787.26	7488.78	3513.46	4288.04	5093.69	11675.5	12862.1	10367.1	8394.87	12003.9	8649.54	9763.89	8454.99	6986.98	7968.94	6357.27	4986.59	4326.72	4751.63	6777.04	6939.79	7983.42	3945.17
	sp	HUMAN	P56945-6	M	PM							BCAR1	Isoform 6 of Breast cancer anti-estrogen resistance protein 1	1	1	0	0		0	1		556.721	493.136	490.074	559.837	861.109	999.948	3040.16	849.908	798.311	2121.38	34.694	39.5236	35.9072	56.4	48.3696	141.7	42.2232	42.718	41.0618	109.061	0	0	0	0	0	0	0	0
	sp	HUMAN	O75815									BCAR3	Breast cancer anti-estrogen resistance protein 3	0	0	0	0		1	1		0	0	0	0	0	0	0	0	0	0	0	0	0	0	0	0	0	0	0	0	0	0	0	0	0	0	0	0
	sp	HUMAN	O75363-2									BCAS1	Isoform 2 of Breast carcinoma-amplified sequence 1	4	3	1	0		0	1		415.137	164.645	152.47	146.258	799.136	890.206	2982.57	441.352	502.256	1481.32	679.915	714.616	547.988	480.724	637.673	2068.14	632.545	541.238	272.08	947.381	34.3584	25.7757	25.2659	28.2323	47.9303	72.1581	46.5673	49.0403
	sp	HUMAN	O75934						Nuc			BCAS2	Pre-mRNA-splicing factor SPF27	14	21	15	0		9	1		2546.77	2503.71	2685.94	2325.48	2387.33	2675.72	2359.99	2559.83	2363.72	2387.36	4588.01	4514.16	4859.89	4579.87	5572.72	4777.99	4585.79	4632.59	4805.98	6522.46	2570.45	2501.99	2431.87	2507.37	2817.99	2629.48	3074.84	2381.02
	sp	HUMAN	Q9H6U6-8						Nuc			BCAS3	Isoform 4 of Breast carcinoma-amplified sequence 3	1	0	1	0		1	1		112.171	115.636	86.9296	94.4637	114.685	108.387	106.675	104.993	102.687	103.375	0	0	0	0	0	0	0	0	0	0	85.575	95.8645	102.078	97.3268	82.1271	86.7295	86.6981	84.6594
	sp	HUMAN	P54687									BCAT1	Branched-chain-amino-acid aminotransferase, cytosolic	20	33	13	0		10	1		4137.4	4250.91	4246.16	4844.28	3164.58	3586.37	3056.74	3663.5	3658.74	3459.17	13541.5	13017.6	10884.1	9201.89	5890.63	8875.09	10439	9690.11	7080.49	4516.17	2263.84	2582.03	2307.61	2703.64	1980.81	1829.64	1407.31	2281.13
	sp	HUMAN	O15382									BCAT2	Branched-chain-amino-acid aminotransferase, mitochondrial	10	30	19	0		15	1		2135.64	1731.94	1956.18	1635.1	2075.02	2119.45	3649.02	2694.61	2916.51	3594.47	12422.8	11755.6	8219.24	10058.4	12302.8	9657.36	11089	11053.9	10977.4	9935.54	3593.34	2571.32	2938.46	2778.14	4586.04	4396.09	3500.66	5260.66
	sp	HUMAN	P12694									BCKDHA	2-oxoisovalerate dehydrogenase subunit alpha, mitochondrial	7	15	13	0		24	1		935.241	1190.35	1082.37	1319.48	924.03	774.77	1115.22	886.176	835.898	1082.34	3435.29	3794.99	3272.79	2915.47	5351.41	2930.83	3633.98	3364.54	4126.61	3535.59	1380.68	1300.9	2139.63	1560.27	1612.16	1887.35	2257.2	1923.02
	sp	HUMAN	P21953									BCKDHB	2-oxoisovalerate dehydrogenase subunit beta, mitochondrial	4	9	5	0		5	1		675.302	929.652	837.17	979.536	638.089	410.5	764.674	619.897	651.837	770.971	2170.47	2241.23	1594.97	1531.83	2511.47	1579.78	2084.14	2169.51	2310.55	2277.02	1484.9	1369.83	1864.97	1515.21	1881.65	1774.44	1777.57	1847.75
	sp	HUMAN	O14874									BCKDK	[3-methyl-2-oxobutanoate dehydrogenase [lipoamide]] kinase, mitochondrial	4	6	7	0		5	1		1221.33	962.946	742.177	1054.99	1294.07	939.836	1916.86	913.901	890.933	1597.31	988.705	951.027	939.841	920.088	1721.32	638.839	944.044	956.989	1184.95	752.207	1167.69	968.89	1346.79	1073.08	1404.46	1322.52	1657.27	1175.89
	sp	HUMAN	O95999	M	PM				Nuc			BCL10	B-cell lymphoma/leukemia 10	6	4	5	0		6	1		1576.52	1320.39	1525.11	1481.38	1532.42	1556.73	1171.45	1473.53	1292.34	1243.76	862.472	807.078	980.274	676.359	773.075	864.552	846.946	891.965	807.261	1224.79	500.193	467.873	486.33	547.509	408.457	481.403	521.676	531.695
	sp	HUMAN	Q9H165						Nuc			BCL11A	B-cell lymphoma/leukemia 11A	10	3	12	0		3	1		1847.66	1757.11	1665.02	1790.36	1212.41	982.458	1065.97	1526.44	1558.68	1061.18	165.219	162.47	122.001	170.811	250.269	180.883	217.311	188.14	274.64	395.89	1444.28	1202.33	1354.37	1231.23	1688.56	1309.36	1104.47	1628.5
	sp	HUMAN	Q07817	M								BCL2L1	Bcl-2-like protein 1	1	2	0	0		7	1		190.514	215.281	197.185	177.998	168.253	152.6	127.556	140.874	148.124	128.773	1225.39	1216.32	1181.46	1388.29	1215.09	1036.59	1004.64	924.463	1147.34	1243.86	0	0	0	0	0	0	0	0
	sp	HUMAN	O43521-12	M								BCL2L11	Isoform Bim-beta3 of Bcl-2-like protein 11	1	1	2	0		3	1		70.6536	106.882	72.3136	90.5272	106.845	91.2076	123.265	86.8118	136.515	75.6901	94.3725	107.008	66.3457	78.9764	70.9507	68.1152	69.263	63.6185	85.4775	116.314	129.154	129.513	121.112	138.588	154.175	168.516	162.688	179.44
	sp	HUMAN	Q9HB09	M					Nuc			BCL2L12	Bcl-2-like protein 12	5	7	5	0		1	1		826.406	583.32	517.394	448.447	1156.34	1122.87	703.217	1365.65	1573.8	850.192	557.452	602.383	840.277	898.287	726.122	689.905	896.633	954.645	971.908	1256.63	969.371	426.256	343.959	425.398	1021.5	877.003	982.328	910.159
	sp	HUMAN	Q9BXK5	M					Nuc			BCL2L13	Bcl-2-like protein 13	9	10	10	0		5	1		2772.67	2166.72	2066.26	2062.11	2308.15	2586.7	2791.06	2496.52	2391.02	2804.87	1776.82	2002.98	1499.9	1596.23	1681.36	1391.78	1589.17	1676.95	1895.65	1095.96	1437.03	1214.69	1265.12	1255.97	2007.64	1932.95	1931.77	1888.01
	sp	HUMAN	Q92843-2	M								BCL2L2	Isoform 3 of Bcl-2-like protein 2	26	16	30	0		16	1		5754.61	5491.84	5989.98	5250.54	5079.97	5590.94	5463.86	3938.95	4173.17	4779.74	6316.6	6529.58	6045.67	5783.46	5612.56	5137.93	5035.47	4841.91	3977.64	4754.28	5802.24	5298.59	5375.27	5138.35	5678.68	4668.94	5935.25	3545.22
	sp	HUMAN	P41182						Nuc			BCL6	B-cell lymphoma 6 protein	12	4	10	0		6	1		3438.04	3292.89	3297.36	3420.01	1651.39	1163.3	827.393	590.247	524.419	559.864	401.432	409.35	451.17	352.638	340.193	271.051	278.361	210.585	212.071	199.896	2631.62	1928.29	1939.28	2674.71	1400.61	890.572	1241.31	533.254
	sp	HUMAN	Q9BQE9									BCL7B	B-cell CLL/lymphoma 7 protein family member B	1	2	1	0		4	1		198.793	168.827	221.539	175.768	204.25	238.027	172.588	206.838	182.708	169.606	777.194	739.561	1065.68	1183.75	1295.72	1060.91	905.894	870.967	889.024	667.573	881.006	753.516	615.357	683.45	1207.29	1065.56	1152.6	754.455
	sp	HUMAN	Q8WUZ0-2									BCL7C	Isoform 2 of B-cell CLL/lymphoma 7 protein family member C	2	0	1	0		2	1		235.339	210.252	225.563	201.778	218.509	292.923	249.796	194.734	184.308	241.702	0	0	0	0	0	0	0	0	0	0	75.4846	59.0725	53.6597	52.6263	94.0733	104.232	123.296	69.8554
	sp	HUMAN	O00512									BCL9	B-cell CLL/lymphoma 9 protein	1	0	2	0		4	1		103.785	165.019	168.248	186.058	107.967	90.8381	113.64	83.3796	97.176	119.287	0	0	0	0	0	0	0	0	0	0	98.6752	117.039	118.941	113.916	100.704	95.1803	73.6276	83.0956
	sp	HUMAN	Q86UU0						Nuc			BCL9L	B-cell CLL/lymphoma 9-like protein	5	4	6	0		3	1		1432.91	654.149	695.532	674.423	948.172	798.615	822.453	816.51	779.014	742.095	1015.26	1057.29	824.028	608.476	488.866	470.808	695.577	632.548	396.054	364.174	1097.46	414.651	431.465	434.065	605.162	579.961	565.95	616.067
	sp	HUMAN	Q9NYF8						Nuc			BCLAF1	Bcl-2-associated transcription factor 1	38	48	43	0		32	1		10757.5	11336.4	11345.3	10373.4	10770	12003	11526.1	10370.4	10813.6	10181.2	17503	18193.3	18306.2	18860.3	24708.2	17989.4	17483.6	17702.1	20448.6	12642.5	7797.01	7294.26	6738.51	7305.38	9382.89	8934.6	10801.1	7554.12
	tr	P3HR1	A0A0C7TTH0									BcLF1	Major capsid protein (MCP)	51	149	115	0		51	1		1528.81	1986.16	1778.5	1734.43	3590.75	2318.64	2748.14	52672.6	40780.5	20439.6	2425.46	2193.32	6374.53	15976.3	13091.4	4333.79	83429.1	122034	145630	36865.4	1959.31	2115.64	3164.29	2960.62	7001.16	10435.2	3831	67198.5
	sp	HUMAN	Q6W2J9						Nuc			BCOR	BCL-6 corepressor	12	10	11	0		6	1		2040.36	1645.7	1674.12	1825.94	2028.62	1846.29	2094.21	1528.7	1561.83	1719.45	1090.64	1132.94	1224.25	1476.71	2066.63	1127.16	1220.13	1272.9	1564.81	1151.29	1335.11	1234.56	1403.11	1292.29	1969.49	1981.07	1810.56	1323.26
	sp	HUMAN	Q5H9F3-3	M	PM							BCORL1	Isoform 3 of BCL-6 corepressor-like protein 1	3	0	3	0		2	1		328.835	256.228	328.109	302.269	309.863	318.658	378.648	322.193	354.635	349.679	0	0	0	0	0	0	0	0	0	0	670.763	697.615	580.542	637.447	882.19	941.032	669.169	782.561
	sp	HUMAN	P11274	M								BCR	Breakpoint cluster region protein	16	12	14	0		9	1		3902.68	3266.35	3437.2	3399.52	3899.62	3571.4	3364.09	3852.13	3989.85	3666.65	2867.47	3028.92	3365.12	5563.29	2597.02	3257.35	3218.9	3002.17	3480.61	4053.14	3490.06	3458.83	3704.51	3552.85	2977.91	3117.42	2530.06	3272.51
	tr	P3HR1	A0A0A8IKY0									BcRF1	BcRF1 protein (Uncharacterized protein) (Uncharacterized protein BcRF1)	4	3	9	0		1	1		62.1923	63.0784	70.2198	66.9227	352.002	150.392	191.438	3920.55	1090.65	2372.07	98.8354	111.475	315.698	385.043	190.95	120.483	3212.49	2204.88	420.247	343.476	170.439	156.837	227.542	207.502	659.786	1342.36	322.076	3112.49
	sp	HUMAN	Q9Y276									BCS1L	Mitochondrial chaperone BCS1	8	11	7	0		2	1		3288.79	2367.95	2223.32	2232.8	2963.29	3480.1	3246.11	3231.59	3630.61	3654.26	2825.95	2872.49	2099.53	2354.93	3032.13	2247.82	2672.33	2624.04	3197.6	3409.65	807.645	693.672	623.74	752.957	1011.5	1174.24	947.527	1184.69
	sp	HUMAN	Q02338	M								BDH1	D-beta-hydroxybutyrate dehydrogenase, mitochondrial	6	19	12	0		6	1		909.292	1009.96	975.881	949.206	850.737	839.851	1085.96	878.654	1020.48	1142.42	4060.91	4249.8	3631.29	3935.52	5274.34	4349.12	4146.57	4104.37	4842.3	4726.66	1836.93	2005.66	1933.42	1948.07	2347.75	2252.09	2080.46	2224.84
	sp	HUMAN	Q9BUT1									BDH2	3-hydroxybutyrate dehydrogenase type 2	5	6	5	0		7	1		1540.07	1098.86	1029.69	1326.39	1325.83	1190.66	1470.21	1157.27	1206.71	1484.01	3209.81	2955.55	2476.45	2166.63	1841.46	2922.35	2140.06	2012.19	1573.01	2655.11	761.44	666.209	861.737	770.771	698.315	803.938	671.703	741.988
	tr	P3HR1	G3CKS3									BDLF1	BDLF1 (Capsid triplex protein) (Capsid triplex subunit 2) (Putative capsid protein VP23) (Putative capsid protein vp23) (Triplex capsid protein VP23 homolog)	2	4	7	0		5	1		43.0098	50.098	37.8026	52.0405	167	87.6243	102.495	2754.35	2065.71	980.169	84.6179	88.2975	240.173	544.171	357.941	105.539	2561.74	4181.93	3418.46	850.045	135.21	104.08	220.355	222.015	634.831	954.471	294.998	6066.87
	tr	P3HR1	A0A0C7TRL7									BDLF2	BDLF2	11	17	13	9		8	1		598.625	667.98	688.161	612.598	866.288	831.963	745.193	8979.91	7537.15	3989.31	130.758	181.133	644.039	1918.39	1138.42	282.501	8294.31	11455.4	12876.7	3010.72	174.177	194.612	275.541	257.539	775.641	1075.75	450.244	5772.04
	tr	P3HR1	Q3KSQ8									BDLF3	BDLF3 (Probable membrane antigen GP85) (Putative membrane antigen gp85)	2	2	6	6		1	1		4.47603	3.89822	8.03651	3.21964	57.4772	24.9264	32.4876	1092.3	626.472	474.954	73.1207	76.1221	129.991	159.184	265.287	138.815	1104.05	1526.31	2139.31	622.866	37.1585	18.1489	73.3732	70.1531	315.941	673.032	192.152	3281.73
	tr	P3HR1	K9US65									BDLF4	BDLF4 (BDLF4 protein)	1	1	1	0		0	1		17.6242	17.9089	16.7428	23.1421	112.674	66.4824	62.3251	988.96	267.111	416.794	13.087	16.0488	234.496	333.75	47.7942	15.8807	1410.68	683.347	164.154	145.689	18.5253	21.1356	25.3817	32.9893	134.719	213.2	45.3909	473.709
	sp	HUMAN	A6H8Y1									BDP1	Transcription factor TFIIIB component B'' homolog	7	2	6	0		5	1		743.652	759.817	795.531	852.219	716.358	678.526	752.889	646.857	735.707	717.469	242.094	273.298	272.824	466.493	401.985	226.987	249.181	291.814	393.948	229.578	724.474	905.924	915.816	856.636	964.932	934.462	846.171	796.58
	sp	HUMAN	Q14457	M					Nuc			BECN1	Beclin-1	10	8	7	0		8	1		1493.58	1469.68	1758.78	1616.44	1377.14	1490.79	1354.03	1464.56	1503.5	1604.74	864.72	928.549	753.685	728.015	661.376	821.948	771.854	796.444	841.42	1009	639.344	562.055	675.123	585.406	573.429	573.986	538.652	640.935
	sp	HUMAN	Q5T5X7									BEND3	BEN domain-containing protein 3	13	9	8	0		4	1		2037.42	2041.43	2019.07	1942.26	2015.6	2283.59	2050.87	2059.61	2503.43	1983.62	689.365	746.768	683.075	835.415	1006.6	709.642	849.778	943.646	1217.95	958.77	937.392	858.727	810.038	888.52	1310.22	1301.35	1236.39	1239.2
	sp	HUMAN	Q6ZU67									BEND4	BEN domain-containing protein 4	6	1	0	0		2	1		729.627	619.367	651.634	673.43	760.792	796.904	761.567	705.38	913.925	713.388	137.986	120.643	130.56	129.748	120.064	124.698	145.347	154.265	161.743	108.845	0	0	0	0	0	0	0	0
	sp	HUMAN	O15155	M								BET1	BET1 homolog	0	1	0	0		0	1		0	0	0	0	0	0	0	0	0	0	344.48	476.666	434.744	413.104	305.324	496.577	404.842	352.495	439.661	457.842	0	0	0	0	0	0	0	0
	sp	HUMAN	Q9NYM9	M								BET1L	BET1-like protein	0	1	2	0		0	1		0	0	0	0	0	0	0	0	0	0	245.898	294.683	272.421	326.208	255.058	210.718	216.583	237.72	188.424	187.711	430.117	463.457	397.066	394.729	413.373	429.797	640.516	250.114
	tr	P3HR1	G3CKQ1									BFLF1	BFLF1 (Packaging protein UL32 homolog) (Uncharacterized protein)	17	24	20	0		5	1		551.658	602.676	582.996	573.413	1578.82	1263.1	1198.25	16574.9	11367.5	9142.12	931.224	881.985	3395.18	4039.01	3329.03	1594.77	21097.4	20580.3	17502.8	10392.8	366.997	301.558	540.232	500.156	2072.21	4329.51	1114.43	11503.3
	tr	P3HR1	A0A0C7TCK2									BFLF2	BFLF2	11	24	17	0		1	1		285.464	381.806	285.22	306.286	1015.8	692.513	715.148	10172.3	7296.98	5199.98	954.482	787.575	3737.42	6364.41	4654.34	1789.94	21250.8	19918	28211.9	11842.2	302.971	257.449	441.915	415.878	1974.33	3663.37	819.65	9115.88
	tr	P3HR1	I1YP04									BFRF1	BFRF1 (BFRF1 protein) (Virion egress protein UL34 homolog)	27	79	55	3		14	1		431.513	777.467	609.68	442.077	2173.8	2423.11	1935.16	23515.7	30065.4	17900.8	1312.72	1309.6	6542.58	13211.2	11095.2	5043.01	35469.2	33510.8	51782.2	40336.2	724.767	646.765	1141.43	1030.66	5741.8	11662.8	2947.58	26437.4
	tr	P3HR1	R4QWK4									BFRF1A	BFRF1A (BFRF1A protein) (BFRF1a)	1	1	2	0		0	1		2.57513	13.7386	5.15218	0	23.7716	11.2755	13.3441	512.494	290.691	194.088	12.355	7.62145	44.9521	58.6049	24.9316	13.0207	370.44	294.943	171.136	97.9831	5.26407	2.47813	10.3091	11.2212	60.0822	123.79	23.8038	498.019
	tr	P3HR1	A0A0C7T855									BFRF2	BFRF2	2	2	6	0		1	1		85.8564	98.4351	127.625	158.974	167.478	170.195	199.052	1175.64	963.81	681.338	13.7638	9.79337	35.4534	62.8317	49.1857	58.3116	252.932	206.106	165.336	165.32	249.565	245.793	304.264	303.05	674.612	995.771	426.633	2267.57
	tr	P3HR1	Q3KSU9									BFRF3	BFRF2 (BFRF3) (BFRF3 protein) (Capsid protein VP26) (Small capsid protein on hexon tips)	3	12	23	0		8	1		2.45912	5.73707	4.44387	3.3473	52.8992	26.3779	26.4782	1277.39	985.521	438.23	149.817	211.376	500.37	1388.42	1295.24	426.415	6902.47	11426.3	14638.5	3982.68	704.493	586.11	795.758	786.08	915.629	1331.95	760.293	6880.76
	tr	P3HR1	A0A0C7TKR2									BGLF1	BGLF1	5	4	4	0		5	1		102.765	141.332	90.6269	113.773	381.065	178.75	253.661	7195.15	2599.18	2635.04	43.8667	44.0605	160.106	378.968	138	43.1589	1771.79	2182.72	1122.51	314.502	20.677	12.4784	84.2476	64.0579	368.223	525.397	132.757	3526.54
	tr	P3HR1	K9URE6									BGLF2	Capsid-binding protein UL16	7	21	17	0		8	1		78.1874	124.085	85.521	84.1161	194.526	141.238	120.542	3200.83	2588.42	1243.61	217.758	236.732	899.415	2460.62	1694.78	398.712	11283.6	15651.6	18834.5	4209.19	419.795	386.837	620.416	546.625	1525.92	2137.34	803.882	13550.9
	tr	P3HR1	Q3KSR4									BGLF3	BGLF3 (BGLF3 protein)	3	1	1	0		0	1		55.4442	48.1561	43.0982	49.4272	321.309	165.15	147.393	3421.51	1225.89	1224.19	69.7386	69.9826	106.611	176.998	78.6215	98.037	665.812	543.616	182.326	175.685	3.66905	0	27.2227	28.4496	187.413	432.665	90.4611	913.251
	tr	P3HR1	I1YP38									BGLF3.5	BGLF3.5 (BGLF3.5 protein) (Tegument protein)	2	2	0	0		3	1		340.645	428.503	446.853	491.077	382.916	304.381	289.334	538.965	402.122	359.365	24.1487	26.6716	104.868	113.739	43.1606	34.7867	524.852	442.021	183.46	146.3	0	0	0	0	0	0	0	0
	tr	P3HR1	I1YP37									BGLF4	BGLF4 (BGLF4 protein) (Serine-threonine protein kinase) (Serine/threonine-protein kinase BGLF4)	16	29	28	0		14	1		332.216	524.193	426.817	395.451	811.352	584.668	721.876	6973.33	7644.29	5212.3	715.191	678.995	1716.44	4253.48	3287.51	1955.38	16136.8	15250.6	21326.4	12592.4	586.836	547.467	888.72	807.675	3127.01	6217.87	1710.13	17176.6
	tr	P3HR1/Akata	K9UT63/K9UTJ5									BGLF5	Alkaline exonuclease (BGLF5) (Deoxyribonuclease)	15	38	26	0		7	1		128.678	182.305	122.118	133.955	1322.71	807.967	762.155	12487.3	8155.75	6769.2	1253.53	1073.29	4802.97	5576.44	5863.64	3035	20655.4	20475.8	23640.8	21065.2	581.438	551.127	780.83	756.721	2691.59	5847.99	1691.15	10953.3
	sp	HUMAN	P21810				CS	XC				BGN	Biglycan	0	1	0	0		0	1		0	0	0	0	0	0	0	0	0	0	58.6081	52.7366	54.299	84.4719	79.9517	140.331	82.9094	87.5516	124.637	592.318	0	0	0	0	0	0	0	0
	sp	HUMAN	Q93088									BHMT	Betaine--homocysteine S-methyltransferase 1	0	1	0	0		0	1		0	0	0	0	0	0	0	0	0	0	12.6445	13.2344	7.93722	47.6967	42.3529	60.5932	105.054	70.5818	206.562	611.121	0	0	0	0	0	0	0	0
	tr	P3HR1	K9UTN7									BHRF1	Apoptosis regulator BHRF1 (BHRF1) (Uncharacterized protein) (Vbcl-2a)	4	3	3	1		3	1		107.451	130.985	117.317	104.357	185.767	354.901	215.887	1401.96	1411.99	1245.2	290.661	310.057	317.144	424.477	345.197	312.078	720.807	637.384	959.643	735.659	41.4637	91.8433	71.8383	76.9004	200.654	360.051	122.031	876.508
	sp	HUMAN	Q9H694									BICC1	Protein bicaudal C homolog 1	0	0	0	0		1	1		0	0	0	0	0	0	0	0	0	0	0	0	0	0	0	0	0	0	0	0	0	0	0	0	0	0	0	0
	sp	HUMAN	Q96G01	M								BICD1	Protein bicaudal D homolog 1	12	6	7	0		3	1		1928.54	2152.21	2382.92	2039.9	1857.79	1806.09	1645.38	1396.73	1469.48	1446.14	1152.08	1187.7	1149.2	821.448	798.593	790.377	1001.22	856.357	692.586	819.837	1183.98	1397.98	1294.19	1353.75	1064.5	919.31	1047.88	916.701
	sp	HUMAN	Q8TD16-2	M	PM							BICD2	Isoform 2 of Protein bicaudal D homolog 2	14	14	8	0		7	1		2203.99	1998.01	2215.59	2033.54	2114.45	2254.96	2075.11	2138.94	1821.52	2040.77	2489.36	2550.44	2858.72	3027.85	2126.04	2742.4	2901.52	2620.94	2206.7	2668.18	1386.57	1411.43	1405.52	1424.12	1269.29	1334.43	1364.35	1393.23
	sp	HUMAN	P55957-2	M								BID	Isoform 2 of BH3-interacting domain death agonist	2	8	4	0		1	1		182.868	170.215	150.904	163.985	192.114	174.809	154.979	159.667	190.625	169.528	611.299	667.122	779.488	678.704	508.654	818.186	683.303	605.824	604.093	489.765	330.751	359.11	394.721	431.341	318.735	335.044	321.52	343.078
	sp	HUMAN	Q9NQY0									BIN3	Bridging integrator 3	3	5	5	0		10	1		604.448	745.047	770.667	825.531	501.661	585.474	574.386	582.143	676.871	618.154	1166.6	1181.85	1368.67	2019.24	1380.53	1316.93	1346.53	1417.72	1522.15	1837.13	789.392	1787.94	1642.83	1880.07	758.125	778.475	649.857	831.658
	sp	HUMAN	Q13490	M	PM				Nuc			BIRC2	Baculoviral IAP repeat-containing protein 2	8	4	4	0		2	1		1009.22	860.663	905.722	1003.39	877.627	793.491	1056.85	468.188	457.099	750.362	535.16	549.414	464.873	399.27	432.333	539.788	325.321	300.606	333.934	477.657	294.483	441.126	460.274	457.522	257.962	243.859	257.571	125.192
	sp	HUMAN	Q13489						Nuc			BIRC3	Baculoviral IAP repeat-containing protein 3	1	0	0	0		0	1		38.916	83.9493	72.915	70.9783	30.5861	20.1914	20.4945	10.9979	14.402	11.485	0	0	0	0	0	0	0	0	0	0	0	0	0	0	0	0	0	0
	sp	HUMAN	O15392						Nuc			BIRC5	Baculoviral IAP repeat-containing protein 5	6	9	11	0		6	1		1124.53	1085.75	890.083	1090.07	1120.46	888.937	954.023	1030.79	928.329	779.732	891.067	1020.9	2125.17	1925.07	4016.85	2847.73	1878.06	2044.98	2887.46	2847.6	1187.83	1298.91	1324.11	1324.39	2145.4	2021.62	1594.83	1437.58
	sp	HUMAN	Q9NR09	M								BIRC6	Baculoviral IAP repeat-containing protein 6	34	25	26	0		23	1		7374.26	7635.1	7376.5	8223.7	7312.42	6200.37	7373.95	6438.98	6224.35	7516.53	6580.93	6595.96	8088.11	7623.81	6343.79	6763.7	7669.38	7082.03	6803.1	5957.93	5435.85	7643.54	7958.45	7803.87	3952.96	4165.95	4411.53	3990.45
	tr	P3HR1	V5KU41									BKRF3	Uracil DNA glycosylase (Uracil-DNA glycosylase)	6	22	23	0		5	1		131.234	142.051	157.241	166.682	863.216	716.972	596.917	9362.05	5856.28	5193.17	1151	841.19	3769.73	7087.18	3974.07	2129.11	19349.1	18076.7	17994.9	12325.5	547.436	563.654	834.113	813.954	3357.58	6771.08	1751.94	14523.3
	tr	P3HR1/Akata	K9URD1/K9URX6									BKRF4	BKRF4 (Putative BKRF4 protein)	8	18	13	0		8	1		178.341	221.865	210.705	173.249	372.344	272.261	304.873	4242.67	2572.06	1879.61	1074.1	1051.33	2298.97	4359.71	1881.35	1139.56	15778.2	19468.4	9017.09	2696.54	77.6409	59.2234	175.518	134.29	646.564	935.374	281.216	6506.59
	sp	HUMAN	P51451	M	PM							BLK	Tyrosine-protein kinase Blk	10	4	4	0		6	1		2316	3010.13	3134.8	2965.32	2019.86	1986.73	1423.43	1598.9	1303	1210.97	637.831	658.819	1046.52	1495.38	724.428	938.449	870.998	788.618	665.902	1067.05	842.104	831.17	955.623	850.979	911.301	669.455	658.037	660.241
	sp/tr	AG876/Akata	P68343/K9USG5									BLLF1	Envelope glycoprotein GP350	4	7	3	2		1	1		129.782	154.352	154.369	182.705	316.872	203.326	209.929	4097.17	1419.02	1737.43	144.386	160.16	533.143	913.174	655.296	197.285	7737.01	8487.51	8248.86	1421.01	37.6015	41.4697	46.7911	109.009	155.348	325.24	90.6567	1383.2
	tr	P3HR1	A0A0B6VPB3									BLLF3	BLLF3 (DUTPase) (Deoxyuridine 5') (Deoxyuridine 5'-triphosphate nucleotidohydrolase)	17	34	37	0		15	1		323.278	427.091	288.467	313.258	2598.01	1274.27	1786.51	27168.6	15540.4	14185.3	2151.11	2458.71	6281.99	8730.1	6814.34	4210.93	27292.2	25240.7	29285.4	20985.5	1096.04	897.239	1235.48	1123.64	4588.53	7693.78	2421.31	18426.6
	sp	HUMAN	P54132						Nuc			BLM	Bloom syndrome protein	23	25	18	0		17	1		5504.88	4643.5	5601.61	4908.66	6381.19	6941.34	5849.25	5652.93	5304.89	5529.74	4001.25	3826.41	5063.13	6827.9	8223.2	7933.17	5881.07	5554	7695.35	8877.16	3059.01	3714.57	3640.55	3347.81	5279.27	5245.47	4379.65	4100.74
	sp	HUMAN	Q13867						Nuc			BLMH	Bleomycin hydrolase	21	26	20	5		29	1		6873.53	7929.09	8132.17	8742.5	6419.16	6198.32	5926.65	6711.11	6825.62	6608.9	10072.1	9741.42	8913.66	18218.1	6328.82	7852.61	8185.98	8226.15	6494.74	4057.95	5508.62	6863.96	6795.19	7264.9	4083.74	4405.7	3678.31	4954.06
	sp	HUMAN	Q8WV28	M	PM							BLNK	B-cell linker protein	8	1	2	0		2	1		1272.42	2028.3	2149.52	2679.13	1130.29	653.327	938.054	1314.58	894.338	1046.11	48.0985	45.8722	48.2651	6.67449	52.861	32.681	68.0128	45.1471	45.1573	35.7649	313.68	529.68	672.987	525.644	216.91	216.65	198.042	276.552
	sp	HUMAN	P78537	M				XC				BLOC1S1	Biogenesis of lysosome-related organelles complex 1 subunit 1	3	5	1	0		2	1		544.714	529.72	506.968	514.872	549.352	479.429	522.61	383.724	464.403	463.164	1683.9	1778.34	1581.24	1083.05	1220.69	1226.82	1367.73	1326.26	1100.98	1175.46	323.393	342.127	344.372	298.603	291.082	251.781	267.335	228.185
	sp	HUMAN	Q6QNY1						Nuc			BLOC1S2	Biogenesis of lysosome-related organelles complex 1 subunit 2	6	4	4	0		3	1		709.472	713.731	807.057	786.657	726.843	746.85	709.983	612.421	662.709	655.897	925.782	1014.5	1119.96	1497	650.848	1028.58	951.071	848.453	735.874	815.186	825.869	881.137	805.552	898.907	677.513	727.674	728.696	755.467
	sp	HUMAN	Q6QNY0									BLOC1S3	Biogenesis of lysosome-related organelles complex 1 subunit 3	3	6	4	0		4	1		356.797	346.38	319.989	333.171	375.452	426.282	330.821	371.123	433.626	408.885	938.986	1114.6	892.801	952.037	555.39	893.244	984.243	765.413	767.79	830.459	674.366	743.373	731.4	685.43	532.648	599.76	469.051	662.988
	sp	HUMAN	Q9NUP1									BLOC1S4	Biogenesis of lysosome-related organelles complex 1 subunit 4	2	2	3	0		3	1		201.668	168.529	206.87	200.41	208.259	201.008	186.311	189.25	183.64	194.765	203.199	203.862	211.907	136.61	139.115	151.743	185.223	160.28	140.679	167.659	317.897	359.8	336.303	356.952	265.809	294.124	283.956	279.383
	sp	HUMAN	Q8TDH9									BLOC1S5	Biogenesis of lysosome-related organelles complex 1 subunit 5	4	3	2	0		3	1		529.615	497.929	453.359	508.595	584.474	581.782	552.343	521.346	529.989	462.225	1387.12	1377.68	1504.47	1259.83	1003.42	1474.7	1285.14	1147.65	907.742	1263.7	315.627	346.917	364.391	332.386	288.718	291.32	280.988	301.928
	sp	HUMAN	Q9UL45	M								BLOC1S6	Biogenesis of lysosome-related organelles complex 1 subunit 6	2	1	1	0		2	1		432.892	496.9	470.206	540.344	498.64	444.656	444.414	366.767	412.023	352.706	356	389.544	318.181	277.277	185.157	246.15	316.758	270.892	190.465	278.402	369.907	567.903	436.978	535.501	315.264	372.557	272.691	371.412
	tr	P3HR1/Akata	A0A075FG62/G3CKQ6									BLRF2	BLRF2 (Putative BLRF2 protein) (Tegument protein BLRF2)	26	29	60	0		49	1		688.859	753.334	698.718	684.348	1506.65	1182.35	1178.02	17656.8	16645.1	7457.8	565.045	624.31	1459.31	2978.38	3062.47	1057.87	16759.8	24332.3	34218.3	7085.33	1415.72	1426.82	1920.26	1871.87	3580.31	5114.16	2356.51	21992.4
	sp	HUMAN	P53004									BLVRA	Biliverdin reductase A	1	0	0	0		0	1		134.094	130.233	133.829	114.26	128.352	164.736	112.351	151.561	108.553	104.959	0	0	0	0	0	0	0	0	0	0	0	0	0	0	0	0	0	0
	sp	HUMAN	P30043	M	PM							BLVRB	Flavin reductase (NADPH)	9	25	11	0		7	1		1808.18	1482.2	1306.46	1740.05	1693.22	1622.78	1968.62	1882.34	2072.29	2130.91	7030.46	6612.43	6143.39	5216.04	4477.41	7216.63	6625.84	5900.02	5050.76	8303.28	1852.71	1147.12	1389.56	1352.26	1394.88	1949.01	1298.36	2200.06
	sp	HUMAN	Q96LC9	M	PM							BMF	Bcl-2-modifying factor	3	2	0	0		1	1		573.75	717.329	494.584	513.367	515.557	510.184	591.324	259.615	305.524	402.405	489.621	520.484	300.276	298.998	378.146	292.45	268.197	307.57	251.251	237.123	0	0	0	0	0	0	0	0
	tr	P3HR1	A0A0C7TMP0									BMLF1	BSLF2/BMLF1	17	39	30	0		19	1		640.192	721.557	628.012	580.542	2337.94	2786.14	2170.73	17494.2	12329.4	12243.4	1585.83	1432.51	6781.4	6940.37	6676.72	4452.16	22663.9	23483.9	23493.2	21470.8	813.64	814.018	1116.53	1104.49	5675.48	11469.4	3304.24	21155.3
	sp	HUMAN	Q9NSY1									BMP2K	BMP-2-inducible protein kinase	10	14	7	0		7	1		1843.64	1918.09	1966.62	2047.61	1995.56	1740.29	1633.99	2215.1	1971.8	1778.81	1905.45	1995.14	1828.91	1602.09	1791.12	2013.58	2253.45	2042.85	2267.17	2626.11	1226.45	2173.06	2168.47	2215.24	1467.04	1564.68	1333.03	2030.87
	sp	HUMAN	P36894	M	PM							BMPR1A	Bone morphogenetic protein receptor type-1A	0	0	1	1		1	1		0	0	0	0	0	0	0	0	0	0	0	0	0	0	0	0	0	0	0	0	127.824	120.031	136.825	110.221	163.534	139.304	180.556	108.326
	sp	HUMAN	Q13873	M	PM		CS	XC				BMPR2	Bone morphogenetic protein receptor type-2	0	0	0	1		0	1		0	0	0	0	0	0	0	0	0	0	0	0	0	0	0	0	0	0	0	0	0	0	0	0	0	0	0	0
	tr	P3HR1	K9UR48									BMRF1	BMRF1 (DNA polymerase processivity factor BMRF1) (Early antigen D) (Early antigen protein D)	90	150	115	8		43	1		2636.5	2908.48	3025.7	2736.74	10248.2	8934.11	7947.13	94108.3	69306.2	57306.1	4587.81	4263.46	18711.6	29690.3	29057.9	13175.7	94183.7	100698	152865	73753.6	1919.73	1634.07	3230.7	3203.47	15534.8	37965.5	13205	86996.7
	tr	P3HR1	V5KU08									BMRF2	BMRF2 (BMRF2 protein) (Multiple transmembrane protein)	1	4	5	6		2	1		14.7899	119.976	65.3798	11.8774	298.543	279.068	147.642	4717.48	3171.34	1367.51	70.2391	67.4225	188.533	334.535	268.362	123.235	1069.23	1393.73	1836.17	447.763	90.7655	61.6072	193.123	165.072	570.72	1097.62	395.452	3885.39
	sp	HUMAN	Q14692						Nuc			BMS1	Ribosome biogenesis protein BMS1 homolog	15	36	26	0		19	1		4098.24	3970	3897	3903.84	3737.28	3704.56	4097.69	2175.98	3520.29	2935.34	12081	12322.7	9942.33	12451.5	19147.7	8635.25	7146.4	8378.92	9921.05	7702.07	4705.18	4171.3	4064.4	4047.69	6140.69	5210.11	6010.55	1873.33
	sp	HUMAN	Q12981	M								BNIP1	Vesicle transport protein SEC20	9	12	2	0		8	1		1417.56	1637.47	1300.78	1495.9	1453.29	1507.85	1422.81	1250.4	1878.64	1341.08	2936.38	2715.91	2677.77	2156.28	3363.83	2979.71	2750.52	2879.59	3356.25	3730.79	380.953	319.539	386.13	334.907	441.881	434.261	419.6	418.09
	sp	HUMAN	Q12982-2	M								BNIP2	Isoform 2 of BCL2/adenovirus E1B 19 kDa protein-interacting protein 2	6	4	2	0		2	1		1648.31	1631.87	1621.23	1476.23	1507.95	1366.76	1186.95	1407.01	1455.33	1138.95	952.005	933.711	975.978	691.839	529.814	515.051	894.986	915.227	645.604	822.832	299.826	332.559	245.534	290.252	238.984	203.527	176.123	254.392
	sp	HUMAN	Q12983	M					Nuc			BNIP3	BCL2/adenovirus E1B 19 kDa protein-interacting protein 3	1	0	3	0		0	1		114.349	115.806	179.202	277.698	357.149	417.574	147.974	69.3483	76.3589	106.761	0	0	0	0	0	0	0	0	0	0	212.47	338.593	702.35	287.044	224.299	257.814	315.504	190.645
	sp	HUMAN	O60238	M								BNIP3L	BCL2/adenovirus E1B 19 kDa protein-interacting protein 3-like	2	1	3	0		1	1		163.571	259.325	266.051	319.371	386.874	230.46	280.64	403.185	376.789	487.201	29.3717	37.1549	25.433	48.1118	116.401	129.952	42.7833	54.7886	96.0375	117.098	233.484	373.698	941.147	408.674	352.038	454.162	423.267	357.807
	tr	P3HR1/Akata	K9US98/G3CKS9									BNLF2b	BNLF2b	3	6	6	0		2	1		36.3278	62.2854	34.0243	43.3625	523.886	328.11	475.218	3531.06	2426.51	3148.89	188.476	158.502	1151.18	905.283	637.789	375.236	5083.18	5488.93	2231.21	1125.62	20.9548	7.97833	58.4518	44.2947	500.042	800.818	193.607	2758.22
	tr	P3HR1/Akata	A0A0C7T190/K9US64									BNRF1	FGAM-synthase	51	75	114	1		45	1		1765.22	2002.89	1882.84	1801.23	3743.76	2747.01	2781.33	49470.5	35929.9	18148.8	1583.16	1743.61	3515.21	11261.9	6302.47	1810.11	42789.5	64178	87738.5	7738.23	3380.71	3171.35	4086.41	4292.44	6266.46	8734.99	5519.79	37980.7
	sp	HUMAN	Q96IK1									BOD1	Biorientation of chromosomes in cell division protein 1	4	2	1	0		1	1		610.836	596.204	572.902	594.249	610.363	587.565	630.564	446.057	518.43	530.717	548.882	562.287	467.736	616.923	365.29	422.447	421.39	376.346	292.309	291.193	46.1189	54.1544	48.4775	55.5038	46.2091	42.0832	49.4382	30.6294
	sp	HUMAN	Q8NFC6									BOD1L1	Biorientation of chromosomes in cell division protein 1-like 1	54	32	46	0		40	1		15445	17173.2	16986	17355.1	15913.4	13637.1	16439	13607.7	12951.1	14203	8556.22	9108.91	8764.48	7411.9	7772.7	6888.78	7396.32	7409.5	6666.14	4988.18	9858.83	10598.9	10920.9	9974.25	9748.98	8480.87	9874.32	7344.75
	sp	HUMAN	Q9Y3E2					XC				BOLA1	BolA-like protein 1	3	2	1	0		1	1		359.773	322.396	306.905	339.659	378.343	291.135	397.843	293.705	293.294	346.979	351.053	331.585	427.78	293.733	478.03	464.593	375.784	340.244	384.227	555.859	132.205	167.609	221.213	178.973	151.761	144.714	114.298	112.608
	sp	HUMAN	Q9H3K6									BOLA2	BolA-like protein 2	5	7	10	1		11	1		1195.84	933.5	849.374	847.29	1139.88	1386.64	939.416	1011.98	1128.06	1093.03	3780.21	3369.39	4359.15	3552.32	2747.58	3511.43	3549.62	3187.11	2900.03	3509.07	2741.87	1928.24	1868.56	2491.34	2027.78	2456.21	1924.34	2915.8
	sp	HUMAN	Q53S33					XC				BOLA3	BolA-like protein 3	5	4	6	0		4	1		947.838	801.122	798.705	746.82	890.572	1227.56	857.469	983.152	1012.68	910.831	1549.73	1541.9	1827.09	1460.76	2612.5	2102.96	1801.92	1949.15	2418.76	2301.59	708.45	652.879	567.479	519.619	808.146	864.73	759.612	833.503
	tr	P3HR1/Akata	A0A0C7U0R3/K9USV8									BOLF1	BOLF1	11	21	22	0		3	1		312.856	379.217	344.529	335.435	605.518	514.801	448.346	7191.07	6402.05	2802.86	876.709	852.746	1207.8	2031.74	1845.71	1071.73	6303.95	10367.1	12625.2	3639.74	572.422	613.481	696.882	885.727	1147.31	1830.62	939.906	8755.53
	sp	HUMAN	Q14137						Nuc			BOP1	Ribosome biogenesis protein BOP1	23	37	26	0		14	1		6937.92	5595.84	5745.26	5380.85	7473.69	8940.97	7387.84	6364.14	6969.02	6183.68	13201.2	13284.9	12743.2	10736.7	17921.4	10532	10833.1	11346.8	11576.6	13195.2	5618.84	5316.41	4743.16	4976.03	7610.86	6811.82	7832.21	4590.07
	sp	HUMAN	Q6PGQ7									BORA	Protein aurora borealis	2	3	4	0		0	1		229.425	194.017	259.073	177.73	198.608	191.723	144.182	170.199	154.417	162.955	199.108	197.908	240.197	165.619	142.547	221.044	218.818	211.782	153.355	276.565	425.031	626.279	455.804	527.731	404.265	423.796	345.384	430.636
	tr	Akata	K9URB3									BORF1	BORF1 (Capsid triplex subunit 1) (Putative capsid protein VP19C)	4	12	17	0		10	1		43.6992	81.9334	59.0864	69.9633	247.067	127.956	129.264	4309.73	3322.29	1576.53	244.906	224.359	666.654	1483.91	1210.19	354.664	8298.23	11476.3	11978.4	3033.22	273.939	279.06	435.208	464.545	1195.47	1932.79	655.446	11626.7
	tr	P3HR1	K9URV8									BORF2	Ribonucleoside-diphosphate reductase (EC 1.17.4.1)	102	164	162	11		31	1		1960.85	2770.3	2408.33	2266.94	6270.72	5139.25	5161.45	63216.6	53752.7	43166.4	3863.16	3793.98	13719.1	25644.6	22703.3	10795.7	65940.9	68738.7	114060	64232.6	4018.36	3835.67	5135.7	4764.58	12865.1	25825.4	9460.46	62165.1
	sp	HUMAN	P07738									BPGM	Bisphosphoglycerate mutase	2	1	3	0		3	1		298.923	714.356	787.203	984.633	221.463	315.196	214.849	280.77	317.654	278.885	131.053	111.85	103.628	89.6812	99.2509	112.155	128.6	124.928	159.586	304.522	150.702	414.05	510.667	437.909	164.747	171.649	123.375	200.187
	sp	HUMAN	Q86WA6									BPHL	Valacyclovir hydrolase	11	8	10	0		9	1		4238.6	2983.09	2891.1	3263.88	3761.73	3784.68	5006.28	4343.4	4624.82	5246.93	4243.69	4459.26	3921.5	4661.48	5123.38	3655.74	4346.31	3821.48	4520.42	4290.69	1383.23	1066.73	1272.04	1244.47	1883.13	1972.51	1763.78	2250.79
	tr	P3HR1/Akata	A0A0C7T194/K9UR44									BPLF1	BPLF1	33	27	46	0		30	1		830.222	1253.84	1114.89	964.053	2286.67	1417.01	1652.32	34051.3	24109.5	13363.2	914.729	890.587	1746.27	3216.31	3276.21	1219.23	15663.3	21634.1	28916.2	5471.76	965.367	839.393	1334.35	1242.13	2831.95	4718.27	1881.72	24617.5
	sp	HUMAN	P15056	M	PM				Nuc			BRAF	Serine/threonine-protein kinase B-raf	7	6	10	0		7	1		1597.9	1619.68	1657.26	1897.66	1554.7	1647.1	1674.94	1734.73	1844.36	1901.64	3080.23	2892.06	2673.52	2361.91	2250.53	3157.88	2896.47	2818.69	2516.23	4168.31	2089.52	2274.36	2631.67	2446.52	1822.95	2116.99	1892.81	2229.29
	sp	HUMAN	Q7Z569	M								BRAP	BRCA1-associated protein	14	7	8	0		6	1		3747.27	4212.03	4349.88	4395.88	4043.56	3706.93	3467.45	3422.56	3202.09	3394.4	1716.87	1716.22	1893.61	1351.47	1259.35	1159.88	1790.1	1559.48	1347.51	1400.94	1158.59	1325.72	1423.65	1340.06	947.342	1010.76	982.255	980.906
	sp	HUMAN	Q6PJG6	M					Nuc			BRAT1	BRCA1-associated ATM activator 1	3	3	2	0		1	1		492.306	577.263	640.871	497.449	538.268	564.895	317.684	422.543	426.583	314.875	106.185	140.183	154.575	561.286	95.9327	171.096	139.669	122.677	137.533	109.811	130.089	173.338	91.6606	120.682	83.1769	94.9576	108.522	80.6654
	sp	HUMAN	P38398	M	PM				Nuc			BRCA1	Breast cancer type 1 susceptibility protein	30	9	17	0		10	1		5703.12	5432.55	6506.59	5893.26	6103.78	6050.01	5319.12	4971.22	4711.7	4903.43	999.586	1009.13	1740.83	1787.43	3561.7	2748.03	1700.49	1638.91	2390.2	3123.73	3250.96	3949.65	4177.67	3612.45	4664.09	4492.86	4129.18	3379.52
	sp	HUMAN	P51587						Nuc			BRCA2	Breast cancer type 2 susceptibility protein	22	3	9	0		3	1		3643.35	3684.7	4727.1	4405.65	4351.62	3111.17	3159.9	2277.43	1956.05	2173.94	355.485	340.99	580.131	417.129	799.154	469.163	439.219	445.724	582.576	517.846	1460.9	1728.91	1621.46	1429.6	1744.58	1625.56	1805.6	870.025
	sp	HUMAN	P46736						Nuc			BRCC3	Lys-63-specific deubiquitinase BRCC36	7	6	5	0		11	1		1055.63	1211.13	1145.68	1129.61	1154.2	1166.55	1156.07	1215.99	1192.11	1212.44	2744.11	3169.86	2558.27	2642.65	2127.7	3185.23	2723.27	2281.09	2247.89	2092.49	453.763	593.862	609.938	621.01	446.209	464.858	452.731	452.916
	sp	HUMAN	O95696-2						Nuc			BRD1	Isoform 2 of Bromodomain-containing protein 1	9	7	11	0		6	1		2246.72	2954.48	2661.95	2866.55	2537.64	2230.97	2673.63	1832.55	2190.89	1874.23	753.407	770.644	819.774	813.993	1601.48	922.76	798.926	878.737	1025.42	910.935	1578.59	1844.4	1768.99	1768.84	2568.36	2518.6	2594.75	1571.96
	sp	HUMAN	P25440-2						Nuc			BRD2	Isoform 2 of Bromodomain-containing protein 2	8	20	10	0		6	1		2132.86	1839.08	2174.94	1904.72	2176.21	2057.72	1884.96	2412.35	2389.19	2147.75	5249.78	5463.97	6278.92	6708.95	5505.9	4996.36	6471.79	6214.27	6433.91	5638.06	1418.56	1373.44	1274.46	1249.07	1684.62	1457.19	1584.83	1428.64
	sp	HUMAN	Q15059						Nuc			BRD3	Bromodomain-containing protein 3	8	4	10	0		6	1		2174.2	2010.98	2162.55	1982.19	2226.22	2462.39	2877.56	2110.91	2058.35	2765.71	1237.09	1189.36	1065.79	1160.77	1186.81	2173.9	1116.16	1097.61	1004.6	1182.09	1159.08	2387.58	2601.67	2306.81	1517.96	1464.53	1428.37	1064.25
	sp	HUMAN	O60885						Nuc			BRD4	Bromodomain-containing protein 4	37	47	45	3		25	1		11940.8	11344.1	11741.1	11456.7	11006.4	11696.2	12677.3	11503.4	12213.2	12880.5	15678.8	16047.6	16879.8	17960.4	17435.5	19873.2	16297.5	16060.2	16277.1	18672.2	8433.57	9128.37	9195.02	9012.83	10909.6	9472.22	9158.97	8352.27
	sp	HUMAN	Q9H0E9-2						Nuc			BRD8	Isoform 2 of Bromodomain-containing protein 8	12	14	13	0		9	1		2599.38	2763.6	2480.22	2530.75	2560.33	2528.78	2529.62	2602.03	2343.51	2402.14	2979.58	2880.78	2938.67	2706.49	3844.97	3012.58	2974.76	3059.81	3462.53	3167.71	2069.31	2202.1	2226.96	2042.56	2425.37	2159.14	2377.43	2027.72
	sp	HUMAN	Q9H8M2									BRD9	Bromodomain-containing protein 9	8	11	7	3		3	1		3649.07	3916.9	4022.67	3326.66	3508.57	4031.67	4162.5	3913.82	6133.53	2950.17	3012.85	2955.72	2912.7	3227.78	3472.65	3178.93	3923.78	3536.45	5488.81	10388.4	1509.82	1668.64	1649.48	1604.45	2207.67	2128.67	1836.27	2088.54
	sp	HUMAN	Q9NXR7						Nuc			BRE	BRCA1-A complex subunit BRE	7	11	5	0		4	1		1127.19	1225.74	1099.73	1179.95	1154.33	1071.36	1016.11	1045.43	1120.95	1116.51	4124.67	4062.64	3113.32	2870.82	3219.51	3681.06	3298.38	3406.68	2962.62	2956.98	573.39	870.699	807.162	796.377	583.335	566.171	521.315	569.616
	sp	HUMAN	Q92994									BRF1	Transcription factor IIIB 90 kDa subunit	10	11	6	0		1	1		3011.36	2613.68	2784.24	2607.2	3146.34	2910.07	3347.45	2272.42	2210.71	2647.26	3773.47	3974.28	3756.18	2986.08	3328.4	2961.13	3384.79	3240.23	2991.23	3251.36	1755.23	1908.4	1770.19	1791.69	1450.78	1577.4	1348.92	1340.23
	sp	HUMAN	Q9HAW0									BRF2	Transcription factor IIIB 50 kDa subunit	3	0	3	0		1	1		333.638	293.211	265.999	250.508	289.572	359.992	292.702	233.87	245.726	265.962	0	0	0	0	0	0	0	0	0	0	170.038	175.205	154.621	175.904	154.306	159.469	128.422	110.785
	sp	HUMAN	Q8WY22	M								BRI3BP	BRI3-binding protein	5	3	4	0		0	1		1045.96	1038.53	1246.67	963.328	992.342	1128.11	989.284	1183.47	1213.97	998.833	288.444	301.039	346.393	680.138	595.204	562.137	458.325	464.848	655.77	732.032	573.288	481.311	581.075	487.589	753.379	682.979	671.07	722.489
	sp	HUMAN	Q9BX63	M					Nuc			BRIP1	Fanconi anemia group J protein	8	1	7	0		5	1		1986.23	1822.31	2016.76	1925.96	1898.96	1764.76	1427.39	1820.41	1686.17	1340.32	38.7683	42.8834	81.1823	134.62	84.086	119.798	80.8885	81.2449	102.517	133.99	2089.94	2529.09	2323.84	2308.68	2017.78	2006.17	1539.9	1896.07
	sp	HUMAN	Q8TDN6						Nuc			BRIX1	Ribosome biogenesis protein BRX1 homolog	13	32	13	0		12	1		6070.69	4980.61	5076.91	4310.56	4689.44	6439.41	5104.1	2225.02	2580.06	3449.72	16387.1	16076.2	13058.5	13740.8	23058.4	10749.9	9360.81	10741.3	10362.4	10072.2	2376.59	2228.71	2013.07	2055.12	2961.61	2402.64	3192.82	979.216
	sp	HUMAN	Q8WUW1-2									BRK1	Isoform 2 of Protein BRICK1	4	7	2	0		1	1		1313.18	1135.91	1267.49	1291.25	1356.22	1185.62	1230.57	1129.57	1152.26	1259.07	3229.48	2845.26	3336.68	2488.52	2659.31	2549.63	2827.51	2730.75	2324.99	2641.88	226.881	244.401	230.383	232.772	207.891	194.735	187.521	231.692
	tr	P3HR1/Akata	A0A0C7TI76/K9UT49									BRLF1	BRLF1	25	35	25	0		4	1		620.393	640.466	572.5	531.844	4624.19	6606.75	2486.89	24863.6	21712.2	14158	6968.55	7050.08	6667.94	8820.86	11589.1	4222.63	17322.5	18887.3	24088.3	14864	932.784	688.213	982.317	962.105	3435.79	6453.79	4927.18	12380.4
	sp	HUMAN	Q9HCU9						Nuc			BRMS1	Breast cancer metastasis-suppressor 1	3	0	4	0		2	1		208.307	202.89	205.571	199.906	215.684	198.081	230.648	159.892	189.824	201.248	0	0	0	0	0	0	0	0	0	0	348.151	371.745	366.245	366.637	494.069	487.001	496.71	332.951
	sp	HUMAN	Q5PSV4									BRMS1L	Breast cancer metastasis-suppressor 1-like protein	1	5	5	0		1	1		88.0591	97.2665	92.3907	93.8796	100.58	88.1285	106.022	171.814	132.238	90.5998	530.839	598.495	478.7	610.038	645.94	511.337	608.317	588.509	688.036	664.286	936.262	1001.99	958.83	1045.29	1402.1	1463.59	1166.68	1303.13
	sp	HUMAN	Q5VW32	M								BROX	BRO1 domain-containing protein BROX	8	11	13	0		6	1		2538.57	3460.09	2870.35	3093.16	2423.17	2499.45	1926.03	2341.97	2178.7	2059.43	5387.1	5401.13	5160.84	5064.62	3854	5202.45	4266.66	4109.54	3840.85	2943.14	3469.67	4187.17	3991.03	4230.43	2488.61	2754.69	2532.34	2929.27
	sp	HUMAN	P55201						Nuc			BRPF1	Peregrin	14	21	12	0		14	1		4091.63	3915.44	4057.6	3962.68	3930.36	3943.84	4241.7	3715.17	4036.17	3943.07	3715.99	3836.32	3906.09	4262.48	6648.1	3885.77	4140.72	4168.75	5242.61	4539.59	1527.99	1402.06	1465.21	1368.8	2194.83	2046.11	2110.29	1674.93
	sp	HUMAN	Q9ULD4					XC				BRPF3	Bromodomain and PHD finger-containing protein 3	0	1	8	0		3	1		0	0	0	0	0	0	0	0	0	0	85.4221	81.3671	90.7609	156.867	194.344	123.729	96.5235	119.687	134.048	129.711	786.594	798.285	800.31	771.074	1033.89	967.626	1021.45	702.911
	tr	P3HR1	G3CKR2									BRRF1	BRRF1 (Putative BRRF1 protein) (Transcriptional activator BRRF1)	6	15	11	0		4	1		105.618	239.484	239.921	168.418	1185.29	595.203	595.861	11963.4	7159.28	4795.45	809.584	757.884	3304.87	5942.46	3709.19	2264.18	17761.6	14660.3	19959.3	16757.4	143.124	112.645	199.927	201.489	1514.85	2351.38	699.595	6154.11
	tr	P3HR1/Akata	A0A0C7SXM1/K9UR59									BRRF2	BRRF2 (Putative BRRF2 protein)	5	13	10	0		11	1		292.467	318.967	329.951	254.943	544.363	455.99	372.397	6676.29	4449.6	2248.69	624.408	610.136	1022.26	2437.69	1661.79	769.502	7101.19	10996.6	10214.4	3277.74	571.061	649.323	704.858	714.568	749.717	1020.3	675.819	3237.58
	sp	HUMAN	Q9NSI6						Nuc			BRWD1	Bromodomain and WD repeat-containing protein 1	14	6	13	0		14	1		2351.19	2630.7	2828.5	2941.83	2107.08	2154.08	1903.91	1903.59	1955.75	1577.12	1262.69	1290.68	1352.37	1653.39	2342.23	1564.91	1583.89	1660.65	2118.04	1915.58	2198.3	2447.13	2409.06	2152.29	2836.85	2448.35	2567.47	2108.73
	sp	HUMAN	Q6RI45						Nuc			BRWD3	Bromodomain and WD repeat-containing protein 3	5	1	1	0		3	1		879.715	943.696	1022.21	1019.66	839.263	852.385	898.37	954.862	919.889	912.327	37.3574	44.5283	36.0471	29.8875	48.5154	30.8833	37.6103	35.8774	48.4353	41.6624	223.306	203.672	246.343	204.773	273.562	249.484	239.215	238.347
	sp	HUMAN	Q9NW68									BSDC1	BSD domain-containing protein 1	6	4	3	0		1	1		781.126	698.22	641.971	697.334	695.439	730.007	870.678	816.562	782.093	899.733	1341.66	1381.3	1098.97	971.866	951.476	2612.27	1274.46	1189.39	990.273	1286.78	594.533	680.887	696.418	736.553	680.732	757.005	589.779	808.044
	sp	HUMAN	P35613	M	PM							BSG	Basigin	3	13	6	32		6	1		949.478	605.211	766.279	594.093	974.516	1016.63	1003.32	1080.24	784.536	937.385	4242.96	4509.6	5168.64	7108.49	4453.01	4352.4	5437.14	5467.69	5422.31	5821.29	1793.87	987.894	1164.31	1038.62	1918.1	1929.47	2285.01	2352.04
	tr	P3HR1	A0A0C7T867									BSLF1	Helicase-primase primase subunit BSLF1	13	21	20	0		8	1		176.957	350.378	239.683	232.27	1168.22	938.115	774.79	12701.9	10638.4	6402.73	484.655	504.955	1562.38	2285.32	2244.43	1139.93	9606.33	9309.48	10052.5	6706.88	476.867	424.271	656.371	584.735	2442.1	4653.08	1210.12	10613.2
	tr	P3HR1	I1YP15									BSRF1	BSRF1 (BSRF1 protein) (ORF55) (Tegument protein) (Tegument protein BSRF1)	2	2	5	0		2	1		5.99075	22.9463	16.7625	5.60912	129.89	61.5941	52.8849	2029.27	891.067	553.919	30.7441	27.6018	87.7806	182.937	87.3129	47.1335	799.033	689.953	681.06	248.57	144.553	130.539	224.74	195.15	607.294	946.062	369.144	4399.58
	sp	HUMAN	Q10589	M	PM		CS					BST2	Bone marrow stromal antigen 2	0	1	1	2		1	1		0	0	0	0	0	0	0	0	0	0	301.941	313.691	293.098	304.887	140.383	163.112	195.016	202.068	150.875	303.905	189.477	289.537	153.111	277.03	236.032	251.418	288.405	107.869
	sp	HUMAN	O14981	M								BTAF1	TATA-binding protein-associated factor 172	31	34	19	0		17	1		8278.76	8499.28	8520.04	8098.7	8634.37	7956.51	8886.46	9245.48	9275.55	9052.45	7566.35	7428.94	8271.1	9001.34	7752.99	8871.37	9025.92	8442.29	9989.83	12060.4	3957.33	4444.86	4191.61	4206.53	3376.06	4005.56	3598.18	3988.61
	sp	HUMAN	Q9H0C5									BTBD1	BTB/POZ domain-containing protein 1	1	3	1	0		1	1		179.454	128.239	165.582	140.491	152.769	152.3	153.265	119.861	65.8829	132.612	614.848	638.466	677.595	459.573	409.842	366.426	558.717	450.88	276.005	372.994	194.646	209.166	153.268	214.862	144.196	132.152	143.342	95.3493
	sp	HUMAN	Q9BSF8						Nuc			BTBD10	BTB/POZ domain-containing protein 10	1	0	1	0		0	1		328.456	310.112	247.362	276.542	349.607	227.076	293.595	201.129	193.927	208.304	0	0	0	0	0	0	0	0	0	0	515.543	392.056	238.894	358.171	383.02	267.178	341.477	214.739
	sp	HUMAN	Q9BX70									BTBD2	BTB/POZ domain-containing protein 2	3	5	1	0		2	1		360.278	320.455	339.951	340.955	391.517	299.278	395.075	228.453	184.996	290.69	1265.32	1940.85	790.098	1067.48	993.413	1552.69	1193.3	1016.13	668.532	690.765	57.6689	99.1935	64.8048	72.4662	78.2746	139.949	64.263	99.8627
[truncated: 7,345 more rows]
[truncated: 32 more columns]

## Sheet: Plotter
Gene symbol	C4A
[truncated: 34 more rows]
[truncated: 49 more columns]
