# Supplementary material for: A Temporal Proteomic Map of Epstein-Barr Virus Lytic Replication in B Cells
Source: Cell Rep. 2017 May 16;19(7):1479–93. doi: 10.1016/j.celrep.2017.04.062 (PMC5446956; doi:10.1016/j.celrep.2017.04.062)
Supplement: Table S2. Enriched Clusters from DAVID Analysis of Down- or Upregulated Proteins and Their Protein Components, Related to Figures 2 and S2 [file mmc3.xlsx]

## Sheet: Table S2A
P3HR1 whole cell lysates: enriched clusters and their components amongst downregulated proteins
Domain:Brix, 38.9 fold enrichment, p=0.13
Q9NQ55	PPAN	Isoform 3 of Suppressor of SWI4 1 homolog
Q8TDN6	BRIX1	Ribosome biogenesis protein BRX1 homolog
Q9H9Y2	RPF1	Ribosome production factor 1
Antigen binding, 22.3 fold enrichment, p=0.28
P01591	IGJ	Immunoglobulin J chain
P01871	IGHM	Ig mu chain C region
P30504	HLA-C	HLA class I histocompatibility antigen, Cw-4 alpha chain
Cyclins and Cell Cycle Regulation, 18.4 fold enrichment, p=0.13
P11802	CDK4	Cyclin-dependent kinase 4
P30281	CCND3	G1/S-specific cyclin-D3
P46527	CDKN1B	Cyclin-dependent kinase inhibitor 1B
zinc finger region:C2H2-type 5, 7.2 fold enrichment, p=0.04
Q6ZN55	ZNF574	Isoform 2 of Zinc finger protein 574
Q13029	PRDM2	PR domain zinc finger protein 2
Q6IQ21	ZNF770	Zinc finger protein 770
Q9H5H4	ZNF768	Zinc finger protein 768
Q9NPA5	ZFP64	Zinc finger protein 64 homolog, isoforms 1 and 2
Q96MX3	ZNF48	Zinc finger protein 48
Q96KM6	ZNF512B	Zinc finger protein 512B
P41182	BCL6	B-cell lymphoma 6 protein
DNA-binding, 2.3 fold enrichment, p= 0.01
Q02818	NUCB1	Nucleobindin-1
Q9GZN2	TGIF2	Homeobox protein TGIF2
Q02556	IRF8	Interferon regulatory factor 8
Q6IQ21	ZNF770	Zinc finger protein 770
Q9H5H4	ZNF768	Zinc finger protein 768
Q9NPA5	ZFP64	Zinc finger protein 64 homolog, isoforms 1 and 2
Q9HB58	SP110	Isoform 6 of Sp110 nuclear body protein
P14921	ETS1	Isoform 3 of Protein C-ets-1
P41182	BCL6	B-cell lymphoma 6 protein
Q01664	TFAP4	Transcription factor AP-4
Q92522	H1FX	Histone H1x
O14862	AIM2	Interferon-inducible protein AIM2
O75683	SURF6	Surfeit locus protein 6
Q06481	APLP2	Amyloid-like protein 2
Q6ZN55	ZNF574	Isoform 2 of Zinc finger protein 574
Q13029	PRDM2	PR domain zinc finger protein 2
Q07352	ZFP36L1	Zinc finger protein 36, C3H1 type-like 1
Q96MX3	ZNF48	Zinc finger protein 48
Q96KM6	ZNF512B	Zinc finger protein 512B
P01106	MYC	Isoform 2 of Myc proto-oncogene protein
Q14103	HNRNPD	Isoform 3 of Heterogeneous nuclear ribonucleoprotein D0
Q15397	KIAA0020	Pumilio domain-containing protein KIAA0020

## Sheet: Table S2B
P3HR1 whole cell lysates: enriched clusters and their components amongst upregulated proteins
Blood coagulation, 245.9 fold enrichment, p=2.6e-8
P01042	KNG1	Kininogen-1
P01008	SERPINC1	Antithrombin-III
P00488	F13A1	Coagulation factor XIII A chain
P12259	F5	Coagulation factor V
P00747	PLG	Plasminogen
Complement and coagulation cascades, 111.3 fold enrichment, p=7.3e-9
P01042	KNG1	Kininogen-1
P01008	SERPINC1	Antithrombin-III
P00488	F13A1	Coagulation factor XIII A chain
P12259	F5	Coagulation factor V
P00747	PLG	Plasminogen
P0C0L4	C4A	Complement C4-A
Heparin binding, 87.5 fold enrichment, p=2.2e-7
P02649	APOE	Apolipoprotein E
P02788	LTF	Lactotransferrin
P01042	KNG1	Kininogen-1
P02749	APOH	Beta-2-glycoprotein 1
P01008	SERPINC1	Antithrombin-III
P04004	VTN	Vitronectin
Blood microparticle, 86.2 fold enrichment, p=8.6e-17
P02649	APOE	Apolipoprotein E
P01042	KNG1	Kininogen-1
Q14624	ITIH4	Inter-alpha-trypsin inhibitor heavy chain H4
P06396	GSN	Isoform 2 of Gelsolin
P02774	GC	Isoform 3 of Vitamin D-binding protein
P01008	SERPINC1	Antithrombin-III
P04004	VTN	Vitronectin
P00488	F13A1	Coagulation factor XIII A chain
P68871	HBB	Hemoglobin subunit beta
P00747	PLG	Plasminogen
P0C0L4	C4A	Complement C4-A
Serine-type endopeptidase activity, 69.2 fold enrichment, p=1.6e-5
P02788	LTF	Lactotransferrin
Q14520	HABP2	Hyaluronan-binding protein 2
P12259	F5	Coagulation factor V
P00747	PLG	Plasminogen
P0C0L4	C4A	Complement C4-A
Extracellular region, 37.8 fold enrichment, p=6.3e-19
P02788	LTF	Lactotransferrin
P01042	KNG1	Kininogen-1
Q14624	ITIH4	Inter-alpha-trypsin inhibitor heavy chain H4
P02749	APOH	Beta-2-glycoprotein 1
P02774	GC	Isoform 3 of Vitamin D-binding protein
P00488	F13A1	Coagulation factor XIII A chain
P12259	F5	Coagulation factor V
P68871	HBB	Hemoglobin subunit beta
P02649	APOE	Apolipoprotein E
P06396	GSN	Isoform 2 of Gelsolin
Q14520	HABP2	Hyaluronan-binding protein 2
P01008	SERPINC1	Antithrombin-III
P04004	VTN	Vitronectin
P0C0L4	C4A	Complement C4-A
P00747	PLG	Plasminogen

## Sheet: Table S2C
Akata whole cell lysates: enriched clusters and their components amongst downregulated proteins
Phosphorylated immunoreceptor signaling ITAM, 52.3 fold enrichment, p=0.04
P40259	CD79B	Isoform 3 of B-cell antigen receptor complex-associated protein beta chain
P11912	CD79A	B-cell antigen receptor complex-associated protein alpha chain
P09693	CD3G	T-cell surface glycoprotein CD3 gamma chain
Brix domain, 31.4 fold enrichment, p=0.09
Q9NQ55	PPAN	Isoform 3 of Suppressor of SWI4 1 homolog
Q8TDN6	BRIX1	Ribosome biogenesis protein BRX1 homolog
Q9H9Y2	RPF1	Ribosome production factor 1
Antigen binding, 14.7 fold enrichment, p=0.085
P01860	IGHG3	Ig gamma-3 chain C region
P01834	IGKC	Ig kappa chain C region
P25311	AZGP1	Zinc-alpha-2-glycoprotein
Q9NS56	TOPORS	E3 ubiquitin-protein ligase Topors
Preribosome, large subunit precursor, 13.4 fold enrichment, p=0.00065
O95478	NSA2	Ribosome biogenesis protein NSA2 homolog
Q99848	EBNA1BP2	Probable rRNA-processing protein EBP2
Q9NQ55	PPAN	Isoform 3 of Suppressor of SWI4 1 homolog
Q9H6F5	CCDC86	Coiled-coil domain-containing protein 86
Q9H9Y2	RPF1	Ribosome production factor 1
Q9Y3B9	RRP15	RRP15-like protein
Q15050	RRS1	Ribosome biogenesis regulatory protein homolog
Short sequence motif:DEAD box, 10.9 fold enrichment, p=0.01
Q9NY93	DDX56	Probable ATP-dependent RNA helicase DDX56
Q8TDD1	DDX54	Isoform 2 of ATP-dependent RNA helicase DDX54
Q9H8H2	DDX31	Probable ATP-dependent RNA helicase DDX31
Q9NVP1	DDX18	ATP-dependent RNA helicase DDX18
Q9GZR7	DDX24	ATP-dependent RNA helicase DDX24
Q96GQ7	DDX27	Probable ATP-dependent RNA helicase DDX27
Ribosome biogenesis in eukaryotes, 8.9 fold enrichment, p=0.0004
Q9Y2P8	RCL1	RNA 3'-terminal phosphate cyclase-like protein
Q9BVP2	GNL3	Guanine nucleotide-binding protein-like 3
Q9Y324	FCF1	rRNA-processing protein FCF1 homolog
Q9NW13	RBM28	RNA-binding protein 28
Q9BVJ6	UTP14A	U3 small nucleolar RNA-associated protein 14 homolog A
Q14692	BMS1	Ribosome biogenesis protein BMS1 homolog
Q13823	GNL2	Nucleolar GTP-binding protein 2
Q9BZE4	GTPBP4	Nucleolar GTP-binding protein 1
Q5TAP6	UTP14C	U3 small nucleolar RNA-associated protein 14 homolog C
Zinc finger region:RING-type, 5.8 fold enrichment, p=0.0035
Q9NVW2	RLIM	E3 ubiquitin-protein ligase RLIM
Q9NS56	TOPORS	E3 ubiquitin-protein ligase Topors
O00463	TRAF5	TNF receptor-associated factor 5
O60858	TRIM13	Isoform 3 of E3 ubiquitin-protein ligase TRIM13
Q6Q0C0	TRAF7	E3 ubiquitin-protein ligase TRAF7
Q9BZR9	TRIM8	Probable E3 ubiquitin-protein ligase TRIM8
Q86Y01	DTX1	E3 ubiquitin-protein ligase DTX1
Q8WVD3	RNF138	E3 ubiquitin-protein ligase RNF138
Q14527	HLTF	Helicase-like transcription factor
Q13490	BIRC2	Baculoviral IAP repeat-containing protein 2
Q5U5Q3	MEX3C	RNA-binding E3 ubiquitin-protein ligase MEX3C
Nucleic acid binding, 3.1 fold enrichment, p=0.00022
Q5JVG8	ZNF506	Zinc finger protein 506
Q96GQ7	DDX27	Probable ATP-dependent RNA helicase DDX27
Q9NUA8	ZBTB40	Zinc finger and BTB domain-containing protein 40
Q9NW13	RBM28	RNA-binding protein 28
Q9GZR7	DDX24	ATP-dependent RNA helicase DDX24
Q9NVP1	DDX18	ATP-dependent RNA helicase DDX18
Q5VV67	PPRC1	Peroxisome proliferator-activated receptor gamma coactivator-related protein 1
P17010	ZFX	Zinc finger X-chromosomal protein
Q9NSD4	ZNF275	Zinc finger protein 275
Q6ZN55	ZNF574	Isoform 2 of Zinc finger protein 574
P42696	RBM34	RNA-binding protein 34
Q9BZB8	CPEB1	Cytoplasmic polyadenylation element-binding protein 1
Q8N587	ZNF561	Zinc finger protein 561
Q9NY93	DDX56	Probable ATP-dependent RNA helicase DDX56
Q9BY77	POLDIP3	Polymerase delta-interacting protein 3
Q8TA94	ZNF563	Zinc finger protein 563
Q96GC6	ZNF274	Neurotrophin receptor-interacting factor homolog
Q96BK5	PINX1	PIN2/TERF1-interacting telomerase inhibitor 1
Q9H7X3	ZNF696	Zinc finger protein 696
Q8TDD1	DDX54	Isoform 2 of ATP-dependent RNA helicase DDX54
Q9NPA5	ZFP64	Zinc finger protein 64 homolog, isoforms 1 and 2
Q14527	HLTF	Helicase-like transcription factor
Q9GZR2	REXO4	RNA exonuclease 4
Regulation of transcription, DNA-templated, 2.5 fold enrichment, p=0.0079
Q96EK4	THAP11	THAP domain-containing protein 11
Q5JVG8	ZNF506	Zinc finger protein 506
Q9NUA8	ZBTB40	Zinc finger and BTB domain-containing protein 40
P17010	ZFX	Zinc finger X-chromosomal protein
Q6ZN55	ZNF574	Isoform 2 of Zinc finger protein 574
Q14209	E2F2	Transcription factor E2F2
P24928	POLR2A	DNA-directed RNA polymerase II subunit RPB1
Q8TA94	ZNF563	Zinc finger protein 563
Q9NVW2	RLIM	E3 ubiquitin-protein ligase RLIM
Q96GC6	ZNF274	Neurotrophin receptor-interacting factor homolog
Q15583	TGIF1	Homeobox protein TGIF1
Q6Q0C0	TRAF7	E3 ubiquitin-protein ligase TRAF7
Q14678	KANK1	KN motif and ankyrin repeat domain-containing protein 1
Q8TDD1	DDX54	Isoform 2 of ATP-dependent RNA helicase DDX54
Q9P031	CCDC59	Thyroid transcription factor 1-associated protein 26
Q15014	MORF4L2	Mortality factor 4-like protein 2
P01106	MYC	Isoform 2 of Myc proto-oncogene protein
Q86WP2	GPBP1	Isoform 2 of Vasculin
Q9NSD4	ZNF275	Zinc finger protein 275
Q8N587	ZNF561	Zinc finger protein 561
Q13490	BIRC2	Baculoviral IAP repeat-containing protein 2
Q9BWT1	CDCA7	Isoform 2 of Cell division cycle-associated protein 7
Q9H7X3	ZNF696	Zinc finger protein 696
Q9NPA5	ZFP64	Zinc finger protein 64 homolog, isoforms 1 and 2
Q14527	HLTF	Helicase-like transcription factor
Q9GZR2	REXO4	RNA exonuclease 4
Zinc-finger, 2.1 fold enrichment, p=0.0072
Q9NS56	TOPORS	E3 ubiquitin-protein ligase Topors
Q5JVG8	ZNF506	Zinc finger protein 506
Q96EK4	THAP11	THAP domain-containing protein 11
Q9NUA8	ZBTB40	Zinc finger and BTB domain-containing protein 40
P17010	ZFX	Zinc finger X-chromosomal protein
Q56NI9	ESCO2	N-acetyltransferase ESCO2
Q5TA31	RNF187	E3 ubiquitin-protein ligase RNF187
Q6ZN55	ZNF574	Isoform 2 of Zinc finger protein 574
Q5U5Q3	MEX3C	RNA-binding E3 ubiquitin-protein ligase MEX3C
Q9NVW2	RLIM	E3 ubiquitin-protein ligase RLIM
Q8TA94	ZNF563	Zinc finger protein 563
Q96GC6	ZNF274	Neurotrophin receptor-interacting factor homolog
Q6Q0C0	TRAF7	E3 ubiquitin-protein ligase TRAF7
Q86Y01	DTX1	E3 ubiquitin-protein ligase DTX1
Q7L590	MCM10	Protein MCM10 homolog
Q9H8U3	ZFAND3	AN1-type zinc finger protein 3
Q9NSD4	ZNF275	Zinc finger protein 275
Q9Y4E5	ZNF451	Isoform 3 of Zinc finger protein 451
Q13490	BIRC2	Baculoviral IAP repeat-containing protein 2
Q8N587	ZNF561	Zinc finger protein 561
O00463	TRAF5	TNF receptor-associated factor 5
Q9H7X3	ZNF696	Zinc finger protein 696
O60858	TRIM13	Isoform 3 of E3 ubiquitin-protein ligase TRIM13
O76080	ZFAND5	AN1-type zinc finger protein 5
Q9NPA5	ZFP64	Zinc finger protein 64 homolog, isoforms 1 and 2
Q9BZR9	TRIM8	Probable E3 ubiquitin-protein ligase TRIM8
Q14527	HLTF	Helicase-like transcription factor
Q8WVD3	RNF138	E3 ubiquitin-protein ligase RNF138
P41229	KDM5C	Lysine-specific demethylase 5C

## Sheet: Table S2D
Akata whole cell lysates: enriched clusters and their components amongst upregulated proteins
Glycation, 270.8 fold enrichment, p=0.0028
P02649	APOE	Apolipoprotein E
P69905	HBA1	Hemoglobin subunit alpha
P68871	HBB	Hemoglobin subunit beta
Blood microparticle, 53.3 fold enrichment, p=2.9e-9
P02649	APOE	Apolipoprotein E
P69905	HBA1	Hemoglobin subunit alpha
P01008	SERPINC1	Antithrombin-III
P04004	VTN	Vitronectin
P01024	C3	Complement C3
P68871	HBB	Hemoglobin subunit beta
P0C0L4	C4A	Complement C4-A
P00734	F2	Prothrombin
Complement and coagulation cascades, 35.8 fold enrichment, p=0.0002
P01008	SERPINC1	Antithrombin-III
P01024	C3	Complement C3
P12259	F5	Coagulation factor V
P0C0L4	C4A	Complement C4-A
P00734	F2	Prothrombin

## Sheet: Table S2E
Plasma membrane proteins: enriched clusters and their components amongst downregulated proteins
Immunoglobulin-like domain, 7.3 fold enrichment, p=0.14
P01871	IGHM	Ig mu chain C region
P30504	HLA-C	HLA class I histocompatibility antigen, Cw-4 alpha chain
P40259	CD79B	Isoform 3 of B-cell antigen receptor complex-associated protein beta chain
P11912	CD79A	B-cell antigen receptor complex-associated protein alpha chain
B cell receptor signaling pathway, 18.8 fold enrichment, p=0.25
P01871	IGHM	Ig mu chain C region
P40259	CD79B	Isoform 3 of B-cell antigen receptor complex-associated protein beta chain
P11912	CD79A	B-cell antigen receptor complex-associated protein alpha chain

## Sheet: Table S2F
Plasma membrane proteins: enriched clusters and their components amongst upregulated proteins
Leukocyte migration, 41.3 fold enrichment, p=0.098
P42338	PIK3CB	Phosphatidylinositol 4,5-bisphosphate 3-kinase catalytic subunit beta isoform
P02452	COL1A1	Collagen alpha-1(I) chain
P08123	COL1A2	Collagen alpha-2(I) chain
Hydroxylation, 65.0 fold enrichment, p=0.05
P02452	COL1A1	Collagen alpha-1(I) chain
P08123	COL1A2	Collagen alpha-2(I) chain
P00736	C1R	Complement C1r subcomponent
