# Supplementary material for: A Temporal Proteomic Map of Epstein-Barr Virus Lytic Replication in B Cells
Source: Cell Rep. 2017 May 16;19(7):1479–93. doi: 10.1016/j.celrep.2017.04.062 (PMC5446956; doi:10.1016/j.celrep.2017.04.062)
Supplement: Table S3. Multiple Identified Peptides from Samples WCL1–3 and PM1 Were of Human and Not of Bovine Origin, from Analysis of Known Polymorphisms in Protein Sequences, Related to Figures 2 and S2 [file mmc4.xlsx]

## Sheet: Table S3
Complement peptides identified
Human Uniprot	Bovine Uniprot	Gene Symbol	Peptide Sequence	Present in Bovine complement homologue
P01024	Q2UVX4	C3	GVFVLNK	Yes
P01024	Q2UVX4	C3	GYTQQLAFR	Yes
P01024	Q2UVX4	C3	ILLQGTPVAQMTEDAVDAER	No
P01024	Q2UVX4	C3	ILLQGTPVAQMTEDAVDAERLK	No
P01024	Q2UVX4	C3	IWDVVEK	Yes
P01024	Q2UVX4	C3	KGYTQQLAFR	Yes
P01024	Q2UVX4	C3	LVLSSEK	No
P01024	Q2UVX4	C3	NEQVEIR	Yes
P01024	Q2UVX4	C3	NTLIIYLDK	Yes
P01024	Q2UVX4	C3	TIYTPGSTVLYR	Yes
P0C0L4	P01030	C4A	GSFEFPVGDAVSK	No
P0C0L4	P01030	C4A	KYVLPNFEVK	No
P0C0L4	P01030	C4A	QGSFQGGFR	Yes
P0C0L4	P01030	C4A	VLSLAQEQVGGSPEK	No
P0C0L4	P01030	C4A	YIYGKPVQGVAYVR	No
P0C0L4	P01030	C4A	YRVFALDQK	No
P0C0L4	P01030	C4A	YVLPNFEVK	No
P01031	P12082	C5	LQGTLPVEAR	No
P01031	P12082	C5	QYLIMGK	No
P01031	P12082	C5	RIVACASYK	No
P01031	P12082	C5	VRVYSLNDDLK	No
P01031	P12082	C5	VVPEGVK	No
P01031	P12082	C5	WLSEEQR	No
P01031	P12082	C5	YVLSPYK	No
P10643	Q29RQ1	C7	CFSGQCISK	Yes
P10643	Q29RQ1	C7	EVPCASVK	Yes
P10643	Q29RQ1	C7	LTPLYELVK	Yes
P10643	Q29RQ1	C7	SFGGQCR	Yes
P02748	Q3MHN2	C9	AIEDYINEFSVRK	Yes
