# Supplementary material for: A Temporal Proteomic Map of Epstein-Barr Virus Lytic Replication in B Cells
Source: Cell Rep. 2017 May 16;19(7):1479–93. doi: 10.1016/j.celrep.2017.04.062 (PMC5446956; doi:10.1016/j.celrep.2017.04.062)
Supplement: Table S4. Shortlists of WCL and PM Proteins Co-downregulated by EBV and HCMV or EBV and KSHV K5 Protein, Related to Figure 6 — A representative term is shown from each significantly enriched cluster. [file mmc5.xlsx]

## Sheet: Table S4A
Whole cell proteins co-downregulated by EBV and CMV
Stringent List
Uniprot	Gene Symbol	Description
O95478	NSA2	Ribosome biogenesis protein NSA2 homolog
Q15397	KIAA0020	Pumilio domain-containing protein KIAA0020
Q6DKI1	RPL7L1	60S ribosomal protein L7-like 1
Q6PK04	CCDC137	Coiled-coil domain-containing protein 137
Q8N0T1	C8orf59	Uncharacterized protein C8orf59
Q96GQ7	DDX27	Probable ATP-dependent RNA helicase DDX27
Q9BVP2	GNL3	Guanine nucleotide-binding protein-like 3
Q9H3M7	TXNIP	Thioredoxin-interacting protein
Q9H6F5	CCDC86	Coiled-coil domain-containing protein 86
Q9NZM5	GLTSCR2	Glioma tumor suppressor candidate region gene 2 protein
DAVID Analysis Clusters
	GO molecular function: Poly(A) RNA binding, 5.3 fold enrichment, p = 3.21E-04
O95478	NSA2	Ribosome biogenesis protein NSA2 homolog
Q9H6F5	CCDC86	Coiled-coil domain-containing protein 86
Q9BVP2	GNL3	Guanine nucleotide-binding protein-like 3
Q9NZM5	GLTSCR2	Glioma tumor suppressor candidate region gene 2 protein
Q6PK04	CCDC137	Coiled-coil domain-containing protein 137
Q6DKI1	RPL7L1	60S ribosomal protein L7-like 1
Q96GQ7	DDX27	Probable ATP-dependent RNA helicase DDX27
Q15397	KIAA0020	Pumilio domain-containing protein KIAA0020

## Sheet: Table S4B
Whole cell proteins co-upregulated by EBV and CMV
Stringent List
Uniprot	Gene Symbol	Description
P02649	APOE	Apolipoprotein E

## Sheet: Table S4C
Plasma membrane proteins co-downregulated by EBV and CMV
Stringent List
Uniprot	Gene Symbol	Description
P54764	EPHA4	Ephrin type-A receptor 4
P08754	GNAI3	Guanine nucleotide-binding protein G(k) subunit alpha
Q9Y490	TLN1	Talin-1
P24394	IL4R	Interleukin-4 receptor subunit alpha
O75197	LRP5	Low-density lipoprotein receptor-related protein 5
P29597	TYK2	Non-receptor tyrosine-protein kinase TYK2
P36894	BMPR1A	Bone morphogenetic protein receptor type-1A
P54756	EPHA5	Ephrin type-A receptor 5
Q9UN70	PCDHGC3	Protocadherin gamma-C3
Q8N0W4	NLGN4X	Isoform 2 of Neuroligin-4, X-linked
Q8N2Q7	NLGN1	Neuroligin-1
Q9NZ94	NLGN3	Neuroligin-3
David Analysis Clusters
	Interpro: Protein kinase-like domain, 11.5 fold enrichment, p = 0.036
P36894	BMPR1A	Bone morphogenetic protein receptor type-1A
P54764	EPHA4	Ephrin type-A receptor 4
P29597	TYK2	Non-receptor tyrosine-protein kinase TYK2
P54756	EPHA5	Ephrin type-A receptor 5
	GO biological process: Synapse organization 24.7 fold enrichment, p = 0.043
Q8N2Q7	NLGN1	Neuroligin-1
Q9NZ94	NLGN3	Neuroligin-3
Q9UN70	PCDHGC3	Protocadherin gamma-C3
Q8N0W4	NLGN4X	Isoform 2 of Neuroligin-4, X-linked

## Sheet: Table S4D
Plasma membrane proteins co-upregulated by EBV and CMV
Stringent List
Uniprot	Gene Symbol	Description
P27797	CALR	Calreticulin
P30533	LRPAP1	Alpha-2-macroglobulin receptor-associated protein
P35232	PHB	Prohibitin
P51790	CLCN3	H(+)/Cl(-) exchange transporter 3
O15118	NPC1	Niemann-Pick C1 protein
P07237	P4HB	Protein disulfide-isomerase
P80303	NUCB2	Isoform 2 of Nucleobindin-2
P25705	ATP5A1	ATP synthase subunit alpha, mitochondrial
P39748	FEN1	Flap endonuclease 1
P42785	PRCP	Lysosomal Pro-X carboxypeptidase
Q13445	TMED1	Transmembrane emp24 domain-containing protein 1
Q13586	STIM1	Stromal interaction molecule 1
Q9H0U3	MAGT1	Magnesium transporter protein 1
Q9NQC3	RTN4	Reticulon-4
Q96JJ7	TMX3	Protein disulfide-isomerase TMX3
Q9BS26	ERP44	Endoplasmic reticulum resident protein 44
Q9UII2	ATPIF1	ATPase inhibitor, mitochondrial
O00754	MAN2B1	Lysosomal alpha-mannosidase
O43852	CALU	Isoform 3 of Calumenin
P04075	ALDOA	Fructose-bisphosphate aldolase A
Q02818	NUCB1	Nucleobindin-1
Q9NZ08	ERAP1	Isoform 2 of Endoplasmic reticulum aminopeptidase 1
Q7Z7N9	TMEM179B	Transmembrane protein 179B
Q8NBN3	TMEM87A	Transmembrane protein 87A
Q9NPR9	GPR108	Protein GPR108
Q9P2C4	TMEM181	Transmembrane protein 181
P10809	HSPD1	60 kDa heat shock protein, mitochondrial
P00505	GOT2	Aspartate aminotransferase, mitochondrial
P06576	ATP5B	ATP synthase subunit beta, mitochondrial
P11021	HSPA5	78 kDa glucose-regulated protein
P00734	F2	Prothrombin
P07900	HSP90AA1	Isoform 2 of Heat shock protein HSP 90-alpha
P14625	HSP90B1	Endoplasmin
P52272	HNRNPM	Isoform 2 of Heterogeneous nuclear ribonucleoprotein M
Q14624	ITIH4	Inter-alpha-trypsin inhibitor heavy chain H4
O43493	TGOLN2	Trans-Golgi network integral membrane protein 2
P40926	MDH2	Malate dehydrogenase, mitochondrial
Q86XR7	TICAM2	Isoform 2 of TIR domain-containing adapter molecule 2
Q96A08	HIST1H2BA	Histone H2B type 1-A
P02749	APOH	Beta-2-glycoprotein 1
P30101	PDIA3	Protein disulfide-isomerase A3
P02656	APOC3	Apolipoprotein C-III
P02774	GC	Isoform 3 of Vitamin D-binding protein
P68104	EEF1A1	Elongation factor 1-alpha 1
Q9Y4L1	HYOU1	Hypoxia up-regulated protein 1
Q9HD45	TM9SF3	Transmembrane 9 superfamily member 3
David Analysis Clusters
	UP Seq Feature: Short sequence motif - Prevents secretion from ER, 8.5 fold enrichment, p = 2.84E-05
P30101	PDIA3	Protein disulfide-isomerase A3
P14625	HSP90B1	Endoplasmin
P27797	CALR	Calreticulin
P07237	P4HB	Protein disulfide-isomerase
P30533	LRPAP1	Alpha-2-macroglobulin receptor-associated protein
P11021	HSPA5	78 kDa glucose-regulated protein
Q9Y4L1	HYOU1	Hypoxia up-regulated protein 1
O43852	CALU	Isoform 3 of Calumenin
Q9BS26	ERP44	Endoplasmic reticulum resident protein 44
	UP Keywords: Transit peptide, 6.3 fold enrichment, p=0.034
P06576	ATP5B	ATP synthase subunit beta, mitochondrial
P40926	MDH2	Malate dehydrogenase, mitochondrial
P10809	HSPD1	60 kDa heat shock protein, mitochondrial
Q9UII2	ATPIF1	ATPase inhibitor, mitochondrial
P25705	ATP5A1	ATP synthase subunit alpha, mitochondrial
P00505	GOT2	Aspartate aminotransferase, mitochondrial
	GO cellular component: Endoplasmic reticulum lumen, 4.7 fold enrichment, p = 0.016
P30101	PDIA3	Protein disulfide-isomerase A3
P14625	HSP90B1	Endoplasmin
P27797	CALR	Calreticulin
P07237	P4HB	Protein disulfide-isomerase
Q9NZ08	ERAP1	Isoform 2 of Endoplasmic reticulum aminopeptidase 1
P11021	HSPA5	78 kDa glucose-regulated protein
Q9Y4L1	HYOU1	Hypoxia up-regulated protein 1
P00734	F2	Prothrombin
Q9BS26	ERP44	Endoplasmic reticulum resident protein 44
	UP Keywords: Chaperone, 5.3 fold enrichment, p=0.037
P07900	HSP90AA1	Isoform 2 of Heat shock protein HSP 90-alpha
P14625	HSP90B1	Endoplasmin
P10809	HSPD1	60 kDa heat shock protein, mitochondrial
P27797	CALR	Calreticulin
P07237	P4HB	Protein disulfide-isomerase
Q9Y4L1	HYOU1	Hypoxia up-regulated protein 1
Q9BS26	ERP44	Endoplasmic reticulum resident protein 44
	GO biological process: Response to endoplasmic reticulum stress, 5.6 fold enrichment, p=0.52
P30101	PDIA3	Protein disulfide-isomerase A3
P14625	HSP90B1	Endoplasmin
P07237	P4HB	Protein disulfide-isomerase
Q9Y4L1	HYOU1	Hypoxia up-regulated protein 1
Q96JJ7	TMX3	Protein disulfide-isomerase TMX3
Q9BS26	ERP44	Endoplasmic reticulum resident protein 44
	UP Keywords: Signal, 1.5 fold enrichment, p = 0.050
Q02818	NUCB1	Nucleobindin-1
Q14624	ITIH4	Inter-alpha-trypsin inhibitor heavy chain H4
P02774	GC	Isoform 3 of Vitamin D-binding protein
P27797	CALR	Calreticulin
Q13445	TMED1	Transmembrane emp24 domain-containing protein 1
Q8NBN3	TMEM87A	Transmembrane protein 87A
O00754	MAN2B1	Lysosomal alpha-mannosidase
P14625	HSP90B1	Endoplasmin
P02656	APOC3	Apolipoprotein C-III
Q86XR7	TICAM2	Isoform 2 of TIR domain-containing adapter molecule 2
P11021	HSPA5	78 kDa glucose-regulated protein
Q13586	STIM1	Stromal interaction molecule 1
P00734	F2	Prothrombin
P30101	PDIA3	Protein disulfide-isomerase A3
Q9HD45	TM9SF3	Transmembrane 9 superfamily member 3
P02749	APOH	Beta-2-glycoprotein 1
Q9NZ08	ERAP1	Isoform 2 of Endoplasmic reticulum aminopeptidase 1
P30533	LRPAP1	Alpha-2-macroglobulin receptor-associated protein
P80303	NUCB2	Isoform 2 of Nucleobindin-2
Q9H0U3	MAGT1	Magnesium transporter protein 1
Q7Z7N9	TMEM179B	Transmembrane protein 179B
P42785	PRCP	Lysosomal Pro-X carboxypeptidase
Q9NPR9	GPR108	Protein GPR108
P07237	P4HB	Protein disulfide-isomerase
O15118	NPC1	Niemann-Pick C1 protein
Q96JJ7	TMX3	Protein disulfide-isomerase TMX3
Q9Y4L1	HYOU1	Hypoxia up-regulated protein 1
O43852	CALU	Isoform 3 of Calumenin
O43493	TGOLN2	Trans-Golgi network integral membrane protein 2
Q9BS26	ERP44	Endoplasmic reticulum resident protein 44
	GO molecular function: Unfolded protein binding, 4.4 fold enrichment, p = 0.62
P07900	HSP90AA1	Isoform 2 of Heat shock protein HSP 90-alpha
P14625	HSP90B1	Endoplasmin
P10809	HSPD1	60 kDa heat shock protein, mitochondrial
P27797	CALR	Calreticulin
P30533	LRPAP1	Alpha-2-macroglobulin receptor-associated protein
P11021	HSPA5	78 kDa glucose-regulated protein

## Sheet: Table S4E
Plasma membrane proteins co-downregulated by EBV and KSHV K5
Stringent List
Uniprot	Gene Symbol	Description
Q13332	PTPRS	Isoform PTPS-MEA of Receptor-type tyrosine-protein phosphatase S
Q8N0W4	NLGN4X	Isoform 2 of Neuroligin-4, X-linked
P11362	FGFR1	Isoform 21 of Fibroblast growth factor receptor 1
P30504	HLA-C	HLA class I histocompatibility antigen, Cw-4 alpha chain
P13746	HLA-A	Isoform 2 of HLA class I histocompatibility antigen, A-11 alpha chain
Q8N2Q7	NLGN1	Neuroligin-1
P36894	BMPR1A	Bone morphogenetic protein receptor type-1A
Q969Z4	RELT	Tumor necrosis factor receptor superfamily member 19L
Q14242	SELPLG	Isoform 2 of P-selectin glycoprotein ligand 1
